# Supplementary material for: Redetermined structure of 4-(benz­yloxy)benzoic acid
Source: IUCrdata. 2024 Aug 6;9(Pt 8):x240752. doi: 10.1107/S2414314624007521 (PMC11375600; doi:10.1107/S2414314624007521)
Supplement: Supplementary file 1 [file x-09-x240752-sup1.cif]

##############################################################################
#                                                                            #
# This CIF contains the data for a data article accepted for                 #
# publication in IUCrData. It conforms to the requirements of                #
# Notes for Authors for IUCrData, and has been                               #
# peer reviewed under the auspices of IUCrData.                              #
#                                                                            #
# Full details of the Crystallographic Information File format               #
# are given in the paper "The Crystallographic Information File (CIF):       #
# a New Standard Archive File for Crystallography" by S. R. Hall, F. H.      #
# Allen and I. D. Brown [Acta Cryst. (1991), A47, 655-685].                  #
#                                                                            #
# The current version of the core CIF dictionary is obtainable from          #
# ftp://ftp.iucr.org/pub/cif_core.dic.                                       #
#                                                                            #
# Software is freely available for graphical display of the structure(s)     #
# in this CIF. For information consult the CIF software page                 #
# http://www.iucr.org/resources/cif/software.                                #
#                                                                            #
# This file may be used for bona fide research purposes within the           #
# scientific community so long as proper attribution is given to the data    # 
# article from which it was obtained.                                        #
#                                                                            #
##############################################################################
data_global
_audit_creation_method     'SHELXL-2018/3'
_journal_date_recd_electronic     2024-05-21
_journal_date_accepted     2024-07-31
_journal_name_full     'IUCrData'
_journal_year     2024
_journal_volume     9
_journal_issue      1
_journal_page_first     0
_journal_page_last     0
_journal_paper_category     HO
_journal_paper_doi     10.1107/S2414314624007521
_journal_coeditor_code     HB4473
_publ_contact_author_name     'Dr Sihui Long'
_publ_contact_author_address
;
School of Chemical Engineering and Pharmacy
Wuhan Institute of Technology
Wuhan, Hubei 430205
China
;
_publ_contact_author_email     'sihuilong@wit.edu.cn'
_publ_contact_author_fax     ?
_publ_contact_author_phone     '86-177-6250-2329'
_publ_section_title
;
Redetermined structure of 4-(benzyloxy)benzoic acid
;
_publ_section_title_footnote     .
loop_
    _publ_author_name
    _publ_author_address
    'Song, Qiuyi'
;
School of Chemical Engineering and Pharmacy
Wuhan Institute of Technology
Wuhan, Hubei 430205
People's Republic of China
;
'Long, Sihui' 
;
School of Chemical Engineering and Pharmacy
Wuhan Institute of Technology
Wuhan, Hubei 430205
China
;
_publ_section_synopsis
;
The molecules of the title compound form acid--acid homodimers in the crystal
structure.
;
data_I
_audit_creation_method
;
Olex2 1.5
(compiled 2024.02.16 svn.r378c4104 for OlexSys, GUI svn.r6928)
;
_chemical_name_systematic
;
4-(Benzyloxy)benzoic acid
;
_chemical_name_common     ?
_chemical_formula_moiety     'C14 H12 O3'
_chemical_formula_sum     'C14 H12 O3'
_chemical_formula_iupac     'C14 H12 O3'
_chemical_formula_weight     228.24
_chemical_melting_point     ?
_space_group_crystal_system     monoclinic
_space_group_name_H-M_alt     'P 1 21/n 1'
_space_group_name_Hall     '-P 2yn'
loop_
    _space_group_symop_operation_xyz
    'x, y, z'
    '-x+1/2, y+1/2, -z+1/2'
    '-x, -y, -z'
    'x-1/2, -y-1/2, z-1/2'
_cell_length_a     10.0564(5)
_cell_length_b     3.9985(2)
_cell_length_c     28.2235(14)
_cell_angle_alpha     90
_cell_angle_beta     97.744(5)
_cell_angle_gamma     90
_cell_volume     1124.54(10)
_cell_formula_units_Z     4
_cell_measurement_reflns_used     5298
_cell_measurement_theta_min     2.0720
_cell_measurement_theta_max     29.8230
_cell_measurement_temperature     304.55(10)
_exptl_crystal_description     block
_exptl_crystal_colour     'clear light colourless'
_exptl_crystal_size_max     0.16
_exptl_crystal_size_mid     0.15
_exptl_crystal_size_min     0.13
_exptl_crystal_density_diffrn     1.348
_exptl_crystal_density_meas     ?
_exptl_crystal_density_method     ?
_exptl_crystal_F_000     480
_exptl_absorpt_coefficient_mu     0.095
_exptl_absorpt_correction_type     multi-scan
_exptl_absorpt_process_details
;
(CrysAlisPro; Rigaku OD, 2022)
;
_exptl_absorpt_correction_T_min     0.87474
_exptl_absorpt_correction_T_max     1.00000
_diffrn_ambient_temperature     304.55(10)
_diffrn_source     'Rotating-anode X-ray tube'
_diffrn_radiation_type     'Mo K\a'
_diffrn_radiation_wavelength     0.71073
_diffrn_radiation_monochromator     mirror
_diffrn_measurement_device_type     'XtaLAB Synergy R, DW system, HyPix'
_diffrn_measurement_device     'four-circle diffractometer'
_diffrn_measurement_method     '\w scans'
_diffrn_detector     'Hybrid Pixel Array Detector'
_diffrn_detector_area_resol_mean     10.0000
_diffrn_reflns_number     10523
_diffrn_reflns_av_R_equivalents     0.0190
_diffrn_reflns_av_unetI/netI     0.0189
_diffrn_reflns_theta_min     2.075
_diffrn_reflns_theta_max     30.844
_diffrn_reflns_theta_full     25.242
_diffrn_measured_fraction_theta_max     0.786
_diffrn_measured_fraction_theta_full     0.999
_diffrn_reflns_limit_h_min     -12
_diffrn_reflns_limit_h_max     13
_diffrn_reflns_limit_k_min     -4
_diffrn_reflns_limit_k_max     5
_diffrn_reflns_limit_l_min     -29
_diffrn_reflns_limit_l_max     37
_diffrn_radiation_probe     x-ray
_refine_special_details
;
The positions of the H atom attached to O1 was obtained from a
difference Fourier map. Other H atoms were positioned geometrically with C---H
= 0.93 \%A and constrained to ride on their parent atoms with <i>U</i>~iso~(H)
= 1.2<i>U</i>~eq~(C,<i>O</i>).
;
_reflns_number_total     2793
_reflns_number_gt     1996
_reflns_threshold_expression     'I > 2\s(I)'
_refine_ls_structure_factor_coef     Fsqd
_refine_ls_matrix_type     full
_refine_ls_R_factor_all     0.0627
_refine_ls_R_factor_gt     0.0442
_refine_ls_wR_factor_gt     0.1223
_refine_ls_wR_factor_ref     0.1352
_refine_ls_goodness_of_fit_ref     1.077
_refine_ls_restrained_S_all     1.077
_refine_ls_number_reflns     2793
_refine_ls_number_parameters     156
_refine_ls_number_restraints     0
_refine_ls_hydrogen_treatment     constr
_refine_ls_weighting_scheme     calc
_refine_ls_weighting_details
              'w=1/[\s^2^(Fo^2^)+(0.0641P)^2^+0.1717P] where P=(Fo^2^+2Fc^2^)/3'
_atom_sites_solution_hydrogens     geom
_atom_sites_solution_primary     ?
_atom_sites_solution_secondary     ?
_refine_ls_shift/su_max     0.000
_refine_ls_shift/su_mean     0.000
_refine_diff_density_max     0.257
_refine_diff_density_min     -0.191
_refine_ls_extinction_method
;
<i>SHELXL2018/3</i> (Sheldrick, 2015b)
;
_refine_ls_extinction_coef     0.008(2)
_refine_ls_extinction_expression
                                  'Fc^*^=kFc[1+0.001xFc^2^\l^3^/sin(2\q)]^-1/4^'
loop_
    _atom_type_symbol
    _atom_type_description
    _atom_type_scat_dispersion_real
    _atom_type_scat_dispersion_imag
    _atom_type_scat_source
    'C' 'C' 0.0033 0.0016
                         'International Tables Vol C Tables 4.2.6.8 and 6.1.1.4'
    'H' 'H' 0.0000 0.0000
                         'International Tables Vol C Tables 4.2.6.8 and 6.1.1.4'
    'O' 'O' 0.0106 0.0060
                         'International Tables Vol C Tables 4.2.6.8 and 6.1.1.4'
_computing_data_collection
;
CrysAlisPro 1.171.42.77a (Rigaku OD, 2022)
;
_computing_cell_refinement
;
CrysAlisPro 1.171.42.77a (Rigaku OD, 2022)
;
_computing_data_reduction
;
CrysAlisPro 1.171.42.77a (Rigaku OD, 2022)
;
_computing_structure_solution
;
<i>SHELXT2018/3</i> (Sheldrick, 2015b)
;
_computing_structure_refinement
;
<i>SHELXL2018/3</i> (Sheldrick, 2015b)
;
_computing_molecular_graphics
;
Olex2 1.5 (Dolomanov <i>et al.</i>,  2009)
;
_computing_publication_material
;
Olex2 1.5 (Dolomanov <i>et al.</i>,  2009)
;
loop_
    _atom_site_type_symbol
    _atom_site_label
    _atom_site_fract_x
    _atom_site_fract_y
    _atom_site_fract_z
    _atom_site_U_iso_or_equiv
    _atom_site_adp_type
    _atom_site_calc_flag
    _atom_site_occupancy
    _atom_site_disorder_assembly
    _atom_site_disorder_group
    O O3 0.35692(9) 0.6152(3) 0.36054(4) 0.0557(3) Uani d 1 . .
    O O2 0.94382(10) 0.2255(4) 0.45018(4) 0.0666(4) Uani d 1 . .
    O O1 0.83138(10) 0.0288(4) 0.50696(4) 0.0658(4) Uani d 1 . .
    H H1 0.906153 -0.043118 0.517133 0.099 Uiso calc 1 . .
    C C4 0.46870(13) 0.5035(4) 0.38859(5) 0.0444(3) Uani d 1 . .
    C C5 0.58913(14) 0.5572(4) 0.37085(5) 0.0503(4) Uani d 1 . .
    H H5 0.589311 0.663292 0.341539 0.060 Uiso calc 1 . .
    C C6 0.70792(13) 0.4545(4) 0.39638(5) 0.0491(4) Uani d 1 . .
    H H6 0.788198 0.490876 0.384244 0.059 Uiso calc 1 . .
    C C1 0.70890(12) 0.2960(4) 0.44041(4) 0.0431(3) Uani d 1 . .
    C C2 0.58902(13) 0.2464(4) 0.45795(5) 0.0495(4) Uani d 1 . .
    H H2 0.589103 0.142972 0.487473 0.059 Uiso calc 1 . .
    C C3 0.46833(14) 0.3477(4) 0.43243(5) 0.0505(4) Uani d 1 . .
    H H3 0.388052 0.311700 0.444589 0.061 Uiso calc 1 . .
    C C8 0.22907(13) 0.5294(4) 0.37376(5) 0.0526(4) Uani d 1 . .
    H H8A 0.216021 0.642645 0.403176 0.063 Uiso calc 1 . .
    H H8B 0.224207 0.290205 0.378971 0.063 Uiso calc 1 . .
    C C9 0.12226(13) 0.6340(3) 0.33413(5) 0.0452(3) Uani d 1 . .
    C C10 0.13472(15) 0.5661(4) 0.28683(5) 0.0548(4) Uani d 1 . .
    H H10 0.211545 0.460996 0.279204 0.066 Uiso calc 1 . .
    C C11 0.03322(16) 0.6542(4) 0.25081(6) 0.0616(4) Uani d 1 . .
    H H11 0.042281 0.608856 0.219082 0.074 Uiso calc 1 . .
    C C12 -0.08060(15) 0.8081(4) 0.26183(6) 0.0625(4) Uani d 1 . .
    H H12 -0.148833 0.865897 0.237618 0.075 Uiso calc 1 . .
    C C13 -0.09369(15) 0.8766(4) 0.30845(6) 0.0623(4) Uani d 1 . .
    H H13 -0.170991 0.980303 0.315929 0.075 Uiso calc 1 . .
    C C14 0.00810(14) 0.7917(4) 0.34459(6) 0.0536(4) Uani d 1 . .
    H H14 -0.000845 0.841711 0.376181 0.064 Uiso calc 1 . .
    C C7 0.83567(13) 0.1772(4) 0.46735(5) 0.0467(3) Uani d 1 . .
loop_
    _atom_site_aniso_label
    _atom_site_aniso_U_11
    _atom_site_aniso_U_22
    _atom_site_aniso_U_33
    _atom_site_aniso_U_12
    _atom_site_aniso_U_13
    _atom_site_aniso_U_23
    O3 0.0376(5) 0.0723(7) 0.0548(6) -0.0030(5) -0.0018(4) 0.0171(5)
    O2 0.0403(5) 0.1045(10) 0.0549(6) 0.0051(6) 0.0064(4) 0.0152(6)
    O1 0.0449(6) 0.0978(9) 0.0527(6) 0.0062(6) 0.0000(5) 0.0210(6)
    C4 0.0394(7) 0.0492(8) 0.0425(7) -0.0025(6) -0.0015(5) 0.0019(6)
    C5 0.0461(7) 0.0633(9) 0.0407(7) -0.0034(6) 0.0029(6) 0.0094(6)
    C6 0.0378(7) 0.0648(9) 0.0447(7) -0.0040(6) 0.0056(5) 0.0046(6)
    C1 0.0390(7) 0.0499(8) 0.0392(6) -0.0014(5) 0.0011(5) -0.0005(5)
    C2 0.0434(7) 0.0629(9) 0.0417(7) -0.0008(6) 0.0038(5) 0.0089(6)
    C3 0.0378(7) 0.0644(10) 0.0492(8) -0.0020(6) 0.0058(5) 0.0083(7)
    C8 0.0405(7) 0.0618(9) 0.0546(8) -0.0032(6) 0.0025(6) 0.0103(7)
    C9 0.0374(6) 0.0455(8) 0.0515(8) -0.0053(5) 0.0019(5) 0.0046(6)
    C10 0.0462(8) 0.0608(10) 0.0573(8) 0.0017(7) 0.0068(6) -0.0025(7)
    C11 0.0607(9) 0.0722(11) 0.0497(8) -0.0119(8) -0.0004(7) 0.0001(7)
    C12 0.0449(8) 0.0691(11) 0.0689(10) -0.0100(7) -0.0094(7) 0.0173(8)
    C13 0.0396(7) 0.0666(11) 0.0803(11) 0.0039(7) 0.0063(7) 0.0117(8)
    C14 0.0438(7) 0.0609(9) 0.0568(8) -0.0024(7) 0.0090(6) 0.0022(7)
    C7 0.0406(7) 0.0584(9) 0.0403(7) -0.0004(6) 0.0022(5) -0.0007(6)
_geom_special_details
;
 All esds (except the esd in the dihedral angle between two l.s. planes)
 are estimated using the full covariance matrix.  The cell esds are taken
 into account individually in the estimation of esds in distances, angles
 and torsion angles; correlations between esds in cell parameters are only
 used when they are defined by crystal symmetry.  An approximate (isotropic)
 treatment of cell esds is used for estimating esds involving l.s. planes.
;
loop_
    _geom_bond_atom_site_label_1
    _geom_bond_atom_site_label_2
    _geom_bond_site_symmetry_2
    _geom_bond_distance
    _geom_bond_publ_flag
    O3 C4 . 1.3601(16) ?
    O3 C8 . 1.4279(17) ?
    O2 C7 . 1.2636(17) ?
    O1 H1 . 0.8200 ?
    O1 C7 . 1.2716(17) ?
    C4 C5 . 1.3881(19) ?
    C4 C3 . 1.3857(19) ?
    C5 H5 . 0.9300 ?
    C5 C6 . 1.3721(19) ?
    C6 H6 . 0.9300 ?
    C6 C1 . 1.3937(19) ?
    C1 C2 . 1.3780(18) ?
    C1 C7 . 1.4723(18) ?
    C2 H2 . 0.9300 ?
    C2 C3 . 1.3858(19) ?
    C3 H3 . 0.9300 ?
    C8 H8A . 0.9700 ?
    C8 H8B . 0.9700 ?
    C8 C9 . 1.5019(19) ?
    C9 C10 . 1.384(2) ?
    C9 C14 . 1.376(2) ?
    C10 H10 . 0.9300 ?
    C10 C11 . 1.386(2) ?
    C11 H11 . 0.9300 ?
    C11 C12 . 1.372(2) ?
    C12 H12 . 0.9300 ?
    C12 C13 . 1.368(2) ?
    C13 H13 . 0.9300 ?
    C13 C14 . 1.386(2) ?
    C14 H14 . 0.9300 ?
loop_
    _geom_angle_atom_site_label_1
    _geom_angle_atom_site_label_2
    _geom_angle_atom_site_label_3
    _geom_angle_site_symmetry_1
    _geom_angle_site_symmetry_3
    _geom_angle
    _geom_angle_publ_flag
    C4 O3 C8 . . 118.15(11) ?
    C7 O1 H1 . . 109.5 ?
    O3 C4 C5 . . 115.61(12) ?
    O3 C4 C3 . . 124.46(12) ?
    C3 C4 C5 . . 119.93(12) ?
    C4 C5 H5 . . 119.9 ?
    C6 C5 C4 . . 120.30(12) ?
    C6 C5 H5 . . 119.9 ?
    C5 C6 H6 . . 119.8 ?
    C5 C6 C1 . . 120.36(12) ?
    C1 C6 H6 . . 119.8 ?
    C6 C1 C7 . . 120.58(12) ?
    C2 C1 C6 . . 118.97(12) ?
    C2 C1 C7 . . 120.44(12) ?
    C1 C2 H2 . . 119.4 ?
    C1 C2 C3 . . 121.23(13) ?
    C3 C2 H2 . . 119.4 ?
    C4 C3 C2 . . 119.21(13) ?
    C4 C3 H3 . . 120.4 ?
    C2 C3 H3 . . 120.4 ?
    O3 C8 H8A . . 110.0 ?
    O3 C8 H8B . . 110.0 ?
    O3 C8 C9 . . 108.51(11) ?
    H8A C8 H8B . . 108.4 ?
    C9 C8 H8A . . 110.0 ?
    C9 C8 H8B . . 110.0 ?
    C10 C9 C8 . . 121.00(13) ?
    C14 C9 C8 . . 120.09(13) ?
    C14 C9 C10 . . 118.89(13) ?
    C9 C10 H10 . . 119.9 ?
    C9 C10 C11 . . 120.29(14) ?
    C11 C10 H10 . . 119.9 ?
    C10 C11 H11 . . 119.9 ?
    C12 C11 C10 . . 120.15(15) ?
    C12 C11 H11 . . 119.9 ?
    C11 C12 H12 . . 120.0 ?
    C13 C12 C11 . . 119.97(14) ?
    C13 C12 H12 . . 120.0 ?
    C12 C13 H13 . . 120.0 ?
    C12 C13 C14 . . 120.10(15) ?
    C14 C13 H13 . . 120.0 ?
    C9 C14 C13 . . 120.60(14) ?
    C9 C14 H14 . . 119.7 ?
    C13 C14 H14 . . 119.7 ?
    O2 C7 O1 . . 122.78(12) ?
    O2 C7 C1 . . 118.87(12) ?
    O1 C7 C1 . . 118.36(12) ?
loop_
    _geom_torsion_atom_site_label_1
    _geom_torsion_atom_site_label_2
    _geom_torsion_atom_site_label_3
    _geom_torsion_atom_site_label_4
    _geom_torsion_site_symmetry_1
    _geom_torsion_site_symmetry_2
    _geom_torsion_site_symmetry_3
    _geom_torsion_site_symmetry_4
    _geom_torsion
    _geom_torsion_publ_flag
    O3 C4 C5 C6 . . . . 179.92(14) ?
    O3 C4 C3 C2 . . . . -179.61(14) ?
    O3 C8 C9 C10 . . . . 45.48(19) ?
    O3 C8 C9 C14 . . . . -136.32(14) ?
    C4 O3 C8 C9 . . . . -171.59(12) ?
    C4 C5 C6 C1 . . . . -0.2(2) ?
    C5 C4 C3 C2 . . . . -0.2(2) ?
    C5 C6 C1 C2 . . . . -0.4(2) ?
    C5 C6 C1 C7 . . . . 178.37(14) ?
    C6 C1 C2 C3 . . . . 0.7(2) ?
    C6 C1 C7 O2 . . . . 0.9(2) ?
    C6 C1 C7 O1 . . . . -178.79(15) ?
    C1 C2 C3 C4 . . . . -0.4(2) ?
    C2 C1 C7 O2 . . . . 179.73(14) ?
    C2 C1 C7 O1 . . . . 0.0(2) ?
    C3 C4 C5 C6 . . . . 0.5(2) ?
    C8 O3 C4 C5 . . . . 172.07(13) ?
    C8 O3 C4 C3 . . . . -8.5(2) ?
    C8 C9 C10 C11 . . . . 177.81(14) ?
    C8 C9 C14 C13 . . . . -177.25(14) ?
    C9 C10 C11 C12 . . . . -0.3(3) ?
    C10 C9 C14 C13 . . . . 1.0(2) ?
    C10 C11 C12 C13 . . . . 0.4(3) ?
    C11 C12 C13 C14 . . . . 0.2(3) ?
    C12 C13 C14 C9 . . . . -0.9(2) ?
    C14 C9 C10 C11 . . . . -0.4(2) ?
    C7 C1 C2 C3 . . . . -178.11(14) ?
loop_
    _geom_hbond_atom_site_label_D
    _geom_hbond_atom_site_label_H
    _geom_hbond_atom_site_label_A
    _geom_hbond_site_symmetry_A
    _geom_hbond_distance_DH
    _geom_hbond_distance_HA
    _geom_hbond_distance_DA
    _geom_hbond_angle_DHA
    _geom_hbond_publ_flag
    O1 H1 O2 3_756 0.82 1.81 2.6213(15) 169 yes
_shelx_space_group_comment
;
The symmetry employed for this shelxl refinement is uniquely defined
by the following loop, which should always be used as a source of
symmetry information in preference to the above space-group names.
They are only intended as comments.
;
_shelx_estimated_absorpt_T_min     0.985
_shelx_estimated_absorpt_T_max     0.988
_shelx_hkl_file
;
   0   0  -3    0.03    0.07
   0   0   4  114.78    2.17
   0   0  -4  117.91    2.18
   0   0  -5   -0.03    0.14
   0   0   5   -0.05    0.15
   0   0  -6    2.20    0.30
   0   0   6    1.59    0.25
   0   0  -7    0.25    0.21
   0   0   7   -0.07    0.20
   0   0  -8  721.54   11.72
   0   0   9   -0.03    0.10
   0   0  -9   -0.05    0.24
   0   0  10 1372.88   20.77
   0   0 -10 1360.71   21.66
   0   0 -11    0.63    0.34
   0   0  11   -0.03    0.13
   0   0  12  489.49    7.70
   0   0 -12  499.27    8.70
   0   0 -13    0.07    0.28
   0   0  13   -0.02    0.13
   0   0  13    0.19    0.20
   0   0  14   13.02    0.66
   0   0  14   11.30    0.44
   0   0 -14   12.20    0.88
   0   0 -15    0.47    0.40
   0   0  15    0.29    0.17
   0   0  15   -0.04    0.26
   0   0  16  325.34    5.81
   0   0 -16  330.27    6.56
   0   0  16  322.34    5.29
   0   0 -17    0.09    0.41
   0   0  17    0.46    0.41
   0   0  17    0.33    0.28
   0   0  17    0.06    0.18
   0   0 -18  127.86    3.51
   0   0  18  133.50    2.90
   0   0  18  125.70    2.38
   0   0  18  133.07    3.60
   0   0  19    0.42    0.32
   0   0 -19    1.59    0.56
   0   0  19    1.55    0.52
   0   0  20  128.02    2.96
   0   0  20  127.69    3.72
   0   0 -20  135.44    3.74
   0   0  21   -0.17    0.32
   0   0 -21    0.66    0.56
   0   0  21   -0.57    0.62
   0   0  22    0.35    0.31
   0   0 -22    0.46    0.55
   0   0  22   -0.12    0.63
   0   0  23    0.36    0.36
   0   0 -23    0.72    0.61
   0   0  23   -0.25    0.68
   0   0  24   21.45    1.07
   0   0  24   22.87    1.62
   0   0 -24   20.56    1.51
   0   0  25   -0.69    0.76
   0   0 -25   -0.39    0.73
   0   0  25    0.19    0.35
   0   0  26    5.81    1.09
   0   0 -26    4.34    0.95
   0   0  26    5.93    0.63
   0   0  27   -1.21    0.87
   0   0 -27   -0.56    0.72
   0   0  27    0.20    0.38
   0   0  28   11.69    1.35
   0   0 -28   12.82    1.32
   0   0  28   11.20    0.84
   0   0  29   -0.16    0.77
   0   0  29    0.41    0.43
   0   0  30    8.89    1.28
   0   0  30    9.00    0.78
   0   0  31   -0.18    0.92
   0   0  31    0.28    0.39
   0   0  32    4.21    1.06
   0   0  32    5.92    0.70
   0   0  33   -0.38    0.96
   0   0  33    0.07    0.43
   0   0  34    7.23    1.29
   0  -1   0   -0.09    0.21
   0  -1   1  760.78   11.87
   0  -1  -1  742.10   11.98
   0  -1   2   54.30    1.29
   0  -1  -2   53.40    1.44
   0  -1   3 3235.03   48.67
   0   1   3 3240.90   48.66
   0  -1  -3 3240.10   48.66
   0   1  -3 3242.01   48.66
   0  -1   3 3243.64   48.84
   0   1  -3 3226.10   48.85
   0  -1  -3 3255.89   49.22
   0   1   3 3205.98   49.21
   0  -1  -4 6371.10   95.22
   0   1  -4 6349.46   95.27
   0  -1  -4 6347.65   95.28
   0  -1   4 6346.54   95.27
   0  -1  -4 6298.95   95.82
   0   1   4 6390.37   95.75
   0  -1  -5 2969.17   44.67
   0   1  -5 2976.84   44.77
   0  -1  -5 2955.12   44.78
   0   1   5 2939.55   45.20
   0  -1   5 2951.55   44.59
   0   1  -6 2251.04   34.39
   0  -1  -6 2252.28   34.40
   0  -1   6 2255.14   34.05
   0   1   6 2214.66   34.78
   0   1   6 2277.95   34.17
   0  -1  -6 2258.27   33.92
   0   1   7    1.95    0.38
   0  -1  -7    2.33    0.16
   0   1   7    1.98    0.27
   0  -1   7    2.20    0.20
   0   1  -7    2.76    0.36
   0  -1  -7    2.64    0.38
   0   1   8   51.02    1.59
   0  -1   8   50.38    1.03
   0   1   8   51.71    1.31
   0  -1  -8   48.94    1.44
   0   1  -8   51.52    1.47
   0   1   9  142.00    3.23
   0   1   9  143.21    2.88
   0  -1  -9  145.20    3.10
   0   1  -9  149.89    3.11
   0   1 -10   20.01    0.94
   0  -1 -10   18.66    0.92
   0   1 -11  592.49   10.24
   0  -1 -11  605.79   10.25
   0   1  11  606.59   10.33
   0   1 -12    8.56    0.70
   0  -1 -12   12.02    0.80
   0   1  13   96.67    2.60
   0   1  13   99.21    2.67
   0  -1  13  100.47    2.70
   0  -1 -13   97.67    2.63
   0   1 -13   96.94    2.62
   0   1  14  455.90    8.19
   0  -1 -14  454.86    8.26
   0   1 -14  450.47    8.25
   0  -1  14  434.18    8.25
   0   1  14  446.40    8.26
   0   1 -15    3.51    0.61
   0  -1 -15    3.22    0.56
   0  -1 -15    3.73    0.22
   0   1  15    4.67    0.63
   0  -1  15    3.73    0.64
   0   1  16  170.11    2.77
   0   1  16  179.76    4.03
   0  -1  16  173.52    4.17
   0   1  16  185.67    4.24
   0   1 -16  174.68    4.13
   0  -1 -16  175.44    4.14
   0  -1  17    0.83    0.47
   0   1  17    1.37    0.47
   0   1  17    1.94    0.50
   0  -1  17    1.39    0.19
   0   1  17    1.41    0.15
   0  -1 -17    1.33    0.50
   0   1 -17    1.85    0.57
   0   1  18   43.61    0.89
   0  -1  18   43.49    1.00
   0   1  18   45.49    1.77
   0   1  18   49.06    2.00
   0  -1  18   42.85    1.89
   0  -1 -18   44.65    1.90
   0   1 -18   50.65    1.99
   0   1 -19    1.09    0.51
   0  -1 -19    1.19    0.54
   0   1  19    1.61    0.18
   0   1  19    1.34    0.47
   0  -1  19    1.39    0.21
   0   1  19    1.96    0.57
   0  -1  19    1.45    0.54
   0  -1 -20    1.46    0.66
   0   1 -20    1.45    0.63
   0   1  20    1.31    0.57
   0  -1  20    2.74    0.65
   0   1  20    2.57    0.58
   0  -1  20    1.49    0.23
   0   1  20    1.70    0.20
   0   1  21   90.44    1.67
   0   1  21   92.06    2.77
   0  -1  21   89.04    1.78
   0   1  21   91.95    3.09
   0  -1  21   92.32    3.11
   0   1 -21   90.96    3.02
   0  -1 -21   93.34    3.07
   0  -1  22    0.21    0.19
   0   1  22   -0.09    0.42
   0   1  22    0.56    0.20
   0   1 -22   -0.46    0.65
   0  -1 -22    0.34    0.58
   0   1  22    0.12    0.66
   0  -1  22   -0.49    0.71
   0  -1 -23   -0.12    0.72
   0   1 -23   -0.36    0.78
   0  -1  23    0.02    0.17
   0   1  23    0.65    0.48
   0   1  23    0.48    0.19
   0   1  23   -0.13    0.77
   0  -1  23   -0.38    0.77
   0   1 -24    3.48    0.83
   0  -1 -24    2.87    0.77
   0  -1  24    2.83    0.29
   0   1  24    2.00    0.80
   0  -1  24    2.80    0.88
   0   1  24    3.34    0.29
   0   1  24    3.77    0.68
   0   1  25   24.47    0.69
   0  -1 -25   24.51    1.70
   0   1 -25   24.66    1.69
   0   1  25   22.58    1.38
   0  -1  25   23.32    0.74
   0  -1  25   25.55    1.10
   0   1  25   23.97    1.72
   0  -1  25   24.31    1.76
   0  -1  26   17.04    0.92
   0   1  26   19.34    0.59
   0   1  26   17.19    1.23
   0  -1  26   17.11    0.62
   0   1 -26   17.06    1.48
   0  -1 -26   18.48    1.52
   0  -1  26   18.68    1.59
   0   1  26   19.10    1.59
   0   1  27    6.84    1.11
   0  -1  27    7.46    1.13
   0   1  27    6.59    0.35
   0  -1 -27    6.58    1.09
   0   1 -27    6.55    1.08
   0   1  27    6.55    0.85
   0  -1  27    7.29    0.66
   0  -1  28    0.52    0.40
   0   1  28    0.18    0.15
   0  -1  28    0.16    0.70
   0   1  28   -0.16    0.71
   0  -1 -28    0.15    0.70
   0   1 -28   -0.14    0.69
   0   1  28   -0.10    0.50
   0   1  28    0.49    0.18
   0   1  29   13.34    0.40
   0  -1  29   13.50    0.82
   0   1  29   14.84    1.56
   0  -1  29   13.02    1.48
   0   1  29   13.27    1.12
   0   1  30    0.34    0.82
   0  -1  30   -0.34    0.84
   0  -1  30    0.51    0.37
   0   1  30   -0.21    0.58
   0   1  31   -0.53    0.90
   0  -1  31   -0.18    0.86
   0  -1  31   -0.15    0.41
   0   1  31    0.21    0.51
   0  -1  32   -0.05    0.43
   0  -1  32   -0.73    0.97
   0   1  32   -0.37    0.86
   0   1  32    0.22    0.62
   0   1  33    1.70    0.97
   0  -1  33    0.95    0.90
   0   1  33    1.31    0.64
   0  -1  34   -0.39    0.89
   0   1  34   -0.78    1.00
   0   1  34   -0.11    0.56
   0   1  35    2.55    0.75
   0   2   0    5.04    0.55
   0  -2   0    7.37    0.66
   0   2   1  101.04    2.66
   0  -2  -1  107.57    2.74
   0   2  -1  106.45    2.63
   0  -2   1  106.77    2.64
   0  -2  -2   48.31    1.72
   0   2  -2   49.04    1.58
   0   2   2   44.72    1.65
   0  -2   2   50.05    1.60
   0   2  -3    0.42    0.33
   0  -2   3    0.69    0.35
   0  -2   4  335.51    5.43
   0   2   4  340.90    5.41
   0  -2   4  343.14    6.12
   0   2  -4  341.86    6.10
   0   2  -4  328.46    5.39
   0  -2  -4  336.41    5.39
   0  -2  -5  137.12    2.50
   0   2  -5  137.02    2.50
   0  -2   5  132.71    2.94
   0   2   5  135.32    2.53
   0  -2   5  132.46    2.52
   0   2   6   66.29    1.55
   0  -2   6   67.85    1.56
   0  -2   6   64.43    1.77
   0  -2  -6   64.73    1.51
   0   2  -6   66.74    1.52
   0  -2  -6   64.92    1.63
   0  -2  -7    2.98    0.43
   0   2   7    3.01    0.38
   0  -2   7    2.53    0.38
   0  -2  -7    4.14    0.41
   0   2  -7    3.21    0.41
   0   2   7    3.84    0.66
   0  -2   7    3.01    0.44
   0  -2  -8  718.19   11.51
   0  -2  -8  710.75   11.71
   0   2   8  732.16   11.77
   0  -2   8  728.27   11.78
   0   2  -8  722.22   11.70
   0  -2  -8  735.19   11.73
   0   2   8  745.25   12.66
   0  -2   8  729.95   11.75
   0  -2  -9  356.50    6.00
   0   2  -9  366.63    6.39
   0  -2  -9  367.29    6.41
   0   2   9  362.60    7.18
   0  -2   9  366.48    6.26
   0   2   9  361.51    6.44
   0  -2   9  363.64    6.46
   0  -2 -10 1146.31   17.69
   0   2  10 1191.22   19.20
   0  -2  10 1154.93   17.98
   0   2 -10 1146.04   18.29
   0  -2 -10 1150.24   18.30
   0  -2  10 1145.75   18.37
   0   2  10 1138.49   18.35
   0  -2  11    2.18    0.53
   0   2  11    2.25    0.52
   0  -2 -11    2.38    0.28
   0   2 -11    3.53    0.56
   0  -2 -11    3.09    0.54
   0   2  11    2.90    0.67
   0  -2  11    2.44    0.40
   0   2  12    2.66    0.48
   0  -2  12    2.77    0.51
   0  -2 -12    2.90    0.51
   0   2 -12    1.78    0.43
   0  -2  12    2.70    0.32
   0   2  12    3.19    0.64
   0  -2 -12    2.53    0.25
   0  -2  13   10.25    0.50
   0   2  13   10.59    0.96
   0  -2  13   11.01    0.83
   0   2  13   10.12    0.79
   0  -2 -13    9.27    0.79
   0   2 -13    9.25    0.76
   0   2  14   47.58    1.99
   0   2 -14   46.39    1.71
   0  -2 -14   46.41    1.71
   0  -2  14   42.76    1.70
   0   2  14   44.46    1.71
   0  -2  15    1.88    0.53
   0   2  15    0.40    0.39
   0   2  15    1.43    0.51
   0  -2 -15    1.14    0.45
   0   2 -15    1.28    0.46
   0   2 -16   18.85    1.14
   0  -2 -16   17.73    1.13
   0   2  16   18.25    1.28
   0   2  16   18.29    0.91
   0   2  16   20.60    1.22
   0  -2  16   17.90    1.16
   0   2  17    3.19    0.47
   0   2  17    2.47    0.59
   0  -2  17    3.45    0.64
   0  -2 -17    3.29    0.64
   0   2 -17    2.65    0.62
   0   2  17    3.02    0.64
   0  -2  18    7.72    0.87
   0   2  18    7.50    0.87
   0   2  18    7.35    0.66
   0   2  18    8.54    0.97
   0  -2 -18    7.61    0.85
   0   2 -18    6.70    0.79
   0  -2 -19   22.10    1.36
   0   2 -19   20.67    1.32
   0   2  19   21.24    1.44
   0   2  19   21.28    1.07
   0  -2  19   19.12    1.35
   0   2  19   20.36    1.36
   0   2 -20   23.91    1.46
   0  -2 -20   24.89    1.51
   0   2  20   23.34    1.55
   0   2  20   24.88    1.21
   0   2  20   23.08    1.51
   0  -2  20   24.41    1.54
   0   2 -21   40.88    1.97
   0  -2 -21   49.23    2.11
   0   2  21   47.72    2.20
   0  -2  21   42.94    2.10
   0   2  21   47.17    2.14
   0   2  21   44.66    1.70
   0  -2 -22    1.23    0.64
   0   2 -22    0.55    0.59
   0   2  22    0.65    0.45
   0  -2  22    0.37    0.63
   0   2  22   -0.12    0.67
   0   2  22    0.61    0.60
   0  -2 -22    0.39    0.14
   0   2 -23   30.71    1.78
   0  -2 -23   35.67    1.90
   0   2  23   31.22    1.82
   0   2  23   34.80    1.53
   0  -2  23   32.61    1.92
   0   2  23   31.64    1.88
   0   2  24   -0.16    0.50
   0  -2  24    0.94    0.72
   0   2  24    0.13    0.65
   0   2  24    1.01    0.69
   0  -2 -24   -0.37    0.67
   0   2 -24    0.85    0.69
   0  -2 -25   51.46    2.42
   0   2 -25   53.31    2.40
   0   2  25   53.67    2.43
   0   2  25   49.78    2.47
   0  -2  25   51.33    2.51
   0   2  25   52.77    2.02
   0  -2  26    0.88    0.75
   0   2  26    0.44    0.76
   0   2  26    3.02    0.83
   0   2  26    1.85    0.65
   0   2 -26    1.57    0.74
   0  -2 -26    1.58    0.76
   0  -2  27    9.48    1.25
   0   2  27    8.47    1.20
   0   2  27   10.02    1.19
   0   2  27   10.10    0.98
   0   2 -27    9.64    1.18
   0  -2 -27   10.93    1.24
   0   2  28    2.99    0.80
   0  -2  28    5.40    1.08
   0   2  28    2.99    0.90
   0   2  29    0.14    0.65
   0   2  29    0.10    0.57
   0   2  29    0.49    0.69
   0  -2  29    0.33    0.75
   0   2  30   -0.31    0.56
   0   2  30    0.56    0.60
   0  -2  30   -0.17    0.78
   0   2  30    0.34    0.77
   0   2  31    0.56    0.65
   0   2  31    0.70    0.89
   0  -2  31    0.35    0.81
   0   2  31   -0.42    0.61
   0  -2  31    0.08    0.53
   0   2  32   -0.14    0.68
   0  -2  32    0.18    0.85
   0   2  32    1.45    0.81
   0   2  32    1.31    0.66
   0  -2  32    0.31    0.53
   0   2  33   -1.57    0.74
   0  -2  33    0.19    0.90
   0   2  33   -0.94    0.91
   0   2  33   -0.29    0.73
   0   2  34    0.69    0.66
   0   2  34   -0.43    0.77
   0   2  35    3.53    0.87
   0   2  35    3.94    0.96
   0   2  36   -0.59    0.79
   0   3   0    0.27    0.42
   0   3   1    6.96    0.83
   0   3  -1    4.64    0.70
   0   3   2  139.83    3.76
   0   3  -2  138.88    3.58
   0   3  -3   41.10    1.70
   0   3   3   37.84    1.78
   0   3   4    0.31    0.46
   0   3   5    6.96    0.86
   0   3   6   34.20    1.78
   0  -3  -7   -0.10    0.37
   0  -3   7   -0.28    0.22
   0   3   7    0.08    0.18
   0   3  -8   41.52    1.09
   0  -3  -8   40.05    1.09
   0  -3   8   39.98    1.15
   0   3   8   40.74    1.13
   0  -3  -8   40.88    1.41
   0  -3   9   67.76    1.73
   0   3   9   65.99    1.70
   0  -3  -9   70.42    1.91
   0  -3  -9   68.88    1.67
   0   3  -9   65.26    1.62
   0  -3  -9   67.40    1.93
   0  -3  10   27.20    1.11
   0   3  10   27.38    1.09
   0  -3 -10   27.46    1.06
   0   3 -10   30.33    1.08
   0  -3 -10   28.35    1.10
   0  -3 -10   30.94    1.23
   0  -3  11   20.32    1.01
   0   3  11   23.00    1.05
   0  -3 -11   22.11    0.92
   0  -3 -11   21.32    0.99
   0   3 -11   22.39    0.99
   0   3  12    4.72    0.61
   0  -3  12    5.48    0.63
   0   3 -12    5.56    0.61
   0   3  12    5.64    0.97
   0  -3 -12    6.04    0.51
   0  -3 -13   81.09    1.84
   0   3  13   84.35    3.10
   0   3  13   76.91    2.25
   0  -3  13   81.02    2.32
   0  -3 -14   55.19    1.35
   0  -3 -14   57.42    1.89
   0   3  14   53.85    2.46
   0  -3  14   52.33    1.90
   0   3  14   51.57    1.87
   0  -3 -15   35.05    0.97
   0   3  15   35.07    2.01
   0   3  15   35.90    1.57
   0  -3  15   34.61    1.58
   0  -3 -15   35.42    1.52
   0   3 -15   36.80    1.52
   0   3 -16    1.71    0.51
   0  -3 -16    2.13    0.57
   0  -3  16    1.01    0.50
   0   3  16    0.99    0.53
   0   3  16    1.78    0.78
   0   3 -17    5.08    0.70
   0  -3 -17    4.89    0.74
   0   3  17    4.69    0.75
   0  -3  17    6.23    0.81
   0   3  17    6.70    1.00
   0   3 -18    0.76    0.53
   0  -3 -18    0.35    0.48
   0   3  18    0.38    0.54
   0  -3  18    0.29    0.59
   0   3  18    0.14    0.64
   0  -3 -19    2.02    0.66
   0   3 -19    1.44    0.60
   0   3  19    1.10    0.66
   0  -3  19    1.13    0.63
   0   3  19    2.47    0.79
   0  -3 -20    1.36    0.61
   0   3 -20    1.33    0.57
   0  -3  20    0.22    0.71
   0   3  20    0.85    0.65
   0   3  20    1.63    0.72
   0  -3 -21    2.15    0.65
   0   3 -21    1.10    0.59
   0   3  21   -0.11    0.69
   0  -3  21   -0.11    0.68
   0   3  21    1.05    0.70
   0  -3 -22    6.66    0.93
   0   3 -22    8.21    0.99
   0  -3  22    7.60    1.05
   0   3  22    8.83    1.08
   0   3  22    8.73    1.19
   0   3 -23    2.32    0.72
   0  -3 -23    2.36    0.73
   0   3  23    2.80    0.89
   0   3  23    0.74    0.72
   0  -3  23    2.54    0.83
   0  -3 -24   17.95    1.42
   0   3 -24   18.46    1.40
   0  -3  24   13.58    1.39
   0   3  24   13.36    1.36
   0   3  24   17.89    1.62
   0  -3 -25    2.69    0.78
   0   3 -25    2.89    0.83
   0   3  25    1.49    0.69
   0  -3  25    4.04    0.94
   0  -3 -26    5.08    0.93
   0   3 -26    4.51    0.93
   0   3  26    2.97    0.91
   0  -3  26    2.47    0.90
   0   3  26    5.87    1.08
   0   3 -27    1.83    0.77
   0   3  27    1.16    0.80
   0   3  27    0.88    0.80
   0  -3  27    0.76    0.79
   0   3  28    0.67    0.73
   0  -3  28   -0.63    0.93
   0   3  28    0.76    0.84
   0   3  29    1.18    0.84
   0  -3  29    1.47    0.87
   0   3  29   -0.32    0.84
   0   3  30   -0.33    0.91
   0  -3  30   -0.17    0.85
   0  -3  31    0.52    0.90
   0   3  31    0.51    0.93
   0  -3  32   -0.72    1.04
   0   3  32   -0.17    1.06
   0   4   0    1.57    0.70
   0   4   1   13.98    1.29
   0   4   2   26.85    1.73
   0   4   3   -0.39    0.64
   0   4   4   -0.13    0.57
   0   4   5    2.61    0.77
   0   4   6    3.38    0.86
   0  -4  -6    2.68    0.53
   0  -4  -7    1.99    0.55
   0   4   7    1.29    0.66
   0  -4  -7    1.92    0.51
   0  -4  -8    4.98    0.68
   0   4   8    6.12    0.99
   0  -4  -8    4.98    0.65
   0  -4  -9   -0.14    0.45
   0   4   9   -1.04    0.70
   0  -4  -9   -0.19    0.43
   0  -4 -10    2.09    0.53
   0   4  10    1.06    0.78
   0  -4 -10    1.84    0.53
   0   4  11    5.23    1.06
   0  -4 -11    4.23    0.58
   0  -4 -12    9.33    0.76
   0   4  12   11.28    1.34
   0  -4  13   24.78    0.93
   0   4  13   25.06    0.89
   0  -4 -14    2.30    0.45
   0   4  14    1.50    0.44
   0  -4  14    1.63    0.43
   0   4 -15    1.28    0.40
   0   4  15    0.72    0.46
   0  -4  15    0.64    0.47
   0   4 -16   -0.56    0.40
   0  -4  16   -0.56    0.55
   0   4  16   -0.54    0.54
   0   4 -17    0.23    0.44
   0   4  17    0.61    0.48
   0   4  17    1.19    0.91
   0   4 -18    5.16    0.68
   0   4  18    5.88    0.76
   0   4 -19    3.69    0.65
   0   4  19    2.99    0.68
   0   4  19    4.22    1.10
   0   4 -20    2.41    0.59
   0   4  20    3.21    1.04
   0   4  20    3.05    0.73
   0   4  21    0.54    0.81
   0   4  21    0.58    0.57
   0   4  22    2.66    0.81
   0   4  23   -0.33    0.57
   0   4  24    0.23    0.64
  -1   0  35    0.20    0.84
  -1   0  33    5.58    0.71
  -1   0  33    4.98    1.18
  -1   0  32    0.08    0.49
  -1   0  32   -0.71    0.93
  -1   0  31    1.97    0.56
  -1   0  31    2.06    0.93
  -1   0  30   -0.16    0.44
  -1   0  30    1.16    0.86
  -1   0  29   62.07    2.16
  -1   0  29   68.64    3.03
   1   0 -28   -0.14    0.65
  -1   0  28   -0.08    0.41
  -1   0  28   -0.15    0.76
  -1   0  27   24.75    1.27
   1   0 -27   22.83    1.67
  -1   0  27   19.47    1.64
   1   0 -26   -0.93    0.80
  -1   0  26   -0.71    0.97
  -1   0  26    0.22    0.36
  -1   0  25    1.59    0.49
   1   0 -25    2.06    0.70
  -1   0  24    0.14    0.38
   1   0 -24    0.62    0.57
  -1   0  23    5.01    0.62
   1   0 -23    4.01    0.76
   1   0 -22    0.34    0.52
   1   0 -21   21.46    1.40
   1   0 -20   -0.31    0.56
   1   0 -19    5.66    0.75
   1   0 -18   -0.37    0.46
  -1   0  18   -0.09    0.39
   1   0 -17  158.10    3.98
  -1   0  17  169.04    4.07
   1   0 -16    0.16    0.53
  -1   0  16    0.17    0.39
  -1   0  15 1519.03   23.20
  -1   0  15 1484.71   24.35
   1   0 -15 1515.52   24.31
  -1   0  14    0.38    0.26
   1   0 -14    0.29    0.46
  -1   0  14   -0.15    0.37
  -1   0  13  219.90    3.85
  -1   0  13  220.37    4.63
   1   0 -13  220.80    4.61
  -1   0  12    0.17    0.18
   1   0 -12    0.06    0.29
  -1   0  12    0.13    0.28
  -1   0  11   68.67    1.46
  -1   0  11   67.89    1.96
   1   0 -11   63.51    1.90
  -1   0  10   -0.02    0.14
  -1   0  10    0.05    0.24
   1   0 -10   -0.05    0.23
  -1   0   9  446.00    7.06
   1   0  -9  436.77    7.61
  -1   0   9  436.87    7.62
  -1   0   8    3.54    0.37
   1   0  -8    4.09    0.39
   1   0  -7  121.52    2.17
   1   0  -7  115.55    2.49
  -1   0   7  118.02    2.51
   1   0  -6   -0.18    0.16
   1   0  -6    0.32    0.23
  -1   0   6    0.20    0.21
   1   0  -5 9969.88  149.67
  -1   0   5 9999.00  149.64
   1   0  -4    0.26    0.15
   1   0  -4    0.04    0.10
  -1   0   4    0.05    0.13
   1   0  -3  226.83    3.87
   1   0  -3  233.66    3.74
  -1   0   3  228.82    3.88
   1   0  -3  230.32    3.70
   1   0  -2    2.76    0.19
  -1   0   1   95.44    1.67
  -1   0   0    0.06    0.06
  -1   0   0    0.01    0.06
  -1   0  -1   51.08    1.11
   1   0   2    0.11    0.10
  -1   0  -2   -0.02    0.10
   1   0   3  598.71    9.64
  -1   0  -3  612.61    9.61
   1   0   4   -0.15    0.17
  -1   0  -4   -0.03    0.17
  -1   0  -5  283.72    5.01
   1   0   5  292.73    5.05
  -1   0  -6   -0.07    0.14
   1   0   6   -0.04    0.11
   1   0   6    0.04    0.23
  -1   0  -6   -0.11    0.21
   1   0   7  360.63    6.32
  -1   0  -7  362.98    6.28
   1   0   7  353.75    5.83
  -1   0  -7  363.08    5.83
   1   0   8    0.05    0.21
   1   0   8   -0.09    0.12
  -1   0  -8    0.07    0.12
   1   0   9    0.11    0.23
  -1   0  -9    0.29    0.14
   1   0   9    0.07    0.12
   1   0  10    0.03    0.13
   1   0  11   83.56    1.80
   1   0  11   84.80    2.33
   1   0  12    0.28    0.33
   1   0  12   -0.29    0.17
  -1   0 -12   -0.33    0.33
   1   0  13   13.25    0.62
   1   0  13   12.14    0.87
  -1   0 -13   14.24    0.91
   1   0  14    0.16    0.35
   1   0  14   -0.11    0.20
  -1   0 -14    0.08    0.32
   1   0  15   68.81    1.75
   1   0  15   73.36    2.40
  -1   0 -15   73.67    2.33
   1   0  16    0.09    0.41
   1   0  16   -0.14    0.14
   1   0  16    0.21    0.25
  -1   0 -16    0.09    0.41
   1   0  17  116.17    2.05
   1   0  17  114.93    2.56
   1   0  17  118.36    3.38
  -1   0 -17  118.90    3.29
   1   0  18    0.18    0.29
   1   0  18    0.01    0.15
   1   0  18   -0.21    0.53
  -1   0 -18    0.39    0.53
   1   0  19  215.91    3.60
   1   0  19  222.01    4.28
   1   0  19  233.10    5.38
  -1   0 -19  227.68    5.22
   1   0  20   -0.15    0.28
  -1   0 -20   -0.22    0.54
   1   0  20    0.58    0.60
   1   0  21   19.18    0.93
   1   0  21   19.15    1.45
  -1   0 -21   19.29    1.41
   1   0  22   -0.27    0.31
   1   0  22   -0.38    0.66
  -1   0 -22    0.24    0.71
   1   0  23    0.17    0.31
   1   0  23   -0.40    0.70
  -1   0 -23   -1.37    1.05
   1   0  24    1.60    0.46
  -1   0 -24    1.03    0.77
   1   0  24    1.26    0.81
   1   0  25  186.72    3.97
   1   0  25  189.74    5.27
  -1   0 -25  189.67    5.14
   1   0  26    0.06    0.38
  -1   0 -26   -0.14    0.72
   1   0  26    0.15    0.77
   1   0  27    6.06    0.63
  -1   0 -27    7.65    1.08
   1   0  28    0.12    0.34
  -1   0 -28    0.30    0.83
   1   0  28   -0.49    0.89
   1   0  29    0.51    0.78
   1   0  29   -0.06    0.36
   1   0  30   -0.53    0.75
   1   0  32    0.38    0.90
   1   0  33   10.97    1.60
   1   0  34   -1.01    0.97
  -1   1  35    3.05    0.81
  -1   1  34   -0.38    1.00
  -1  -1  34   -0.19    0.98
  -1   1  34    0.12    0.59
  -1  -1  33   12.16    1.56
  -1   1  33   11.09    1.50
  -1   1  33   11.30    1.16
  -1   1  32    9.28    1.34
  -1   1  32    9.72    1.07
  -1  -1  32   10.79    0.82
  -1  -1  31    1.11    0.48
  -1  -1  31    0.69    0.76
  -1   1  31    0.34    0.80
  -1   1  31    0.56    0.53
  -1  -1  31    0.77    0.32
  -1   1  30    1.34    0.61
  -1  -1  30    0.99    0.31
  -1  -1  30    0.88    0.48
  -1  -1  30    1.32    0.75
  -1   1  30    0.50    0.74
  -1  -1  29    6.03    0.51
  -1   1  29    6.71    0.89
  -1  -1  29    6.53    0.68
  -1   1  29    7.35    1.17
  -1  -1  29    8.93    1.24
  -1  -1  28    0.49    0.30
  -1   1  28    0.33    0.51
  -1  -1  28    0.12    0.43
   1  -1 -28    0.14    0.66
   1   1 -28    0.14    0.66
  -1   1  28    0.77    0.69
  -1  -1  28    0.92    0.77
  -1  -1  27    0.04    0.29
  -1   1  27   -0.11    0.50
  -1   1  27   -0.44    0.84
  -1  -1  27   -0.15    0.82
  -1  -1  27   -0.35    0.43
   1   1 -27   -0.82    0.82
   1  -1 -27   -0.69    0.82
  -1  -1  26    6.51    0.68
  -1   1  26    6.50    1.10
  -1  -1  26    6.95    0.55
  -1  -1  26    7.20    1.09
   1   1 -26    7.39    1.07
   1  -1 -26    6.10    1.01
  -1   1  26    6.69    0.87
  -1  -1  25   16.80    0.95
   1   1 -25   14.33    1.34
   1  -1 -25   16.07    1.41
  -1   1  25   17.31    1.25
  -1  -1  25   16.35    0.78
  -1  -1  25   13.30    1.40
  -1   1  25   13.85    1.36
  -1   1  24   60.87    2.31
   1   1 -24   59.42    2.52
   1  -1 -24   59.15    2.51
  -1   1  24   58.16    2.59
  -1  -1  24   57.59    2.55
  -1  -1  24   58.58    1.80
  -1  -1  23    6.61    0.63
  -1   1  23    7.13    0.86
   1  -1 -23    6.46    0.97
   1   1 -23    5.84    0.93
  -1  -1  22   31.45    1.26
  -1   1  22   31.50    1.59
   1  -1 -22   31.56    1.77
   1   1 -22   33.25    1.80
  -1   1  21   72.92    2.51
   1  -1 -21   78.17    2.75
   1   1 -21   76.74    2.71
  -1   1  20   22.80    1.33
   1  -1 -20   25.78    1.49
   1   1 -20   25.32    1.48
  -1   1  19   63.95    2.22
   1  -1 -19   66.59    2.37
   1   1 -19   62.01    2.30
   1  -1 -19   60.76    1.35
   1  -1 -18    1.07    0.21
  -1   1  18    0.67    0.40
   1  -1 -18    0.74    0.46
   1   1 -18    0.46    0.49
   1  -1 -17    1.23    0.22
   1   1 -17    0.86    0.49
   1  -1 -17    0.43    0.43
  -1   1  17    0.62    0.45
  -1  -1  17    0.18    0.44
  -1   1  17    1.96    0.52
  -1   1  16  183.17    4.13
  -1   1  16  181.01    4.16
   1  -1 -16  177.08    4.10
  -1  -1  16  174.43    4.11
   1   1 -16  168.08    4.04
   1  -1 -16  163.62    3.07
  -1  -1  15    3.50    0.57
  -1   1  15    3.74    0.60
   1  -1 -15    2.22    0.48
   1   1 -15    3.88    0.60
   1  -1 -14   18.21    1.05
  -1  -1  14   18.88    1.08
  -1   1  14   19.38    1.08
   1   1 -14   17.24    1.03
   1   1 -13   69.89    2.08
  -1   1  13   70.79    2.12
  -1  -1  13   64.59    2.05
   1  -1 -13   63.98    2.03
   1  -1 -12  362.89    6.78
   1   1 -12  366.01    6.79
  -1  -1  12  368.42    6.82
  -1   1  12  376.20    6.84
   1   1 -11 1058.20   17.17
  -1  -1  11 1068.80   17.23
  -1   1  11 1071.25   17.22
   1  -1 -11 1067.23   17.19
  -1   1  10   55.73    1.68
   1   1 -10   56.53    1.68
   1  -1 -10   57.06    1.68
  -1  -1  10   55.59    1.68
  -1  -1   9  258.16    4.83
   1   1  -9  257.17    4.81
  -1   1   9  255.47    4.81
   1  -1  -9  253.67    4.80
   1   1  -8  287.47    5.22
   1  -1  -8  289.40    5.22
  -1   1   8  288.64    5.24
  -1  -1   8  291.89    5.23
  -1   1   7    0.74    0.14
   1  -1  -7    0.26    0.20
   1   1  -7    0.37    0.22
  -1  -1   7    0.64    0.23
  -1   1   6  115.56    2.37
  -1  -1   6  113.72    2.35
   1   1  -5  124.06    2.45
   1  -1  -5  128.67    2.46
  -1  -1   5  124.31    2.44
  -1   1   5  126.42    2.45
   1   1  -4 2019.99   30.96
   1  -1  -4 2051.03   30.95
  -1  -1   4 2037.05   30.96
  -1   1   4 2046.44   30.97
  -1   1   3  112.87    2.08
  -1  -1   3  111.72    2.08
   1  -1  -3  108.23    2.04
   1   1  -3  111.20    2.05
  -1  -1   2 1631.79   24.60
  -1   1   2 1621.83   24.61
  -1  -1   2 1612.83   24.96
  -1  -1   1 5423.70   81.81
  -1   1   1 5433.75   81.35
  -1  -1   0 1831.43   27.66
  -1   1   0 1822.52   27.67
  -1  -1   0 1835.74   28.09
   1  -1   1    0.92    0.16
  -1  -1  -1    0.87    0.18
  -1   1  -1    1.07    0.19
   1   1   1    0.92    0.17
  -1  -1  -1    0.77    0.27
  -1   1  -2   14.90    0.54
  -1  -1  -2   14.82    0.53
   1  -1   2   15.59    0.56
   1   1   2   15.36    0.55
   1   1   2   14.65    0.72
  -1  -1  -2   16.13    0.74
  -1  -1  -2   14.90    0.57
  -1  -1  -3  854.07   13.44
  -1   1  -3  874.34   13.44
   1   1   3  854.27   13.50
   1  -1   3  862.73   13.51
  -1   1  -3  872.97   13.41
   1   1   3  865.09   13.86
  -1  -1  -3  872.77   13.84
  -1  -1  -3  856.82   13.41
  -1  -1  -4    0.75    0.24
  -1  -1  -4    0.19    0.17
  -1   1  -4    0.22    0.17
   1  -1   4    0.28    0.20
   1   1   4    0.15    0.17
   1   1   4    0.13    0.25
  -1  -1  -4    0.23    0.15
  -1  -1  -4    0.22    0.28
  -1   1  -4    0.47    0.15
  -1  -1  -5  123.36    2.48
   1   1   5  117.92    2.51
  -1   1  -5  120.42    2.46
   1  -1   5  121.07    2.52
  -1  -1  -5  122.37    2.25
   1   1   5  124.55    2.74
  -1  -1  -5  118.37    2.70
  -1   1  -5  123.36    2.17
   1   1   5  126.30    2.29
  -1  -1  -5  123.64    2.56
   1   1   6    0.92    0.21
  -1  -1  -6    0.53    0.26
   1  -1   6    0.56    0.21
   1   1   6    0.99    0.24
   1   1   6    1.01    0.16
  -1   1  -6    1.57    0.27
   1   1   6    1.26    0.30
  -1  -1  -6    1.06    0.25
  -1  -1  -6    1.02    0.17
  -1   1  -6    0.91    0.12
   1  -1   7   34.25    1.18
   1   1   7   35.38    1.19
  -1  -1  -7   34.00    0.88
   1   1   7   36.15    0.88
   1   1   7   36.14    1.13
   1   1   7   35.53    1.27
   1   1   8   34.16    0.85
   1   1   8   33.69    1.27
   1   1   8   36.53    1.19
   1   1   8   34.77    1.23
   1  -1   8   35.26    1.25
   1   1   9  119.71    2.77
   1   1   9  128.72    2.28
   1   1   9  131.24    2.93
   1  -1   9  125.94    2.91
   1   1   9  122.94    2.91
  -1   1 -10    0.99    0.32
  -1  -1 -10    0.50    0.33
   1   1  10    1.16    0.35
   1   1  10    1.25    0.37
   1  -1  10    0.54    0.30
   1   1  10    0.95    0.16
  -1  -1 -10    0.77    0.33
   1   1  10    0.70    0.34
   1   1  11   12.70    0.78
   1   1  11   11.07    0.43
  -1   1 -11   11.16    0.78
  -1  -1 -11   10.98    0.76
   1   1  11   12.96    0.81
   1   1  11   12.74    0.83
   1  -1  11   11.27    0.79
   1   1  12   14.34    0.51
  -1  -1 -12   15.54    0.93
  -1   1 -12   14.02    0.91
   1   1  12   14.38    0.87
   1  -1  12   14.90    0.95
   1   1  12   14.28    0.94
   1   1  13  275.08    4.57
  -1   1 -13  275.39    5.55
  -1  -1 -13  282.20    5.58
   1   1  13  280.83    5.49
   1  -1  13  275.96    5.67
   1   1  13  278.28    5.66
   1   1  14   80.45    1.63
   1   1  14   82.38    2.34
  -1  -1 -14   80.21    2.42
  -1   1 -14   85.69    2.47
   1  -1  14   79.67    2.50
   1   1  14   79.52    2.49
   1  -1  15    7.54    0.81
   1   1  15    9.30    0.43
  -1   1 -15    9.71    0.83
  -1  -1 -15    9.60    0.85
   1   1  15    8.24    0.74
   1   1  15    8.78    0.85
   1   1  16   58.83    1.34
  -1  -1 -16   63.21    2.19
  -1   1 -16   58.95    2.12
   1   1  16   61.69    2.04
   1  -1  16   61.70    2.25
   1   1  16   58.81    2.19
   1   1  17   15.32    0.59
   1   1  17   14.60    0.98
  -1   1 -17   13.40    1.06
  -1  -1 -17   14.83    1.08
   1  -1  17   14.07    1.11
   1   1  17   15.62    1.15
   1   1  18    5.95    0.40
   1   1  18    6.24    0.84
   1  -1  18    5.24    0.79
   1   1  18    6.20    0.70
  -1  -1 -18    5.72    0.80
  -1   1 -18    5.60    0.78
   1   1  19   13.61    0.59
   1   1  19   12.41    1.10
   1  -1  19   12.60    1.14
  -1   1 -19   12.92    1.10
  -1  -1 -19   14.20    1.16
   1   1  19   13.69    0.98
   1   1  20   35.38    1.03
   1   1  20   39.13    1.94
   1  -1  20   39.87    1.96
  -1  -1 -20   38.36    1.88
  -1   1 -20   37.25    1.85
   1   1  20   39.00    1.66
   1   1  21   58.06    1.40
   1  -1  21   52.88    2.39
   1   1  21   53.30    2.36
  -1   1 -21   55.62    2.38
  -1  -1 -21   56.84    2.39
   1   1  21   58.78    2.10
   1   1  22   89.61    1.92
   1   1  22   86.08    3.15
   1  -1  22   83.91    3.12
  -1   1 -22   85.55    3.05
  -1  -1 -22   93.85    3.18
   1   1  22   91.19    2.76
   1   1  23   63.29    1.51
   1   1  23   62.69    2.25
   1   1  23   60.18    2.67
   1  -1  23   55.91    2.59
  -1  -1 -23   64.52    2.65
  -1   1 -23   63.19    2.62
   1   1  24   11.18    1.26
   1  -1  24   13.90    1.40
   1   1  24   12.44    0.63
   1   1  24   13.55    1.08
  -1  -1 -24   15.17    1.35
  -1   1 -24   13.07    1.31
   1   1  25    0.66    0.51
   1  -1  25   -0.29    0.72
   1   1  25    0.29    0.77
  -1  -1 -25    0.13    0.73
  -1   1 -25    0.27    0.72
   1   1  25    0.25    0.29
  -1  -1 -26   16.08    1.50
   1   1  26   13.97    1.43
  -1   1 -26   15.33    1.45
   1   1  26   18.14    0.74
   1   1  26   14.85    1.13
   1  -1  26   16.15    1.52
   1   1  27    0.52    0.29
   1   1  27    0.95    0.72
   1  -1  27    0.48    0.65
  -1  -1 -27   -0.29    0.82
  -1   1 -27    0.14    0.69
   1   1  27    0.39    0.49
   1  -1  28    1.64    0.83
   1   1  28    1.48    0.80
   1   1  28    2.88    0.64
   1  -1  28    2.49    0.45
   1   1  28    2.57    0.37
   1   1  29   -0.85    0.85
   1  -1  29   -0.51    0.85
   1   1  29    0.26    0.28
   1   1  29   -0.20    0.48
   1  -1  29    0.27    0.35
   1  -1  30   10.82    1.43
   1   1  30   10.33    0.56
   1   1  30   10.21    1.02
   1  -1  30   11.78    0.73
   1  -1  31    0.64    0.38
   1   1  31    0.31    0.53
   1   1  31    0.18    0.86
   1  -1  31   -0.18    0.82
   1   1  31    0.71    0.29
   1  -1  32    1.51    0.45
   1   1  32    0.76    0.93
   1  -1  32    0.19    0.92
   1   1  32    1.64    0.30
   1   1  33   10.09    1.07
   1   1  33    9.81    1.47
   1  -1  33   10.80    1.48
   1   1  34    0.95    0.62
   1  -1  34    0.81    0.99
   1   1  34    0.61    0.95
  -1   2  37   11.09    1.39
  -1   2  36    3.78    0.99
  -1   2  35    8.29    1.23
  -1   2  34    0.30    0.75
  -1   2  34    0.31    0.69
  -1   2  34   -0.57    0.86
  -1  -2  34   -0.38    0.92
  -1   2  33    0.10    0.62
  -1  -2  33   -0.24    0.57
  -1   2  33    0.89    0.78
  -1   2  33    0.18    0.75
  -1  -2  33    0.37    0.88
  -1   2  32    0.88    0.63
  -1  -2  32    1.05    0.59
  -1   2  32    0.15    0.65
  -1   2  32    1.78    0.88
  -1  -2  32    0.18    0.81
  -1   2  31    3.13    0.71
  -1  -2  31    2.85    0.68
  -1   2  31    3.77    0.88
  -1  -2  31    3.28    0.97
  -1   2  31    3.78    0.99
  -1   2  30    0.09    0.55
  -1  -2  30    0.41    0.52
  -1   2  30   -0.43    0.70
  -1   2  30    0.17    0.72
  -1  -2  30   -0.50    0.72
  -1   2  29   -0.26    0.57
  -1   2  29   -1.13    0.72
  -1  -2  29   -0.17    0.54
  -1  -2  29    1.12    0.79
  -1   2  29   -1.12    0.74
  -1   2  28    2.75    0.87
  -1  -2  28    3.85    0.97
  -1   2  28    4.37    0.73
  -1   2  28    5.16    0.94
   1   2 -28    3.81    0.91
   1  -2 -28    2.56    0.84
  -1   2  27   -0.29    0.82
  -1  -2  27   -0.59    0.79
  -1   2  27    0.16    0.48
   1  -2 -27    0.41    0.77
   1   2 -27    0.27    0.69
  -1   2  27    0.41    0.65
   1   2 -26   17.11    1.46
   1  -2 -26   17.82    1.49
  -1   2  26   17.73    1.53
  -1  -2  26   18.16    1.57
  -1   2  26   16.70    1.45
  -1   2  26   19.02    1.21
  -1   2  25   12.53    1.32
  -1  -2  25   12.77    1.33
  -1   2  25   13.25    0.99
  -1   2  25   13.63    1.34
   1  -2 -25   13.20    1.32
   1   2 -25   12.43    1.28
   1  -2 -24    4.27    0.85
   1   2 -24    4.33    0.89
  -1   2  24    5.40    0.72
  -1   2  24    4.38    0.91
  -1  -2  24    3.64    0.90
   1  -2 -24    3.81    0.34
  -1   2  24    2.86    0.76
   1   2 -23   15.34    1.31
   1  -2 -23   16.11    1.36
  -1   2  23   17.91    1.43
   1  -2 -23   14.94    0.64
  -1   2  23   17.56    1.01
  -1   2  23   15.72    1.35
  -1  -2  23   14.03    1.32
   1   2 -22   13.44    1.18
   1  -2 -22   12.83    1.18
  -1  -2  22   11.07    0.42
  -1   2  22   13.23    1.22
  -1   2  22   13.53    0.88
  -1   2  22   13.44    1.24
  -1  -2  22   11.34    1.16
  -1   2  21    2.67    0.50
  -1  -2  21    1.24    0.69
  -1   2  21    1.33    0.62
   1   2 -21    0.84    0.64
   1  -2 -21    0.96    0.65
  -1   2  21    1.47    0.64
  -1  -2  21    1.35    0.23
  -1  -2  20   87.59    2.92
  -1  -2  20   82.16    1.71
  -1   2  20   80.05    2.95
  -1   2  20   85.75    2.21
   1  -2 -20   85.97    2.85
   1   2 -20   83.24    2.78
  -1   2  20   86.20    2.87
  -1   2  19    7.09    0.89
  -1  -2  19    7.19    0.91
  -1  -2  19    6.02    0.41
   1  -2 -19    6.16    0.84
   1   2 -19    6.36    0.83
  -1   2  19    6.53    0.57
  -1   2  19    6.53    0.88
   1  -2 -18    0.18    0.48
   1   2 -18    0.09    0.50
  -1  -2  18    0.55    0.23
  -1  -2  18    1.15    0.53
  -1   2  18    0.66    0.48
  -1   2  18    0.52    0.30
  -1   2  18    1.03    0.55
  -1   2  17    6.58    0.50
  -1   2  17    5.24    0.78
  -1  -2  17    5.35    0.42
   1   2 -17    4.92    0.67
   1  -2 -17    4.47    0.69
   1   2 -16   13.56    0.98
   1  -2 -16   12.86    1.01
  -1  -2  16   12.73    0.61
  -1   2  16   11.38    1.06
   1   2 -15   53.05    1.88
   1  -2 -15   53.80    1.91
  -1  -2  15   49.81    1.37
  -1   2  15   50.67    2.13
  -1  -2  14    9.42    0.57
   1  -2 -14    9.98    0.83
   1   2 -14    9.77    0.81
  -1   2  14    8.69    0.93
  -1   2  13  113.44    3.32
  -1  -2  13  112.01    2.45
   1  -2 -13  117.58    2.91
   1   2 -13  114.53    2.89
  -1   2  12    1.06    0.58
   1  -2 -12    1.01    0.16
  -1  -2  12    1.21    0.31
   1   2 -12    0.90    0.39
   1  -2 -12    0.73    0.41
  -1   2  11   33.47    1.65
  -1  -2  11   33.64    1.15
   1  -2 -11   33.65    0.84
   1   2 -10  112.07    2.64
  -1  -2  10  114.53    2.54
  -1   2  10  112.30    3.19
   1   2  -9   88.23    2.16
   1  -2  -9   89.94    2.18
  -1  -2   9   92.30    2.20
  -1   2   9   90.62    2.76
  -1  -2   8    1.19    0.34
   1   2  -8    0.62    0.29
   1  -2  -8    0.79    0.31
  -1   2   8    0.44    0.29
  -1  -2   8    0.56    0.30
  -1  -2   7  295.67    5.39
   1  -2  -7  290.18    5.07
   1   2  -7  284.16    5.07
  -1  -2   7  292.41    5.07
  -1   2   7  290.11    5.08
   1  -2  -7  287.50    4.82
  -1  -2   6  120.58    2.36
  -1   2   6  116.91    2.36
   1  -2  -6  112.12    2.21
   1   2  -6  115.30    2.33
   1  -2  -6  112.92    2.33
  -1  -2   5   13.80    0.81
  -1   2   5   14.16    0.56
  -1  -2   5   13.71    0.55
  -1  -2   4   10.37    0.72
  -1  -2   4   10.25    0.43
  -1   2   4    9.97    0.42
  -1  -2   3   80.92    2.16
  -1   2   3   80.35    2.32
  -1  -2   3   75.80    1.46
  -1   2   3   77.12    1.46
  -1   2   2  366.81    6.93
  -1  -2   2  377.84    6.84
  -1  -2   1  220.49    4.53
  -1   2   1  219.09    4.54
   1   2   0  343.87    6.41
  -1  -2   0  333.79    6.38
  -1   2   0  334.76    6.30
  -1  -2  -1    0.34    0.33
  -1   2  -1    1.13    0.40
  -1   2  -2  145.04    3.19
  -1  -2  -2  146.35    3.45
  -1  -2  -2  146.42    2.45
  -1   2  -2  141.17    2.43
  -1  -2  -3  276.44    5.54
  -1   2  -3  269.70    5.12
  -1   2  -3  268.80    4.45
  -1  -2  -3  272.00    4.47
   1   2   3  270.64    4.47
   1  -2   3  275.30    4.49
   1   2   4  543.84    8.72
   1  -2   4  542.45    8.74
  -1  -2  -4  551.69    9.75
  -1   2  -4  537.79    9.18
  -1   2  -4  546.24    8.65
  -1  -2  -4  548.68    8.67
  -1  -2  -5  575.26   10.39
  -1   2  -5  586.54    9.74
  -1  -2  -5  600.85    9.68
  -1   2  -5  582.66    9.38
  -1  -2  -5  584.99    9.40
   1  -2   5  586.21    9.49
   1   2   5  585.26    9.48
   1  -2   6  161.61    3.22
   1   2   6  160.67    3.20
  -1  -2  -6  164.40    3.22
  -1  -2  -6  164.44    3.93
   1   2   6  164.20    3.90
  -1   2  -6  161.01    3.26
  -1  -2  -6  158.40    3.37
  -1   2  -6  164.70    3.12
  -1  -2  -6  163.35    3.14
  -1  -2  -7   19.61    0.80
  -1   2  -7   20.61    0.84
  -1  -2  -7   19.31    0.83
  -1   2  -7   22.12    0.86
  -1  -2  -7   21.85    1.27
   1   2   7   20.46    1.20
  -1  -2  -7   20.80    0.97
   1  -2   7   21.06    0.90
   1   2   7   19.94    0.88
   1  -2   8    5.74    0.53
   1   2   8    5.24    0.51
  -1  -2  -8    5.65    0.44
  -1  -2  -8    6.11    0.60
   1   2   8    4.39    0.67
  -1  -2  -8    4.41    0.65
  -1  -2  -8    6.46    0.53
  -1   2  -8    4.08    0.45
  -1  -2  -9   76.34    2.09
  -1  -2  -9   72.85    1.70
  -1   2  -9   72.80    1.96
  -1  -2  -9   78.64    2.01
  -1  -2  -9   75.06    2.45
   1   2   9   72.25    2.44
   1   2   9   76.04    2.04
   1  -2   9   75.34    2.04
  -1  -2 -10   47.50    1.24
  -1   2 -10   48.47    1.55
  -1  -2 -10   44.50    1.51
   1   2  10   48.21    1.94
   1   2  10   47.23    1.60
   1  -2  10   46.47    1.61
  -1  -2 -11   57.20    1.39
   1   2  11   60.98    2.21
  -1   2 -11   56.93    1.80
  -1  -2 -11   58.93    1.82
   1  -2  11   56.66    1.89
   1   2  11   56.13    1.86
   1  -2  12    2.15    0.49
   1   2  12    3.74    0.57
  -1  -2 -12    2.87    0.33
   1   2  12    3.51    0.66
  -1  -2 -12    3.09    0.50
  -1   2 -12    2.74    0.50
   1   2  13   13.07    1.06
  -1  -2 -13   16.64    1.01
  -1   2 -13   15.22    0.95
   1   2  13   13.80    0.97
   1  -2  13   15.75    1.03
  -1  -2 -14    0.37    0.42
  -1   2 -14    0.52    0.39
   1   2  14    1.30    0.51
   1   2  14    0.16    0.38
   1  -2  14    1.41    0.51
  -1   2 -15   36.61    1.58
  -1  -2 -15   34.41    1.56
   1   2  15   35.88    1.73
   1  -2  15   33.96    1.60
   1   2  15   33.85    1.59
  -1   2 -16   39.23    1.70
  -1  -2 -16   39.35    1.70
   1   2  16   39.33    1.86
   1   2  16   39.61    1.51
   1   2  16   41.68    1.81
   1  -2  16   40.34    1.81
   1  -2  17    0.10    0.50
   1   2  17    1.28    0.58
  -1   2 -17    0.63    0.48
  -1  -2 -17   -0.09    0.47
   1   2  17    0.54    0.50
   1   2  17    0.73    0.45
  -1  -2 -18   11.57    1.03
  -1   2 -18   11.28    1.01
   1   2  18   10.93    1.05
   1   2  18   11.28    1.08
   1   2  18   10.94    0.85
   1  -2  18   12.59    1.10
   1  -2  19   -0.67    0.65
   1   2  19    0.11    0.58
   1   2  19   -0.22    0.43
  -1   2 -19   -0.10    0.60
  -1  -2 -19   -0.20    0.63
   1   2  19   -0.23    0.64
  -1   2 -20   19.18    1.34
  -1  -2 -20   17.64    1.33
   1   2  20   18.74    1.35
   1   2  20   18.81    1.15
   1   2  20   19.33    1.39
   1  -2  20   17.02    1.36
   1   2  21   -0.24    0.68
   1  -2  21   -0.12    0.71
   1   2  21    0.89    0.50
  -1  -2 -21    0.44    0.60
  -1   2 -21    0.11    0.64
   1   2  21   -0.47    0.70
  -1   2 -22   13.92    1.26
   1   2  22   13.03    1.24
  -1  -2 -22   11.81    1.18
   1   2  22   13.79    1.06
   1  -2  22   15.55    1.38
   1   2  22   14.66    1.32
  -1  -2 -23   20.03    1.51
  -1   2 -23   20.85    1.51
   1   2  23   18.82    1.42
   1   2  23   15.92    1.42
   1  -2  23   18.29    1.51
   1   2  23   18.57    1.23
   1   2  24   -0.42    0.75
   1  -2  24   -0.57    0.85
   1   2  24    0.18    0.55
  -1  -2 -24    0.63    0.74
  -1   2 -24   -0.12    0.77
   1   2  24   -0.50    0.66
   1   2  25    0.73    0.79
   1  -2  25    0.59    0.79
   1   2  25    2.20    0.65
  -1   2 -25    0.39    0.74
  -1  -2 -25    0.39    0.73
   1   2  25    1.15    0.68
   1   2  26   -0.15    0.75
   1  -2  26    0.77    0.81
   1   2  26    0.60    0.53
  -1  -2 -26   -0.27    0.65
  -1   2 -26    0.13    0.68
   1   2  26    0.52    0.65
   1   2  27    4.90    1.06
   1  -2  27    7.68    1.18
   1   2  27    6.58    0.87
  -1   2 -27    6.82    1.09
  -1  -2 -27    5.74    1.04
   1   2  27    7.49    1.01
   1   2  28    6.91    0.90
   1  -2  28    7.49    1.22
   1   2  28    6.41    1.12
   1   2  28    8.68    1.13
   1   2  29    4.06    0.86
   1   2  29    4.43    1.07
   1  -2  29    3.28    0.98
   1   2  29    3.39    0.82
   1   2  30   -0.11    0.64
   1   2  30   -0.53    0.87
   1  -2  30    1.07    0.85
   1   2  30    1.66    0.77
   1   2  31   -0.12    0.65
   1  -2  31   -0.18    0.81
   1   2  31   -0.73    0.80
   1   2  31    0.14    0.64
   1   2  32    0.60    0.70
   1  -2  32   -0.19    0.89
   1   2  32    0.19    0.80
   1   2  32   -0.14    0.65
   1   2  33    0.49    0.70
   1   2  33    0.58    0.91
   1  -2  33   -0.59    0.88
   1   2  33   -0.42    0.68
   1   2  34    0.63    0.74
   1   2  34    0.71    0.82
   1   2  35    1.79    0.85
   1   2  35    1.56    0.75
  -1   3  32   13.37    1.56
  -1  -3  32   10.55    1.51
  -1  -3  31    5.60    1.21
  -1   3  31    4.14    1.04
  -1  -3  30    9.00    1.35
  -1   3  30    6.71    1.14
  -1   3  29    2.61    0.97
  -1  -3  29    0.95    0.77
  -1   3  29    2.41    0.97
  -1   3  28    0.44    0.75
  -1  -3  28    1.67    0.80
  -1   3  28    2.38    0.84
   1   3 -27   -0.26    0.77
   1  -3 -27   -0.66    0.82
  -1  -3  27    0.15    0.74
  -1   3  27   -0.71    0.75
  -1   3  27    0.17    0.74
   1   3 -26    0.50    0.70
   1  -3 -26    0.51    0.72
  -1  -3  26    0.28    0.74
  -1   3  26    0.41    0.81
  -1   3  26    0.49    0.82
   1   3 -25    0.24    0.66
   1  -3 -25    0.36    0.69
  -1  -3  25   -0.27    0.70
  -1   3  25    0.26    0.66
  -1   3  25    0.81    0.84
   1   3 -24    9.69    1.20
   1  -3 -24    7.00    1.02
  -1   3  24    9.73    1.21
  -1  -3  24    8.35    1.17
  -1   3  24   10.87    1.33
   1  -3 -23    0.11    0.69
   1   3 -23   -0.33    0.67
  -1   3  23   -0.12    0.70
  -1  -3  23   -0.49    0.74
  -1   3  23    0.16    0.66
   1  -3 -22    1.17    0.64
   1   3 -22    1.04    0.62
  -1  -3  22    1.63    0.69
  -1   3  22    2.37    0.78
  -1   3  22    1.24    0.70
   1  -3 -21    0.20    0.63
   1   3 -21   -0.10    0.64
  -1  -3  21   -0.55    0.67
  -1   3  21   -0.32    0.63
  -1   3  21   -0.61    0.73
   1   3 -20   12.46    1.13
  -1  -3  20   11.61    1.13
  -1   3  20   13.09    1.15
   1  -3 -20   11.67    1.09
  -1   3  20   11.48    1.30
  -1  -3  19   12.42    1.10
  -1   3  19   14.07    1.14
   1  -3 -19   13.23    1.13
   1   3 -19   13.02    1.11
  -1   3  19   11.26    1.26
  -1   3  18   10.88    0.97
  -1  -3  18   12.42    1.05
   1  -3 -18    9.53    0.93
   1   3 -18   10.35    0.97
  -1   3  17    4.78    0.95
  -1  -3  17    4.96    0.53
   1   3 -17    4.39    0.69
   1  -3 -17    5.00    0.72
  -1   3  17    6.82    0.79
  -1  -3  17    5.29    0.74
  -1  -3  16    2.22    0.47
  -1   3  16    2.06    0.74
   1  -3 -16    1.80    0.52
   1   3 -16    1.24    0.54
  -1  -3  16    3.31    0.65
  -1   3  16    1.80    0.56
   1  -3 -15    1.91    0.27
  -1   3  15    2.14    0.81
  -1  -3  15    3.10    0.50
   1   3 -15    2.07    0.53
   1  -3 -15    2.28    0.54
  -1   3  15    2.10    0.57
  -1  -3  15    1.87    0.60
   1  -3 -14   82.27    1.75
  -1   3  14   84.16    2.40
  -1  -3  14   83.15    2.42
  -1  -3  14   84.98    2.30
  -1   3  14   92.44    3.25
   1  -3 -14   85.83    2.37
   1   3 -14   83.51    2.33
   1  -3 -13   21.87    0.82
   1  -3 -13   23.64    1.12
   1   3 -13   22.86    1.10
  -1  -3  13   22.62    1.13
  -1   3  13   23.83    1.67
  -1  -3  13   23.17    1.16
  -1   3  13   23.88    1.16
  -1  -3  12   -0.06    0.36
  -1   3  12   -0.22    0.34
  -1  -3  12   -0.06    0.39
   1   3 -12   -0.10    0.37
   1  -3 -12    0.21    0.37
   1  -3 -12   -0.22    0.32
  -1  -3  11   14.41    0.96
  -1   3  11   13.62    0.79
  -1  -3  11   14.10    0.81
   1   3 -11   16.25    0.83
   1  -3 -11   13.55    0.77
  -1  -3  10   11.58    0.88
   1  -3 -10    9.73    0.63
   1   3 -10   10.48    0.65
  -1   3  10   10.46    0.65
  -1  -3  10   10.95    0.67
  -1  -3   9    0.73    0.48
  -1   3   9    0.33    0.25
  -1  -3   9    0.19    0.27
   1  -3  -9    0.50    0.31
  -1   3   8   18.24    0.71
  -1  -3   8   18.44    0.73
   1  -3  -8   19.20    0.82
  -1   3   8   19.58    1.40
  -1  -3   8   21.34    1.18
  -1   3   7   52.29    1.19
  -1  -3   7   51.52    1.21
  -1   3   7   51.92    2.23
  -1  -3   7   56.67    1.97
   1  -3  -7   52.90    1.44
  -1   3   6    0.54    0.51
  -1  -3   6    0.16    0.46
  -1   3   5   12.43    1.11
  -1  -3   5   13.11    1.00
  -1  -3   4    1.45    0.51
  -1   3   4    0.81    0.52
  -1  -3   3   88.53    2.76
  -1   3   3   92.60    2.90
  -1  -3   2   22.78    1.35
  -1   3   2   23.05    1.37
  -1   3   1    0.55    0.44
  -1  -3   1    1.30    0.56
  -1  -3   0   13.24    1.08
  -1   3   0   11.70    0.97
   1   3   1    0.10    0.57
  -1   3  -1    0.09    0.53
  -1  -3  -1   -0.10    0.49
   1   3   2    6.89    0.86
  -1   3  -2    7.06    0.77
  -1  -3  -2    9.24    0.96
  -1  -3  -3   10.30    1.00
   1   3   3   10.57    1.01
  -1   3  -3    8.99    0.81
   1   3   4    5.28    0.78
  -1   3  -4    5.44    0.66
  -1  -3  -4    5.88    0.87
  -1  -3  -5   22.52    1.47
  -1   3  -5   26.34    1.29
   1   3   5   25.21    1.55
  -1  -3  -5   25.86    1.20
  -1   3  -6    2.58    0.52
  -1  -3  -6    1.85    0.46
  -1   3  -6    2.69    0.25
  -1  -3  -6    2.99    0.48
  -1  -3  -7    2.32    0.32
  -1   3  -7    2.43    0.32
   1  -3   7    2.34    0.32
   1   3   7    1.57    0.29
  -1  -3  -7    2.71    0.57
  -1  -3  -7    2.65    0.49
   1  -3   8  108.03    2.37
   1   3   8  108.66    2.34
  -1  -3  -8  109.46    2.64
  -1  -3  -8  109.01    2.81
  -1   3  -8  105.71    2.28
  -1  -3  -8  111.42    2.32
  -1   3  -9  167.68    3.27
  -1  -3  -9  167.43    3.30
  -1  -3  -9  166.60    3.77
   1   3   9  164.46    3.38
   1  -3   9  162.86    3.38
  -1  -3  -9  167.16    3.51
  -1  -3 -10   37.43    1.31
   1  -3  10   39.53    1.39
   1   3  10   38.54    1.38
  -1  -3 -10   36.23    1.53
  -1  -3 -10   37.75    1.30
  -1   3 -10   38.33    1.28
   1  -3  11    0.18    0.40
   1   3  11    0.59    0.42
  -1  -3 -11    0.66    0.35
  -1   3 -11    0.15    0.37
  -1  -3 -11    0.62    0.40
   1   3  11    0.62    0.69
  -1  -3 -12   35.26    1.17
   1   3  12   35.05    1.93
   1   3  12   32.61    1.39
   1  -3  12   32.10    1.40
  -1  -3 -12   31.14    1.29
  -1   3 -12   34.85    1.33
   1   3  13    0.77    0.65
  -1   3 -13    0.73    0.46
  -1  -3 -13    0.94    0.45
   1  -3  13    1.52    0.52
   1   3  13    0.36    0.46
  -1  -3 -13    1.96    0.38
   1   3  14   -0.13    0.72
  -1   3 -14    0.33    0.49
  -1  -3 -14    1.02    0.47
   1  -3  14    0.31    0.48
   1   3  14    0.31    0.47
  -1  -3 -14    0.87    0.32
   1   3  15    0.13    0.61
  -1   3 -15   -0.07    0.46
  -1  -3 -15   -0.07    0.44
   1   3  15    0.17    0.45
   1  -3  15   -0.34    0.49
  -1  -3 -15    0.13    0.31
   1   3  16   -0.27    0.66
  -1  -3 -16   -0.08    0.52
  -1   3 -16   -0.15    0.48
   1   3  16   -0.36    0.57
   1  -3  16    0.09    0.53
   1   3  17    0.14    0.71
  -1   3 -17   -0.25    0.52
   1  -3  17   -0.58    0.65
   1   3  17   -0.66    0.65
   1   3  18    1.42    0.66
  -1   3 -18    1.13    0.57
  -1  -3 -18    1.51    0.61
   1  -3  18    2.04    0.65
   1   3  18    2.62    0.70
   1   3  19    0.15    0.69
  -1  -3 -19    1.03    0.60
  -1   3 -19    2.21    0.67
   1   3  19    2.13    0.68
   1  -3  19    0.86    0.63
   1   3  20    1.18    0.71
  -1  -3 -20    0.99    0.58
  -1   3 -20    0.58    0.53
   1   3  20   -0.11    0.59
   1  -3  20    0.68    0.64
   1   3  21    8.88    1.21
  -1  -3 -21    7.98    0.97
  -1   3 -21    7.67    0.95
   1  -3  21    8.21    1.01
   1   3  21    7.15    0.98
   1   3  22    0.46    0.71
  -1  -3 -22   -0.11    0.56
  -1   3 -22    0.54    0.63
   1  -3  22   -0.37    0.72
   1   3  22   -0.37    0.66
   1   3  23    0.93    0.78
  -1   3 -23    0.22    0.61
  -1  -3 -23    0.23    0.59
   1   3  23   -0.13    0.66
   1  -3  23   -0.13    0.72
   1   3  24    5.22    1.04
  -1  -3 -24    5.54    0.94
  -1   3 -24    4.43    0.86
   1  -3  24    5.04    0.96
   1   3  24    5.76    0.97
   1   3  25    1.77    0.80
  -1  -3 -25    1.59    0.78
  -1   3 -25    1.58    0.78
   1   3  25    0.70    0.74
   1  -3  25    1.85    0.82
   1   3  26    1.47    0.80
  -1   3 -26    0.76    0.69
  -1  -3 -26    0.64    0.72
   1  -3  26    0.59    0.75
   1   3  26    0.15    0.68
   1   3  27    1.33    0.82
   1   3  27   -0.15    0.73
   1  -3  27   -0.15    0.72
   1   3  28   -0.34    0.75
   1  -3  28    0.16    0.77
   1   3  28   -0.31    0.74
   1   3  29    0.51    0.76
   1  -3  29    0.33    0.80
   1   3  29    1.63    0.82
   1  -3  30   -0.35    0.80
   1   3  30   -0.34    0.91
   1  -3  31    1.79    1.01
   1   3  31    0.35    0.89
   1  -3  32    2.03    1.00
   1   3  32    0.36    0.90
  -1   4  24   -0.54    0.59
  -1   4  23    0.21    0.59
  -1   4  22   -0.20    0.59
  -1   4  21    1.27    0.94
  -1   4  21    2.39    0.63
   1   4 -20   -0.07    0.49
  -1   4  20    1.25    0.86
  -1   4  20    0.52    0.54
   1   4 -19    0.41    0.48
  -1   4  19    0.53    0.80
  -1   4  19    0.80    0.55
   1   4 -18    3.60    0.62
  -1   4  18    4.86    1.14
  -1   4  18    3.74    0.67
  -1   4  17    4.18    0.65
  -1  -4  16   10.57    0.85
  -1   4  16   11.35    0.85
  -1   4  15    9.09    0.73
  -1  -4  15    9.29    0.73
   1  -4 -14    0.04    0.37
  -1  -4  14    0.22    0.38
  -1   4  14    0.08    0.35
  -1   4  13    7.80    1.19
  -1   4  13    7.49    0.51
  -1  -4  13    7.82    0.54
   1  -4 -13    9.02    0.71
  -1   4  12    4.84    0.99
  -1  -4  12    4.48    0.35
  -1   4  11   16.70    1.57
   1  -4 -11   16.76    1.01
  -1   4  10    7.36    1.13
  -1   4   9   -0.29    0.61
   1  -4  -9   -0.36    0.35
  -1   4   8    1.15    0.65
   1  -4  -8    1.00    0.38
  -1   4   7    3.53    0.84
   1  -4  -7    2.99    0.47
  -1   4   6    0.14    0.59
  -1   4   5   -0.54    0.55
  -1   4   4   18.25    1.48
  -1   4   3    8.72    1.08
  -1   4   2    0.50    0.59
  -1   4   1    0.37    0.57
  -1   4   0    2.75    0.70
  -1   4  -1    5.44    0.86
  -1   4  -2    1.00    0.54
  -1   4  -3    0.65    0.48
  -1   4  -4    4.28    0.74
  -1  -4  -4    3.36    0.68
  -1  -4  -5    0.17    0.50
   1   4   6    0.14    0.65
  -1  -4  -6   -0.17    0.52
  -1  -4  -6   -0.15    0.45
   1   4   7   -0.29    0.66
  -1  -4  -7    0.55    0.47
  -1  -4  -7    0.76    0.48
   1   4   8    5.73    1.00
  -1  -4  -8    5.48    0.69
  -1  -4  -8    6.68    0.78
   1   4   9    2.25    0.86
  -1  -4  -9    2.32    0.55
  -1  -4  -9    2.23    0.58
   1   4  10    1.99    0.83
  -1  -4 -10    1.59    0.50
  -1  -4 -10    1.70    0.59
  -1  -4 -11    1.61    0.48
  -1  -4 -12    2.34    0.51
  -1   4 -12    1.52    0.30
  -1  -4 -12    1.28    0.32
  -1   4 -13   10.24    0.61
   1   4  13    8.55    0.60
   1  -4  13    9.77    0.65
   1  -4  14    7.89    0.69
   1   4  14    7.62    0.64
  -1  -4 -14    9.18    0.72
  -1   4 -14    8.11    0.64
   1   4  15    5.39    0.67
   1  -4  15    5.82    0.69
  -1   4 -15    6.84    0.63
   1   4  16    1.69    0.79
   1   4  16    3.17    0.58
  -1   4 -16    2.95    0.55
   1   4  17   -0.17    0.75
   1   4  17    0.94    0.52
  -1   4 -17    0.44    0.45
   1   4  18    0.35    0.82
   1   4  18    1.59    0.58
  -1   4 -18    1.91    0.55
   1   4  19   -0.18    0.75
   1   4  19   -0.26    0.56
  -1   4 -19   -0.59    0.52
   1   4  20    0.54    0.92
   1   4  20   -0.56    0.60
  -1   4 -20   -0.40    0.56
   1   4  21    0.30    0.55
   1   4  22    0.21    0.59
   1   4  23    0.11    0.65
  -1   5   9    1.77    0.92
  -1   5   8   -0.17    0.87
  -1   5   7    1.70    0.86
  -1   5   6    0.83    0.79
  -1   5   5    0.65    0.81
  -1   5   4    0.16    0.72
  -1   5   3   -0.16    0.69
  -2   0  35    0.97    0.95
  -2   0  34   34.69    1.70
  -2   0  34   32.08    1.31
  -2   0  34   33.68    2.39
  -2   0  33    0.73    0.94
  -2   0  33   -0.28    0.49
  -2   0  33    0.28    0.38
  -2   0  32   22.35    1.09
  -2   0  32   25.56    1.43
  -2   0  32   22.50    1.92
  -2   0  31   -0.09    0.44
  -2   0  31    0.17    0.75
  -2   0  31   -0.17    0.39
  -2   0  30   19.79    1.00
  -2   0  30   19.79    1.26
  -2   0  29   -0.35    0.47
  -2   0  29   -0.44    0.43
   2   0 -28    0.15    0.72
  -2   0  28    0.09    0.44
  -2   0  28    0.11    0.34
  -2   0  27   -0.05    0.37
   2   0 -26   10.25    1.26
  -2   0  26   12.31    0.77
   2   0 -25   -0.52    0.67
  -2   0  24   13.32    1.24
   2   0 -24   13.82    1.26
  -2   0  23   -0.49    0.64
   2   0 -23   -0.12    0.55
  -2   0  22   -0.59    0.59
   2   0 -22    0.11    0.49
  -2   0  21    0.11    0.47
   2   0 -21    0.11    0.46
  -2   0  20  141.54    3.88
   2   0 -20  134.91    3.78
  -2   0  19   -0.10    0.45
   2   0 -19   -0.20    0.49
  -2   0  18    0.29    0.42
   2   0 -18    0.47    0.43
  -2   0  17   -0.46    0.42
   2   0 -17    0.36    0.45
   2   0 -16    8.58    0.84
  -2   0  16   10.01    0.91
   2   0 -15   -0.16    0.47
  -2   0  15   -0.16    0.50
  -2   0  14  453.76    7.63
  -2   0  14  474.05    8.55
   2   0 -14  467.34    8.49
  -2   0  13   -0.10    0.18
  -2   0  13   -0.07    0.35
   2   0 -13   -0.07    0.35
  -2   0  12    2.14    0.26
   2   0 -12    2.57    0.31
   2   0 -12    2.63    0.46
  -2   0  12    2.38    0.44
  -2   0  11    0.03    0.16
  -2   0  11    0.06    0.27
   2   0 -11   -0.03    0.18
   2   0 -10 1315.83   20.34
  -2   0  10 1302.18   20.89
  -2   0  10 1324.92   20.24
   2   0 -10 1302.59   20.90
   2   0  -9    0.12    0.16
  -2   0   9    0.23    0.15
   2   0  -9   -0.10    0.24
  -2   0   9    0.21    0.27
  -2   0   8  115.34    2.22
  -2   0   8  113.29    2.63
   2   0  -8  117.80    2.63
   2   0  -8  116.54    2.32
   2   0  -7   -0.02    0.11
  -2   0   7    0.04    0.20
   2   0  -7    0.03    0.16
  -2   0   7    0.09    0.11
   2   0  -7    0.04    0.21
  -2   0   6   68.90    1.74
   2   0  -6   67.24    1.46
   2   0  -6   66.93    1.52
   2   0  -6   70.37    1.72
   2   0  -5    0.10    0.19
  -2   0   5   -0.04    0.19
   2   0  -5   -0.07    0.13
   2   0  -5    0.23    0.20
   2   0  -4  292.80    4.85
   2   0  -4  296.81    4.93
  -2   0   4  288.33    5.09
   2   0  -3   -0.17    0.19
   2   0  -2  652.84   10.24
   2   0  -1   -0.02    0.19
  -2   0   1    0.25    0.20
   2   0   0  722.62   11.40
  -2   0   0  726.80   11.50
   2   0   0  725.19   11.39
   2   0   1    0.14    0.20
  -2   0  -1    0.03    0.20
   2   0   1   -0.03    0.18
  -2   0  -2  325.49    5.74
   2   0   2  339.71    5.75
   2   0   2  329.40    5.65
   2   0   3    0.33    0.27
  -2   0  -3    0.28    0.22
   2   0   3    0.08    0.19
  -2   0  -4   23.11    0.93
   2   0   4   21.40    0.90
   2   0   5    0.05    0.21
  -2   0  -5    0.09    0.21
   2   0   6  351.71    6.36
  -2   0  -6  351.36    6.31
  -2   0  -7   -0.05    0.24
   2   0   7   -0.23    0.27
  -2   0  -7    0.11    0.14
   2   0   8  209.85    4.38
  -2   0  -8  215.08    4.33
  -2   0  -8  214.78    3.81
  -2   0  -9   -0.03    0.16
  -2   0  -9   -0.06    0.29
   2   0   9   -0.06    0.25
  -2   0 -10  723.72   12.05
   2   0  10  717.84   12.15
  -2   0 -10  700.03   11.34
  -2   0 -11   -0.10    0.21
   2   0  11    0.30    0.37
  -2   0 -11   -0.34    0.47
   2   0  12  164.42    3.92
  -2   0 -12  162.58    3.81
  -2   0 -12  163.14    3.18
   2   0  13   -0.17    0.37
  -2   0 -13   -0.15    0.22
   2   0  14    0.64    0.40
   2   0  15    0.10    0.39
   2   0  16    2.56    0.61
  -2   0 -17   -0.19    0.49
   2   0  17    0.11    0.43
  -2   0 -18    0.40    0.52
   2   0  18    0.57    0.57
  -2   0 -19    0.32    0.55
   2   0  19    0.48    0.66
   2   0  20  457.56    9.36
  -2   0 -20  459.63    9.11
  -2   0 -21    0.35    0.71
   2   0  21    0.52    0.75
   2   0  22  143.04    4.37
  -2   0 -22  152.65    4.30
  -2   0 -23    0.25    0.70
   2   0  23   -0.14    0.77
   2   0  24   91.91    3.47
  -2   0 -24   95.92    3.40
   2   0  25    2.64    1.02
  -2   0 -25   -0.14    0.82
   2   0  26  120.68    4.20
  -2   0 -26  124.77    4.08
   2   0  27    0.67    0.81
  -2   0 -27   -0.15    0.84
   2   0  28    1.39    0.91
   2   0  29    0.72    0.79
   2   0  30   22.53    1.93
   2   0  31   -0.96    0.89
   2   0  32    2.57    1.01
   2   0  33   -0.82    1.06
  -2   1  36    0.75    0.69
  -2   1  35    4.62    0.90
  -2   1  35   10.06    1.45
  -2   1  34    0.12    0.60
  -2   1  34    0.19    0.84
  -2  -1  34   -0.37    0.89
  -2   1  33    3.99    0.84
  -2   1  33    3.27    1.11
  -2  -1  33    3.79    1.10
  -2   1  32    1.10    0.62
  -2  -1  32    0.70    0.81
  -2   1  32    0.88    0.86
  -2  -1  31    1.86    0.84
  -2   1  31    1.87    0.88
  -2  -1  31    2.37    0.48
  -2   1  31    2.92    0.75
  -2  -1  30    9.63    0.76
  -2   1  30    7.74    1.21
  -2  -1  30    9.84    1.33
  -2  -1  30    9.69    0.83
  -2   1  30    9.11    1.05
  -2   1  29   34.50    1.89
  -2  -1  29   35.46    1.49
  -2   1  28    9.72    1.09
   2  -1 -28    6.98    1.10
   2   1 -28    8.10    1.17
  -2  -1  28    7.47    0.77
  -2   1  27   23.31    1.51
  -2  -1  27   26.09    1.23
   2  -1 -27   25.35    1.79
   2   1 -27   22.00    1.65
   2   1 -26    4.96    0.99
   2  -1 -26    6.75    1.12
  -2  -1  26    6.78    0.72
  -2   1  26    7.80    0.97
   2   1 -25   -0.90    0.81
   2  -1 -25   -1.04    0.84
  -2  -1  25    0.06    0.42
  -2   1  25    0.87    0.60
   2   1 -24   -0.74    0.81
   2  -1 -24   -0.25    0.75
  -2   1  24    0.11    0.56
  -2  -1  24    0.25    0.41
  -2   1  23   33.90    1.90
   2  -1 -23   33.01    1.87
  -2  -1  23   32.71    1.86
   2   1 -23   34.35    1.88
  -2  -1  23   35.36    1.41
  -2   1  22    9.00    1.06
  -2  -1  22    7.89    0.95
   2  -1 -22    9.27    1.04
   2   1 -22    8.19    1.05
  -2  -1  22    9.81    0.77
  -2  -1  21    2.89    0.72
  -2   1  21    2.35    0.65
   2  -1 -21    2.41    0.74
   2   1 -21    3.04    0.74
  -2  -1  21    2.28    0.47
   2  -1 -21    2.60    0.35
  -2   1  20    7.30    0.87
  -2  -1  20    5.65    0.81
   2  -1 -20    6.26    0.86
   2   1 -20    6.43    0.84
   2  -1 -20    5.92    0.46
  -2  -1  20    6.78    0.64
  -2   1  19   -0.10    0.45
  -2  -1  19   -0.10    0.46
   2   1 -19   -0.30    0.48
   2  -1 -19   -0.40    0.49
  -2  -1  19    0.40    0.34
   2  -1 -19    0.28    0.24
   2  -1 -18   43.84    1.26
  -2  -1  18   47.12    1.56
  -2   1  18   43.99    1.90
   2  -1 -18   43.41    1.89
   2   1 -18   47.55    1.97
  -2  -1  18   44.52    1.92
   2  -1 -17   97.59    2.18
  -2  -1  17   95.70    2.47
  -2  -1  17  101.65    2.99
   2  -1 -17  101.89    2.98
   2   1 -17  102.63    2.97
  -2   1  17  104.94    3.02
   2   1 -16   59.68    2.12
  -2  -1  16   56.51    2.08
  -2   1  16   56.72    2.08
   2  -1 -16   54.11    2.05
  -2  -1  16   60.04    1.77
  -2   1  15  125.59    3.28
  -2  -1  15  122.21    3.25
   2  -1 -15  127.75    3.28
   2   1 -15  121.20    3.23
  -2  -1  14   47.48    1.76
  -2   1  14   42.72    1.69
   2   1 -14   41.56    1.66
   2  -1 -14   41.30    1.65
  -2   1  13   19.03    1.06
  -2  -1  13   16.36    0.99
  -2   1  12   12.53    0.85
  -2  -1  12   11.44    0.82
   2  -1 -12   12.40    0.84
   2   1 -12   14.25    0.88
  -2  -1  11   21.64    1.07
  -2   1  11   21.99    1.08
   2  -1 -11   22.58    0.54
   2  -1 -11   22.25    1.07
   2   1 -11   24.27    1.10
   2  -1 -10    0.85    0.12
   2   1 -10    0.61    0.30
   2  -1 -10    0.55    0.31
  -2   1  10    0.96    0.32
  -2  -1  10    0.56    0.29
   2  -1  -9   64.12    1.79
   2   1  -9   63.28    1.80
  -2   1   9   66.21    1.83
  -2  -1   9   63.37    1.81
   2  -1  -9   62.73    1.24
   2  -1  -8   46.46    1.42
   2   1  -8   50.76    1.47
   2  -1  -8   44.89    1.04
  -2  -1   8   46.51    1.44
  -2   1   8   50.70    1.49
   2   1  -7    9.05    0.57
   2  -1  -7    9.19    0.57
  -2   1   7    9.48    0.60
  -2  -1   7    9.11    0.58
   2   1  -6   26.14    0.94
   2  -1  -6   28.20    0.97
   2  -1  -5    5.46    0.41
  -2   1   5    5.79    0.44
  -2  -1   5    6.32    0.45
  -2  -1   4  288.50    5.05
  -2   1   4  298.16    5.08
  -2  -1   4  285.06    5.19
  -2   1   3 1063.39   16.77
  -2  -1   3 1093.22   16.79
  -2  -1   3 1078.54   16.96
  -2  -1   2  283.97    5.02
  -2  -1   1  866.70   13.73
  -2  -1   0    9.37    0.52
  -2   1   0    9.41    0.52
  -2  -1   0    9.14    0.51
  -2  -1  -1  782.53   12.35
  -2  -1  -1  762.59   12.40
  -2   1  -1  789.50   12.41
  -2  -1  -2   16.86    0.67
   2   1   2   17.04    0.72
  -2  -1  -2   15.08    0.70
  -2   1  -2   16.72    0.74
   2  -1   2   15.85    0.69
  -2  -1  -2   16.35    0.79
  -2  -1  -3   23.44    0.94
   2   1   3   26.63    0.87
  -2  -1  -3   24.80    0.82
  -2  -1  -3   24.91    0.95
   2  -1   3   25.03    0.95
  -2   1  -3   24.36    0.94
   2   1   3   24.50    0.94
  -2  -1  -3   23.64    0.99
  -2  -1  -4  405.69    7.00
  -2   1  -4  400.64    7.00
   2   1   4  411.93    7.03
   2  -1   4  412.18    7.06
  -2  -1  -4  413.85    6.77
   2   1   4  408.72    6.78
  -2  -1  -4  399.12    7.08
   2  -1   5  110.96    2.57
   2   1   5  114.88    2.58
  -2  -1  -5  112.10    2.54
  -2   1  -5  113.58    2.55
  -2  -1  -5  111.99    2.30
   2   1   5  114.14    2.30
  -2  -1  -5  107.89    2.58
  -2  -1  -6  228.70    4.62
   2   1   6  235.90    4.19
  -2  -1  -6  236.51    4.24
  -2  -1  -6  236.99    4.55
   2   1   6  244.32    4.65
   2  -1   6  242.74    4.66
  -2   1  -6  245.39    4.57
   2   1   6  236.42    4.53
  -2  -1  -7   25.70    0.74
   2   1   7   27.29    1.07
   2   1   7   26.46    0.85
  -2  -1  -7   24.76    0.88
   2  -1   7   26.05    1.12
  -2  -1  -7   26.99    1.09
   2   1   7   27.77    1.14
  -2   1  -7   27.15    1.09
  -2  -1  -8   51.16    1.14
   2   1   8   51.24    1.30
   2   1   8   54.20    1.65
   2   1   8   50.91    1.65
   2   1   8   54.11    1.74
   2  -1   8   49.55    1.68
  -2  -1  -8   53.97    1.66
  -2   1  -8   53.52    1.66
  -2  -1  -9   69.86    1.38
   2   1   9   69.19    2.00
   2   1   9   67.47    1.57
   2   1   9   69.67    2.01
  -2  -1  -9   68.17    2.00
  -2   1  -9   66.60    1.99
   2   1   9   69.56    2.09
   2  -1   9   67.84    2.08
  -2  -1  -9   65.28    1.97
   2  -1  10    6.72    0.67
   2   1  10    6.08    0.60
  -2   1 -10    5.31    0.59
   2   1  10    5.60    0.63
  -2  -1 -10    5.55    0.60
  -2  -1 -10    6.27    0.60
   2   1  10    5.71    0.41
  -2  -1 -10    6.50    0.30
   2   1  10    4.21    0.52
  -2   1 -11  113.34    2.92
  -2  -1 -11  112.09    2.90
   2   1  11  113.02    2.89
   2   1  11  115.81    2.33
   2   1  11  115.12    3.01
   2  -1  11  111.34    3.00
  -2  -1 -11  113.84    2.87
   2   1  11  114.84    2.86
   2   1  12    8.07    0.48
   2   1  12    8.07    0.74
  -2  -1 -12    8.39    0.70
   2   1  12    7.76    0.69
   2  -1  12    7.10    0.75
   2   1  12    7.53    0.76
   2   1  13    3.69    0.65
   2  -1  13    3.11    0.60
   2   1  13    4.50    0.61
   2   1  13    4.12    0.56
  -2  -1 -13    4.88    0.60
   2   1  13    5.27    0.40
   2   1  14  105.00    2.93
   2   1  14  103.05    2.23
   2   1  14  109.44    2.83
  -2  -1 -14  101.92    2.80
   2   1  14  105.80    3.06
   2  -1  14  108.16    3.11
   2   1  15   31.66    1.50
   2   1  15   30.83    1.00
  -2   1 -15   31.83    1.52
  -2  -1 -15   29.28    1.48
  -2  -1 -15   30.53    1.40
   2   1  15   28.64    1.35
   2   1  15   29.77    1.55
   2  -1  15   29.01    1.56
   2   1  16   20.80    0.83
   2   1  16   22.94    1.20
  -2  -1 -16   20.42    1.25
  -2   1 -16   21.71    1.30
   2   1  16   18.78    1.29
   2  -1  16   22.53    1.40
   2   1  17    8.57    0.80
   2   1  17    8.99    0.57
  -2  -1 -17    8.35    0.90
  -2   1 -17    8.22    0.87
   2   1  17    7.25    0.89
   2  -1  17    7.19    0.88
   2   1  18   29.78    1.02
   2   1  18   27.87    1.39
  -2  -1 -18   27.87    1.57
  -2   1 -18   28.78    1.57
   2   1  18   26.65    1.60
   2  -1  18   29.38    1.68
   2   1  19   -0.36    0.70
   2  -1  19   -0.96    0.69
   2   1  19   -0.99    0.46
  -2  -1 -19   -0.42    0.65
  -2   1 -19   -0.74    0.64
   2   1  19    0.27    0.30
   2   1  20   20.61    1.22
   2   1  20   20.05    0.86
  -2   1 -20   17.93    1.38
  -2  -1 -20   17.43    1.36
   2   1  20   17.68    1.43
   2  -1  20   19.57    1.46
   2   1  21   45.23    1.83
   2   1  21   44.82    1.36
  -2  -1 -21   40.62    2.05
  -2   1 -21   41.05    2.06
   2   1  21   43.56    2.21
   2  -1  21   41.50    2.17
   2   1  22   62.03    2.22
   2   1  22   63.34    1.69
  -2  -1 -22   64.34    2.63
  -2   1 -22   58.04    2.52
   2   1  22   61.90    2.73
   2  -1  22   58.68    2.67
   2   1  23   49.75    1.99
   2   1  23   48.81    1.46
  -2  -1 -23   46.83    2.28
  -2   1 -23   46.29    2.30
   2  -1  23   44.42    2.37
   2   1  23   48.41    2.47
   2   1  24   81.72    2.66
   2   1  24   82.87    2.05
  -2   1 -24   86.03    3.18
  -2  -1 -24   78.23    3.07
   2   1  24   82.95    3.29
   2  -1  24   87.71    3.37
  -2   1 -25   14.69    1.43
   2   1  25   17.22    0.86
   2   1  25   20.11    1.27
  -2  -1 -25   16.65    1.48
   2  -1  25   16.55    1.57
   2   1  25   19.10    1.67
   2   1  26   -0.16    0.76
   2  -1  26    0.16    0.75
   2   1  26    0.38    0.51
   2   1  26    0.22    0.34
  -2  -1 -26   -0.14    0.79
  -2   1 -26   -0.72    0.76
   2   1  27    1.67    0.84
   2  -1  27    0.17    0.80
   2   1  27    1.54    0.50
  -2  -1 -27    0.15    0.89
  -2   1 -27   -0.30    0.95
   2   1  27    1.01    0.37
   2   1  28    2.97    0.46
   2   1  28    1.73    0.89
   2   1  29    8.50    0.64
   2  -1  29    8.44    0.62
   2   1  29   10.40    1.41
   2  -1  30    4.42    0.52
   2   1  30    5.68    0.57
   2   1  30    4.63    1.13
   2  -1  30    5.76    1.23
   2  -1  31    4.88    0.54
   2   1  31    6.11    1.27
   2  -1  31    8.04    1.36
   2   1  31    7.45    0.62
   2   1  32   11.99    1.58
   2  -1  32   10.05    1.51
   2   1  32   12.10    0.72
   2   1  33    2.83    1.02
   2  -1  33    3.04    1.05
   2   1  36    0.17    1.03
  -2   2  36   16.17    1.60
  -2   2  35   14.05    1.53
  -2   2  34    1.24    0.83
  -2   2  34    0.93    0.97
  -2  -2  34    2.05    1.00
  -2   2  33    0.77    0.79
  -2  -2  33    0.17    0.59
  -2   2  33    0.09    0.58
  -2   2  33    0.36    0.78
  -2  -2  33    0.36    0.80
  -2   2  32    0.30    0.74
  -2  -2  32    1.30    0.62
  -2   2  32    1.46    0.60
  -2   2  32    0.52    0.83
  -2  -2  32    1.74    0.90
  -2   2  31    0.60    0.71
  -2  -2  31    0.09    0.57
  -2   2  31    0.17    0.54
  -2   2  31    0.67    0.77
  -2  -2  31    0.17    0.72
  -2   2  30   -0.15    0.65
  -2  -2  30    0.35    0.57
  -2   2  30   -0.08    0.49
  -2   2  30   -1.30    0.80
  -2  -2  30   -0.33    0.79
  -2   2  29    0.45    0.72
  -2  -2  29    0.09    0.57
  -2   2  29   -0.30    0.46
  -2   2  29    0.16    0.73
  -2  -2  29    0.16    0.76
  -2   2  28    5.09    1.02
  -2  -2  28    4.84    0.74
  -2   2  28    6.48    0.76
  -2   2  28    5.13    1.04
  -2  -2  28    6.50    1.09
  -2  -2  27    8.98    0.94
  -2   2  27    9.86    1.21
  -2   2  27    9.12    0.84
  -2   2  27   11.04    1.31
  -2  -2  27   10.80    1.24
   2  -2 -26    8.45    0.55
  -2  -2  26   10.12    0.99
  -2   2  26    9.34    1.16
  -2  -2  26   10.25    1.23
  -2   2  26    9.36    0.81
   2  -2 -25   62.19    1.59
  -2   2  25   62.38    1.94
  -2   2  25   60.24    2.68
  -2   2  24   31.83    1.31
  -2   2  24   32.51    1.96
   2  -2 -24   35.65    1.16
  -2   2  23    5.34    0.59
  -2   2  23    9.28    1.13
  -2   2  22    1.17    0.38
  -2   2  22    1.43    0.71
  -2   2  21    0.38    0.32
   2  -2 -21   -0.11    0.64
   2   2 -21   -0.21    0.61
  -2   2  21   -0.76    0.63
   2  -2 -20   22.20    1.43
   2   2 -20   24.23    1.48
  -2   2  20   26.92    1.69
  -2   2  20   22.76    0.90
   2  -2 -19    0.10    0.58
   2   2 -19    0.48    0.56
  -2   2  19    0.59    0.28
  -2  -2  19   -0.60    0.63
  -2   2  19   -1.00    0.67
  -2   2  19    0.48    0.60
  -2   2  18   15.66    1.28
  -2   2  18   15.08    0.64
   2   2 -18   12.98    1.06
   2  -2 -18   16.14    1.17
  -2  -2  18   13.75    1.08
  -2   2  18   15.01    1.13
  -2   2  17   23.31    1.49
  -2  -2  17   20.68    1.26
  -2   2  17   22.70    1.32
   2   2 -17   19.64    1.25
   2  -2 -17   20.93    1.29
   2   2 -16    5.30    0.70
   2  -2 -16    5.36    0.71
  -2  -2  16    5.49    0.74
  -2   2  16    5.59    0.73
  -2   2  16    5.48    0.81
  -2   2  15   37.41    1.86
  -2  -2  15   42.91    1.71
  -2   2  15   41.06    1.68
   2   2 -15   41.37    1.68
   2  -2 -15   37.51    1.62
   2  -2 -14    2.10    0.49
   2   2 -14    1.94    0.48
  -2   2  14    1.70    0.52
  -2  -2  14    1.33    0.45
  -2   2  14    1.80    0.63
  -2   2  13   25.92    1.49
   2   2 -13   25.03    1.19
   2  -2 -13   28.67    1.27
   2  -2 -13   24.30    0.58
  -2  -2  13   26.28    1.24
  -2   2  13   25.48    1.22
  -2   2  12   21.19    1.35
  -2   2  12   22.40    1.11
  -2  -2  12   22.52    1.13
   2   2 -12   21.05    1.07
   2  -2 -12   21.43    1.07
  -2  -2  11   45.20    1.51
  -2   2  11   43.20    1.92
  -2  -2  11   47.78    1.62
  -2   2  11   43.08    1.56
   2  -2 -11   47.38    1.57
   2   2 -11   51.46    1.63
  -2  -2  10   14.18    0.82
  -2   2  10   15.07    1.13
  -2   2  10   13.23    0.82
  -2  -2  10   13.70    0.81
   2   2 -10   13.42    0.79
   2  -2 -10   15.85    0.85
  -2  -2   9    1.82    0.37
   2   2  -9    1.23    0.35
   2  -2  -9    2.42    0.40
  -2   2   9    2.90    0.43
  -2  -2   9    2.07    0.38
  -2  -2   8    0.17    0.31
  -2  -2   8    0.05    0.27
  -2   2   8    0.23    0.27
   2   2  -8   -0.04    0.29
   2  -2  -8   -0.13    0.27
  -2   2   7  248.84    4.58
  -2  -2   7  244.94    4.56
  -2  -2   7  248.92    4.89
  -2   2   6   41.77    1.25
  -2  -2   6   41.19    1.23
  -2  -2   6   42.85    1.51
  -2   2   5  233.18    4.22
  -2  -2   5  237.40    4.22
  -2  -2   5  230.97    4.71
  -2   2   4   13.92    0.63
  -2  -2   4   14.28    0.63
  -2  -2   4   12.98    0.84
  -2   2   3  273.28    5.52
  -2  -2   3  270.48    5.33
  -2  -2   3  267.49    4.65
  -2   2   2   22.11    1.15
  -2  -2   2   21.78    1.10
  -2   2   2   19.23    0.71
  -2  -2   2   20.10    0.71
  -2   2   2   19.96    0.73
  -2  -2   2   19.47    0.72
  -2   2   1   21.95    0.74
  -2  -2   1   21.03    0.72
  -2   2   1   23.90    1.17
  -2  -2   1   23.69    1.17
  -2   2   1   22.90    0.79
  -2  -2   1   22.11    0.78
  -2  -2   0  333.24    6.11
  -2  -2   0  331.05    5.59
  -2   2   0  332.58    5.59
  -2   2   0  325.07    6.23
  -2  -2   0  330.21    6.38
  -2  -2  -1    2.65    0.53
  -2   2  -1    2.54    0.47
  -2  -2  -1    2.72    0.33
  -2   2  -1    2.81    0.34
  -2  -2  -1    3.46    0.48
  -2  -2  -2   21.78    0.97
  -2   2  -2   21.25    1.03
  -2  -2  -2   20.71    1.18
  -2   2  -2   23.20    0.81
  -2  -2  -2   21.02    0.79
  -2  -2  -3   98.37    2.31
  -2   2  -3   92.96    2.34
  -2  -2  -3   93.35    2.67
  -2   2  -3   91.69    2.05
  -2  -2  -3   90.33    2.03
  -2   2  -4   12.65    0.75
  -2  -2  -4   11.12    0.88
  -2  -2  -4   13.71    0.74
   2   2   4   13.61    0.67
  -2   2  -4   12.45    0.64
   2  -2   4   13.21    0.66
  -2  -2  -4   14.99    0.69
  -2  -2  -5    7.72    0.64
  -2  -2  -5    7.29    0.55
  -2  -2  -5    8.21    0.78
  -2   2  -5    6.71    0.53
  -2   2  -5    7.03    0.51
   2  -2   5    6.41    0.51
   2   2   5    6.69    0.52
  -2  -2  -5    6.31    0.49
  -2  -2  -6    1.02    0.38
   2   2   6    0.25    0.28
   2  -2   6    0.05    0.28
  -2   2  -6    0.75    0.30
  -2  -2  -6    0.22    0.24
  -2  -2  -6    0.17    0.39
  -2   2  -6    0.63    0.26
   2   2   6   -0.42    0.59
  -2  -2  -6    0.38    0.27
  -2  -2  -7   13.53    0.70
  -2   2  -7   12.88    0.74
  -2  -2  -7   11.24    0.69
   2   2   7   11.12    0.74
   2  -2   7   13.43    0.81
   2   2   7   11.14    0.98
  -2   2  -7   12.92    0.65
  -2  -2  -7   11.99    0.95
  -2  -2  -7   12.92    0.85
  -2  -2  -8   63.65    2.00
  -2  -2  -8   60.04    2.21
   2   2   8   63.68    2.27
  -2   2  -8   62.49    1.55
   2  -2   8   65.99    1.95
   2   2   8   62.40    1.90
  -2  -2  -8   63.95    1.66
   2  -2   9    4.89    0.59
   2   2   9    5.51    0.59
  -2   2  -9    5.26    0.39
   2   2   9    5.80    0.73
  -2  -2  -9    4.13    0.58
  -2  -2  -9    5.56    0.49
  -2  -2 -10  221.86    4.15
  -2   2 -10  224.63    3.82
   2   2  10  224.27    5.07
   2   2  10  216.24    4.66
   2  -2  10  209.93    4.66
  -2  -2 -11   33.34    1.15
  -2   2 -11   37.21    1.45
  -2  -2 -11   31.73    1.37
   2   2  11   37.99    1.73
   2   2  11   31.20    1.44
   2  -2  11   36.55    1.54
  -2  -2 -12    9.98    0.64
   2   2  12   10.43    0.96
   2  -2  12   10.03    0.84
   2   2  12    9.22    0.84
  -2  -2 -12    9.96    0.80
  -2   2 -12    9.82    0.80
   2   2  13    6.78    0.82
  -2   2 -13    8.94    0.78
  -2  -2 -13    8.32    0.77
   2   2  13    7.08    0.79
   2  -2  13    8.28    0.82
  -2  -2 -13    6.66    0.86
   2   2  14   -0.10    0.47
  -2  -2 -14   -0.24    0.48
  -2   2 -14   -0.24    0.48
   2   2  14   -0.09    0.51
   2  -2  14   -0.09    0.48
  -2  -2 -14   -0.10    0.48
   2   2  15    7.22    0.87
  -2  -2 -15    6.66    0.79
  -2   2 -15    5.87    0.73
   2   2  15    7.33    0.84
   2  -2  15    6.32    0.80
  -2  -2 -16   10.20    0.50
   2   2  16   10.95    1.06
   2   2  16   15.20    1.19
  -2  -2 -16   14.18    1.06
  -2   2 -16   12.95    1.02
   2   2  16   12.96    0.96
   2  -2  16   12.76    1.11
  -2  -2 -17   30.86    0.83
  -2  -2 -17   32.10    1.63
  -2   2 -17   33.25    1.67
   2   2  17   33.20    1.76
   2   2  17   32.40    1.50
   2   2  17   32.91    1.76
   2  -2  17   28.20    1.65
   2  -2  18   11.09    1.16
   2   2  18    9.48    1.12
  -2   2 -18   11.33    1.08
  -2  -2 -18    9.58    1.04
   2   2  18   11.22    1.08
  -2  -2 -18   11.21    0.41
   2   2  19    0.12    0.78
   2  -2  19    0.36    0.71
   2   2  19   -0.12    0.58
  -2  -2 -19   -0.52    0.79
  -2   2 -19    0.63    0.72
   2   2  19    1.03    0.54
   2   2  20   18.13    1.22
  -2  -2 -20   20.49    1.44
  -2   2 -20   17.65    1.38
   2   2  20   21.25    1.49
   2   2  20   20.47    1.50
   2  -2  20   16.41    1.45
   2   2  21   58.68    2.23
   2   2  21   61.72    2.54
   2  -2  21   57.18    2.54
   2   2  21   60.29    2.59
  -2   2 -21   56.01    2.42
  -2  -2 -21   63.05    2.54
  -2  -2 -22    7.00    1.03
  -2   2 -22    9.38    1.12
   2   2  22    9.85    1.10
   2   2  22    8.00    0.91
   2  -2  22    9.28    1.15
   2   2  22    8.33    1.11
  -2  -2 -23    0.25    0.69
  -2   2 -23   -0.38    0.77
   2   2  23    0.37    0.55
   2   2  23    0.40    0.54
   2  -2  23   -0.43    0.90
   2   2  23   -0.84    0.89
  -2   2 -24    0.26    0.71
  -2  -2 -24    0.13    0.79
   2   2  24    2.01    0.67
   2   2  24    0.83    0.54
   2   2  24    1.02    0.73
   2  -2  24    1.04    0.75
  -2   2 -25   -0.14    0.74
  -2  -2 -25    0.41    0.71
   2   2  25    0.38    0.59
   2   2  25   -0.11    0.59
   2   2  25   -0.15    0.84
   2  -2  25   -0.31    0.77
  -2   2 -26    1.82    0.83
  -2  -2 -26    0.70    0.70
   2   2  26    1.94    0.70
   2   2  26   -0.47    0.81
   2  -2  26    0.96    0.81
   2   2  26    1.77    0.62
   2   2  27    1.31    0.67
   2   2  27    1.79    0.84
   2  -2  27    2.32    0.90
   2   2  27    2.51    0.74
   2   2  28    4.10    0.86
   2   2  28    3.69    0.99
   2  -2  28    1.54    0.90
   2   2  28    3.17    0.79
   2   2  29    6.83    1.05
   2   2  29    4.83    0.93
   2   2  29    5.55    1.12
   2  -2  29    5.45    1.14
   2   2  30    0.50    0.73
   2   2  30   -1.44    1.23
   2  -2  30   -1.27    1.17
   2   2  31    1.78    0.80
   2   2  31    1.86    0.94
   2  -2  31    2.08    1.09
   2   2  32    0.65    0.73
   2   2  32   -0.19    1.05
   2  -2  32   -1.37    1.04
   2   2  33    0.80    0.78
   2   2  34   16.67    1.54
   2   2  35    0.28    0.84
   2   2  36    0.42    0.86
  -2   3  33   -0.35    0.86
  -2   3  32    3.38    1.13
  -2  -3  32    3.62    1.13
  -2   3  31    2.45    0.99
  -2  -3  31    4.00    1.11
  -2   3  30    4.10    1.06
  -2  -3  30    4.20    1.15
  -2   3  29    3.52    1.03
  -2   3  29    2.28    0.86
  -2  -3  29    3.27    0.96
  -2   3  28   -0.35    0.79
  -2  -3  28   -0.60    0.81
  -2   3  28   -0.29    0.79
  -2   3  27    2.74    0.90
   2  -3 -27    2.20    0.81
   2   3 -27    1.51    0.77
  -2   3  27    2.81    0.91
  -2  -3  27    2.59    0.88
  -2   3  26    3.19    0.96
   2   3 -26    2.31    0.80
   2  -3 -26    3.25    0.89
  -2   3  26    3.36    0.92
  -2  -3  26    2.07    0.84
  -2   3  25    0.66    0.80
   2   3 -25    1.05    0.66
   2  -3 -25    0.96    0.67
  -2   3  25    0.77    0.67
  -2  -3  25    0.53    0.68
   2   3 -24   28.36    1.69
   2  -3 -24   24.51    1.66
  -2   3  24   31.59    1.91
  -2  -3  24   26.00    1.77
  -2   3  24   21.45    1.82
  -2   3  23    8.37    1.23
   2  -3 -23   10.11    1.08
   2   3 -23   10.55    1.09
  -2   3  23   11.81    1.21
  -2  -3  23   12.88    1.28
  -2  -3  22    3.74    0.47
  -2   3  22    4.60    1.00
   2  -3 -22    4.71    0.85
   2   3 -22    3.77    0.75
  -2   3  22    3.12    0.80
  -2  -3  22    2.18    0.79
  -2   3  21   19.14    1.37
  -2  -3  21   20.82    1.44
  -2  -3  21   20.21    0.97
  -2   3  21   19.22    1.66
   2   3 -21   17.31    1.28
   2  -3 -21   19.57    1.36
  -2   3  20   21.62    1.39
  -2  -3  20   22.77    1.46
  -2  -3  20   20.93    1.03
  -2   3  20   23.82    1.79
   2  -3 -20   21.59    1.40
   2   3 -20   21.20    1.35
   2   3 -19   16.84    1.20
   2  -3 -19   18.02    1.27
  -2  -3  19   16.32    0.94
  -2   3  19   17.98    1.56
  -2  -3  19   16.25    1.22
  -2   3  19   15.94    1.20
  -2  -3  18    0.83    0.56
  -2   3  18   -0.09    0.50
  -2  -3  18    0.65    0.37
  -2   3  18    0.15    0.66
   2   3 -18    1.16    0.56
   2  -3 -18    0.17    0.55
  -2   3  17   -0.29    0.65
  -2  -3  17    0.43    0.36
   2   3 -17    0.39    0.47
   2  -3 -17   -0.08    0.50
  -2   3  17   -0.17    0.49
  -2  -3  17   -0.26    0.49
  -2  -3  16    5.97    0.67
   2  -3 -16    7.05    0.79
   2   3 -16    4.99    0.67
  -2  -3  16    5.89    0.73
  -2   3  16    5.39    0.72
   2  -3 -15    3.99    0.30
  -2   3  15    5.65    0.97
  -2  -3  15    4.20    0.61
   2  -3 -15    5.65    0.70
   2   3 -15    5.33    0.68
  -2   3  15    2.98    0.58
  -2  -3  15    3.24    0.61
   2  -3 -14    1.31    0.30
   2  -3 -14    1.09    0.44
   2   3 -14    1.77    0.49
  -2  -3  14    1.59    0.47
  -2   3  14    2.42    0.81
   2   3 -13   61.54    1.88
   2  -3 -13   60.69    1.89
  -2  -3  13   63.24    2.06
  -2  -3  12   10.07    0.84
  -2  -3  11    3.25    0.62
  -2  -3  10   -0.78    0.45
  -2  -3   9    2.87    0.59
  -2   3   9    4.99    0.85
  -2  -3   8    0.82    0.45
  -2   3   8    0.58    0.55
   2  -3  -8    1.71    0.26
   2  -3  -7   40.44    1.05
  -2  -3   7   41.79    1.74
  -2   3   7   43.68    2.04
  -2  -3   6    0.52    0.48
  -2  -3   6    0.23    0.21
  -2   3   6    0.17    0.20
  -2  -3   5   49.88    1.14
  -2   3   5   48.20    1.10
  -2  -3   5   48.53    1.96
  -2   3   5   50.52    2.15
  -2  -3   4   33.63    0.78
  -2  -3   4   32.15    1.59
  -2   3   4   34.35    1.73
  -2   3   3   22.07    1.37
  -2  -3   3   18.70    1.24
  -2   3   2    2.31    0.60
  -2  -3   2    1.82    0.58
  -2   3   1   41.16    1.81
  -2  -3   1   38.34    1.80
  -2   3   0   24.80    1.37
  -2  -3   0   21.35    1.38
  -2  -3  -1    1.78    0.49
  -2  -3  -1    1.95    0.62
  -2   3  -1    2.42    0.60
  -2  -3  -2    0.22    0.39
  -2   3  -2    0.08    0.42
  -2  -3  -2    0.10    0.52
  -2   3  -3    0.63    0.16
  -2  -3  -3    0.79    0.42
  -2   3  -3    0.40    0.15
  -2  -3  -3    0.59    0.17
  -2  -3  -3    0.96    0.59
  -2   3  -3    0.24    0.40
  -2  -3  -3    0.79    0.17
  -2   3  -4    5.23    0.35
  -2  -3  -4    5.06    0.35
  -2  -3  -4    5.48    0.63
  -2  -3  -4    5.25    0.82
  -2   3  -4    4.85    0.64
  -2  -3  -5   11.37    0.56
  -2   3  -5   11.69    0.55
  -2   3  -5   12.48    0.92
  -2  -3  -5   12.35    0.85
  -2  -3  -5    9.95    1.05
  -2  -3  -6    3.63    0.39
  -2   3  -6    3.38    0.38
  -2  -3  -6    3.84    0.56
  -2   3  -6    3.83    0.55
  -2  -3  -6    5.14    0.65
  -2  -3  -6    5.72    0.89
  -2  -3  -7   10.50    1.12
  -2  -3  -7    9.58    0.74
  -2   3  -7   10.29    0.77
   2  -3   7    7.78    0.59
  -2  -3  -7    8.25    0.81
  -2  -3  -7    8.30    0.57
  -2   3  -7    8.88    0.57
  -2  -3  -8    4.65    0.84
   2   3   8    5.20    0.54
   2  -3   8    4.97    0.53
  -2  -3  -8    5.43    0.51
  -2  -3  -8    6.84    0.75
  -2   3  -8    7.44    0.68
  -2  -3  -8    5.85    0.62
  -2   3  -8    6.55    0.55
  -2  -3  -9    0.73    0.62
  -2  -3  -9    0.72    0.55
  -2   3  -9    0.81    0.36
  -2  -3  -9    0.49    0.31
   2   3   9    0.63    0.34
   2  -3   9    0.49    0.35
  -2   3  -9    0.56    0.38
  -2  -3  -9    0.33    0.37
  -2  -3 -10    2.12    0.74
  -2  -3 -10    2.61    0.65
  -2   3 -10    1.85    0.43
  -2  -3 -10    2.22    0.46
   2  -3  10    1.23    0.44
   2   3  10    2.10    0.46
   2   3  10    1.49    0.68
  -2  -3 -10    2.09    0.45
  -2  -3 -11    1.05    0.70
  -2  -3 -11    1.41    0.62
   2   3  11    1.20    0.44
   2  -3  11    0.88    0.46
  -2  -3 -11    1.53    0.41
  -2   3 -11    0.64    0.44
  -2  -3 -11    1.42    0.47
   2   3  11    0.51    0.64
   2   3  12   18.91    1.49
   2   3  12   18.92    1.13
   2  -3  12   20.14    1.16
  -2  -3 -12   19.34    0.94
  -2  -3 -12   18.92    1.08
  -2   3 -12   19.79    1.08
   2   3  13   24.59    1.68
   2   3  13   25.32    1.34
   2  -3  13   25.23    1.34
  -2  -3 -13   25.23    1.08
  -2  -3 -13   27.54    1.31
  -2   3 -13   24.20    1.23
  -2   3 -14    3.74    0.61
  -2  -3 -14    3.27    0.60
   2   3  14    2.97    0.81
  -2  -3 -14    3.05    0.50
   2   3  14    2.89    0.60
   2  -3  14    2.58    0.61
  -2   3 -15    5.80    0.75
  -2  -3 -15    6.03    0.77
   2   3  15    6.61    0.85
   2  -3  15    6.77    0.86
  -2  -3 -15    6.23    0.60
   2   3  15    6.58    1.00
   2   3  16    8.37    1.13
  -2  -3 -16    8.27    0.86
  -2   3 -16   10.07    0.92
   2   3  16    7.37    0.93
   2  -3  16    8.50    0.96
   2   3  17   23.86    1.71
   2  -3  17   21.06    1.43
   2   3  17   24.83    1.50
  -2  -3 -17   21.23    1.35
  -2   3 -17   23.73    1.37
   2   3  18   22.97    1.70
  -2   3 -18   25.08    1.45
   2   3  18   26.01    1.60
   2  -3  18   25.49    1.60
  -2  -3 -19    7.52    0.89
  -2   3 -19    7.66    0.90
   2   3  19    9.12    1.19
   2   3  19    8.64    1.03
   2  -3  19    7.57    0.97
  -2   3 -20   -0.31    0.57
  -2  -3 -20   -0.62    0.65
   2   3  20   -0.36    0.70
   2  -3  20   -0.49    0.72
   2   3  20   -0.45    0.72
  -2  -3 -21   -0.24    0.31
   2   3  21    0.15    0.68
   2  -3  21   -1.16    0.78
   2   3  21   -0.38    0.67
  -2  -3 -21    0.11    0.59
  -2   3 -21   -0.11    0.56
   2   3  22    0.15    0.65
   2  -3  22    0.40    0.70
   2   3  22   -0.26    0.75
  -2   3 -22    0.68    0.64
  -2  -3 -22    0.57    0.62
   2   3  23   -0.47    0.76
   2  -3  23   -0.42    0.72
   2   3  23   -0.41    0.75
  -2  -3 -23   -0.47    0.72
  -2   3 -23    0.12    0.64
   2   3  24   13.41    1.43
   2   3  24    9.48    1.19
   2  -3  24   11.42    1.32
  -2  -3 -24   13.47    1.36
  -2   3 -24   10.25    1.20
   2   3  25    1.92    0.89
   2  -3  25    3.50    0.97
   2   3  25    2.84    0.87
  -2  -3 -25    2.29    0.79
  -2   3 -25    1.77    0.73
   2  -3  26    2.21    0.91
   2   3  26    1.24    0.78
   2   3  26    0.97    0.73
   2  -3  27    4.10    1.02
   2   3  27    1.93    0.88
   2   3  27    3.11    0.92
   2   3  28    1.83    0.90
   2  -3  28    3.06    1.02
   2   3  29    2.23    0.98
   2  -3  29    2.28    1.00
   2   3  30    2.12    0.93
   2  -3  30    0.73    0.84
   2  -3  31    1.12    0.97
   2   3  31    1.46    0.93
  -2   4  24   -0.11    0.65
  -2   4  23    3.29    0.78
  -2   4  22    1.07    0.65
  -2   4  21    3.01    0.73
  -2   4  20   11.37    1.49
  -2   4  20    9.28    0.95
  -2   4  19    2.31    0.92
  -2   4  19    1.82    0.60
  -2   4  18    0.36    0.49
  -2   4  17    3.43    0.59
  -2   4  16   24.03    1.19
  -2  -4  16   25.04    1.44
  -2  -4  15   11.46    0.83
  -2   4  15   14.01    0.85
  -2  -4  15   12.88    1.09
  -2  -4  14    0.55    0.55
  -2   4  14    1.14    0.77
  -2   4  14   -0.17    0.34
  -2  -4  14    0.55    0.37
  -2  -4  13    0.57    0.61
  -2   4  13   -0.16    0.72
   2  -4 -13   -0.37    0.53
  -2   4  13   -0.21    0.32
  -2  -4  13    0.19    0.32
  -2   4  12   -0.16    0.67
  -2  -4  12    0.39    0.56
  -2   4  12    0.09    0.24
  -2  -4  12    0.14    0.27
  -2  -4  11    1.52    0.62
  -2   4  11    2.61    0.84
  -2   4  10    3.31    0.87
  -2  -4  10    4.80    0.81
  -2   4   9   -0.15    0.68
  -2  -4   9    0.32    0.55
  -2  -4   8    0.22    0.50
  -2   4   8   -0.43    0.63
   2  -4  -8   -0.21    0.28
  -2   4   7    0.28    0.62
  -2  -4   7    0.34    0.58
   2  -4  -7    0.49    0.31
  -2   4   6   -1.52    0.72
  -2  -4   6    0.23    0.55
  -2   4   5   -0.68    0.63
  -2  -4   5    0.94    0.62
  -2  -4   4    6.84    0.97
  -2   4   4    6.98    1.02
  -2   4   3   -0.26    0.71
  -2  -4   3    0.86    0.64
  -2   4   2    1.62    0.63
  -2  -4   2    1.75    0.69
  -2  -4   1    5.61    0.86
  -2  -4   1    5.35    0.93
  -2   4   1    7.17    0.96
  -2  -4   0    0.10    0.57
  -2  -4   0   -0.13    0.61
  -2   4   0    1.06    0.59
  -2  -4  -1    0.10    0.54
  -2  -4  -1    0.27    0.64
  -2   4  -1    0.34    0.54
  -2  -4  -2    4.75    0.75
  -2  -4  -2    4.81    0.95
  -2   4  -2    3.75    0.74
  -2  -4  -3    0.47    0.50
  -2  -4  -3    1.13    0.72
  -2   4  -3    0.21    0.52
  -2  -4  -4   -1.08    0.57
  -2   4  -4   -0.31    0.50
  -2   4  -5    2.77    0.67
  -2  -4  -5    3.57    0.70
  -2  -4  -5    4.51    0.76
  -2   4  -6    4.15    0.74
  -2  -4  -6    3.77    0.71
  -2  -4  -6    4.08    0.70
  -2  -4  -7    0.35    0.54
  -2  -4  -7   -0.56    0.55
  -2  -4  -8    1.34    0.61
  -2  -4  -8    0.76    0.49
  -2  -4  -9    0.36    0.57
  -2  -4  -9    0.36    0.47
  -2  -4 -10    2.26    0.56
  -2   4 -10    1.50    0.23
  -2  -4 -10    2.14    0.27
  -2  -4 -10    2.76    0.72
  -2   4 -11    9.18    0.54
  -2  -4 -11    8.19    0.57
  -2  -4 -11    9.70    0.82
  -2  -4 -11   10.04    1.04
  -2   4 -12    3.75    0.47
  -2  -4 -12    5.43    0.68
  -2  -4 -13   17.11    1.00
   2   4  14   13.96    0.88
   2  -4  14   13.67    0.90
   2   4  15   -0.06    0.44
  -2   4 -16    0.13    0.45
   2   4  16    0.07    0.45
  -2   4 -17    0.21    0.43
   2   4  17   -0.39    0.50
  -2   4 -18    0.52    0.49
   2   4  18    0.34    0.53
  -2   4 -19    0.64    0.53
   2   4  19    0.09    0.50
   2   4  20    5.57    0.86
   2   4  21    1.36    0.68
   2   4  22    1.11    0.63
   2   4  23    4.44    0.85
  -2   5   8    0.52    0.78
  -2   5   7    0.17    0.73
  -2   5   6    1.33    0.83
  -2   5   5    0.65    0.78
  -2   5   4   -0.80    0.74
  -2   5   3   -0.47    0.81
  -2   5   2   -0.91    0.78
  -2   5   1    0.15    0.69
  -2   5   0   -0.57    0.74
  -2   5  -1   -0.14    0.67
  -3   0  35    0.21    0.57
  -3   0  35   -0.19    0.88
  -3   0  34   -0.64    0.53
  -3   0  34   -0.10    0.55
  -3   0  33    0.16    0.35
  -3   0  33    0.41    0.53
  -3   0  32   -0.87    0.52
  -3   0  32   -0.10    0.55
  -3   0  31    2.62    0.48
  -3   0  30   -0.38    0.43
  -3   0  29   19.37    0.98
  -3   0  29   18.11    1.67
  -3   0  28    0.05    0.34
   3   0 -28    0.73    0.76
  -3   0  28   -0.30    0.69
  -3   0  27   45.73    1.50
   3   0 -27   39.99    2.28
  -3   0  27   40.57    2.29
  -3   0  26    0.16    0.36
   3   0 -26   -0.55    0.92
  -3   0  26   -0.43    0.80
  -3   0  25   -0.05    0.34
  -3   0  25   -0.54    0.94
  -3   0  24   -0.15    0.32
  -3   0  23    1.74    0.39
   3   0 -23    0.49    0.69
  -3   0  23    0.25    0.66
  -3   0  22    0.05    0.28
   3   0 -22   -0.58    0.66
  -3   0  22   -0.36    0.63
   3   0 -21   -0.45    0.72
  -3   0  21    0.24    0.27
  -3   0  21   -0.23    0.61
   3   0 -20   -0.86    0.70
  -3   0  20   -0.23    0.28
  -3   0  20    0.11    0.55
   3   0 -19   49.69    2.10
  -3   0  19   48.18    1.45
  -3   0  19   50.94    2.15
  -3   0  18   -0.40    0.45
   3   0 -18    0.29    0.47
  -3   0  18   -0.22    0.24
  -3   0  17   -0.19    0.43
   3   0 -17   -0.37    0.41
  -3   0  17   -0.04    0.21
  -3   0  16   -0.04    0.21
  -3   0  16   -0.18    0.43
   3   0 -16    0.26    0.39
  -3   0  15  267.74    5.63
  -3   0  15  265.14    4.78
   3   0 -15  259.65    4.94
   3   0 -15  267.61    5.60
  -3   0  14    0.15    0.21
   3   0 -14   -0.05    0.25
  -3   0  14   -0.08    0.38
   3   0 -14    0.08    0.36
  -3   0  13   64.77    1.63
  -3   0  13   64.53    2.13
   3   0 -13   68.48    2.13
   3   0 -13   62.61    1.73
  -3   0  12   -0.04    0.18
   3   0 -12    0.04    0.24
  -3   0  12   -0.22    0.36
   3   0 -12   -0.21    0.30
  -3   0  11   93.50    2.03
  -3   0  11   95.09    2.55
   3   0 -11   90.19    2.46
   3   0 -11   87.77    2.14
   3   0 -10   -0.08    0.21
  -3   0  10   -0.13    0.31
   3   0 -10    0.06    0.25
  -3   0  10    0.03    0.18
  -3   0   9   59.04    1.48
   3   0  -9   61.51    1.61
  -3   0   9   59.88    1.85
   3   0  -9   61.91    1.83
   3   0  -9   59.99    1.54
   3   0  -8   -0.21    0.18
   3   0  -8   -0.08    0.20
   3   0  -8   -0.11    0.32
  -3   0   8    0.06    0.26
  -3   0   8    0.03    0.19
   3   0  -7  338.92    5.91
  -3   0   7  341.79    6.18
   3   0  -7  336.38    6.15
  -3   0   7  341.48    5.78
   3   0  -7  340.30    5.81
  -3   0   6   -0.05    0.25
   3   0  -6   -0.06    0.18
   3   0  -6    0.26    0.21
   3   0  -5  408.37    6.68
   3   0  -5  401.06    6.76
   3   0  -4   -0.06    0.19
   3   0  -3  347.22    5.91
   3   0  -2    0.03    0.18
   3   0  -1   54.24    1.44
   3   0   0   -0.04    0.20
  -3   0   0    0.18    0.23
   3   0   0    0.19    0.19
   3   0   1  296.68    5.29
   3   0   1  297.61    5.30
  -3   0  -1  299.23    5.48
  -3   0  -2   -0.05    0.24
   3   0   2   -0.10    0.23
   3   0   2   -0.13    0.22
   3   0   2    0.04    0.22
  -3   0  -3  328.39    6.09
   3   0   3  329.34    6.07
   3   0   3  334.20    5.99
   3   0   4    0.35    0.30
  -3   0  -4   -0.18    0.27
   3   0   5 1390.52   22.02
  -3   0  -5 1384.08   22.09
   3   0   5 1385.65   22.10
   3   0   6    0.07    0.28
  -3   0  -6    0.13    0.30
  -3   0  -7   50.33    1.75
   3   0   7   56.17    1.87
   3   0   8   -0.23    0.37
  -3   0  -8   -0.21    0.39
  -3   0  -9 1612.10   24.94
  -3   0  -9 1606.24   25.72
   3   0   9 1612.68   25.86
  -3   0 -10    0.81    0.32
  -3   0 -10    0.08    0.44
   3   0  10   -0.08    0.47
  -3   0 -11 1088.34   17.23
   3   0  11 1099.93   18.28
  -3   0 -11 1089.20   18.09
  -3   0 -12   -0.04    0.22
   3   0  12    0.09    0.43
  -3   0 -12   -0.17    0.42
  -3   0 -13  136.16    2.92
   3   0  13  141.75    3.77
  -3   0 -13  139.20    3.61
  -3   0 -14    0.27    0.24
   3   0  14   -0.41    0.42
  -3   0 -14   -0.09    0.43
  -3   0 -15  171.09    4.26
  -3   0 -15  169.45    3.49
   3   0  15  171.85    4.44
  -3   0 -16    0.10    0.28
   3   0  16    1.02    0.55
   3   0  17   90.75    3.12
  -3   0 -17   94.31    2.33
   3   0  18   -0.12    0.63
   3   0  19   54.98    2.45
  -3   0 -20    1.06    0.73
   3   0  20    1.46    0.87
  -3   0 -21  609.76   11.55
   3   0  21  594.53   11.81
  -3   0 -22   -0.26    0.72
   3   0  22    0.15    0.80
  -3   0 -23   18.15    1.55
   3   0  23   19.06    1.64
  -3   0 -24   -0.14    0.83
   3   0  24    0.16    0.81
  -3   0 -25  109.11    3.78
   3   0  25  108.69    3.96
  -3   0 -26    1.77    0.94
   3   0  26    0.34    0.92
   3   0  27  190.40    5.66
   3   0  28    1.61    0.87
   3   0  29    1.12    0.78
   3   0  30    0.19    0.81
   3   0  31    5.78    1.17
   3   0  32   -0.21    0.92
  -3   1  37   -0.27    0.73
  -3   1  36    0.13    0.69
  -3   1  35    0.41    0.73
  -3  -1  35    0.09    0.52
  -3  -1  34    2.37    0.65
  -3   1  34    1.74    0.69
  -3   1  34    2.62    1.10
  -3  -1  34    2.80    1.05
  -3  -1  33    0.45    0.53
  -3   1  33    0.80    0.67
  -3  -1  32   -0.46    0.57
  -3   1  32    0.66    0.69
  -3  -1  31    6.60    0.84
  -3   1  31    7.51    1.01
  -3  -1  30    1.61    0.59
  -3   1  30    1.41    0.71
  -3  -1  29    0.75    0.54
  -3   1  29    1.02    0.62
  -3  -1  29    0.18    0.49
  -3  -1  28    5.06    0.70
  -3  -1  28    4.69    1.03
  -3   1  28    3.20    0.97
   3  -1 -28    3.51    0.94
   3   1 -28    2.32    0.89
  -3  -1  27    2.87    0.61
  -3  -1  27    0.44    0.82
  -3   1  27    1.61    0.87
   3  -1 -27    0.85    0.86
   3   1 -27    2.95    1.00
  -3  -1  26   14.92    1.02
  -3  -1  26   11.74    1.35
  -3   1  26   12.25    1.38
   3  -1 -26   12.41    1.37
   3   1 -26   12.74    1.38
  -3  -1  25    7.62    0.79
  -3   1  25    7.40    1.11
  -3  -1  25    5.58    0.99
   3   1 -25    5.61    1.05
   3  -1 -25    5.39    1.04
  -3  -1  24    0.21    0.44
  -3   1  24   -0.39    0.75
  -3  -1  24   -0.26    0.75
   3   1 -24   -0.63    0.89
  -3  -1  23    8.62    0.79
   3  -1 -23    8.12    0.62
  -3   1  23    6.90    0.99
  -3  -1  23    7.85    1.05
   3  -1 -23    7.41    1.09
   3   1 -23    6.76    1.03
   3  -1 -22    0.89    0.36
  -3  -1  22    1.23    0.50
  -3   1  22    0.84    0.65
  -3  -1  22    0.12    0.66
   3  -1 -22    0.35    0.77
   3   1 -22    0.46    0.79
  -3  -1  21   -0.07    0.42
   3  -1 -21   -0.14    0.33
  -3   1  21   -0.12    0.57
  -3  -1  21   -0.23    0.60
   3   1 -21   -0.56    0.82
   3  -1 -21   -1.12    0.76
  -3  -1  20    3.50    0.55
   3  -1 -20    2.88    0.44
  -3   1  20    2.55    0.62
   3   1 -20    1.80    0.65
   3  -1 -20    1.60    0.63
  -3  -1  20    3.31    0.69
  -3  -1  19    0.06    0.36
   3  -1 -19    0.71    0.34
   3   1 -19    0.40    0.55
   3  -1 -19   -0.41    0.57
  -3  -1  19   -0.21    0.53
  -3   1  19    0.21    0.48
  -3  -1  18    4.53    0.59
   3  -1 -18    4.75    0.49
   3   1 -18    4.05    0.66
   3  -1 -18    3.39    0.66
  -3  -1  18    4.64    0.69
  -3   1  18    5.90    0.76
  -3  -1  17    1.63    0.46
   3  -1 -17    1.47    0.37
  -3   1  17    1.83    0.54
  -3  -1  17    1.43    0.56
   3   1 -17    1.29    0.55
   3  -1 -17    1.29    0.50
   3  -1 -16  121.23    3.30
   3   1 -16  116.99    3.27
  -3  -1  16  127.69    3.00
  -3   1  16  124.78    3.41
  -3  -1  16  119.82    3.36
  -3  -1  15    1.38    0.39
   3  -1 -15    1.88    0.52
   3   1 -15    1.14    0.51
  -3   1  15    0.78    0.42
  -3  -1  15    1.97    0.49
  -3  -1  14    7.36    0.64
  -3   1  14    4.39    0.62
  -3  -1  14    5.49    0.67
   3  -1 -14    6.12    0.69
   3   1 -14    6.59    0.70
  -3   1  13   10.95    0.86
  -3  -1  13   13.61    0.95
  -3  -1  13   12.99    0.80
   3  -1 -13   11.79    0.87
   3   1 -13   13.26    0.90
  -3  -1  13   13.07    0.81
   3  -1 -13   12.82    0.50
   3  -1 -12   35.63    0.93
  -3   1  12   35.24    1.47
  -3  -1  12   34.25    1.46
  -3  -1  12   35.93    1.33
  -3  -1  12   36.63    1.36
   3   1 -12   35.78    1.45
   3  -1 -12   36.96    1.47
   3  -1 -11  276.35    4.57
  -3   1  11  277.88    5.47
  -3  -1  11  267.05    5.42
  -3  -1  11  259.38    5.14
  -3  -1  11  267.67    5.22
   3   1 -11  278.27    5.39
   3  -1 -11  273.76    5.38
  -3   1  10  106.59    2.70
  -3  -1  10  105.25    2.70
   3  -1 -10  102.46    2.04
   3  -1 -10  101.79    2.60
   3   1 -10  103.11    2.61
  -3   1   9   15.06    0.88
  -3  -1   9   15.09    0.90
   3  -1  -9   16.42    0.88
   3   1  -9   14.05    0.83
   3  -1  -9   15.67    0.62
  -3  -1   8  530.56    9.03
  -3   1   8  518.75    9.03
  -3   1   8  512.01    8.07
   3   1  -8  532.43    8.94
   3  -1  -8  537.91    8.94
   3  -1  -8  514.50    8.43
   3  -1  -7    5.42    0.43
  -3   1   7    4.55    0.27
  -3   1   7    5.48    0.53
  -3  -1   7    5.70    0.52
  -3   1   6   16.24    0.82
  -3  -1   6   16.12    0.82
  -3  -1   6   16.65    0.81
  -3  -1   5   19.46    0.87
  -3   1   5   16.67    0.81
  -3  -1   5   17.42    0.83
  -3  -1   5   18.39    0.85
  -3  -1   4  296.43    5.34
  -3   1   4  287.87    5.31
  -3  -1   4  298.67    5.37
  -3  -1   4  294.18    5.34
   3  -1  -3   75.24    1.58
  -3  -1   3   75.88    1.90
  -3  -1   3   75.96    1.91
   3   1  -3   76.17    1.98
  -3  -1   2    3.98    0.41
  -3  -1   2    3.63    0.39
   3  -1  -2    3.22    0.31
  -3  -1   1  294.65    5.31
  -3  -1   1  300.58    5.30
  -3  -1   1  291.94    5.37
  -3   1   1  301.26    5.40
  -3  -1   0   98.13    2.24
  -3   1   0   98.00    2.35
  -3  -1   0  103.14    2.36
  -3  -1   0   97.15    2.20
  -3  -1  -1    1.67    0.31
  -3  -1  -1    1.75    0.28
  -3  -1  -1    1.59    0.37
  -3   1  -1    1.51    0.37
  -3  -1  -2  663.42   10.72
  -3  -1  -2  651.90   10.94
   3  -1   2  653.69   10.85
   3   1   2  667.27   10.88
  -3   1  -2  651.84   10.95
  -3  -1  -2  650.68   10.94
  -3  -1  -2  649.66   10.59
   3   1   3   98.37    2.39
   3  -1   3   94.92    2.39
  -3  -1  -3   95.06    2.42
  -3   1  -3   95.30    2.42
  -3  -1  -3   97.77    2.44
   3   1   3   93.87    2.21
  -3  -1  -3  100.37    2.24
  -3  -1  -3   98.44    2.12
  -3   1  -4  212.11    4.25
   3  -1   4  209.78    4.23
   3   1   4  205.37    4.20
  -3  -1  -4  206.83    4.23
  -3  -1  -4  205.45    4.23
  -3  -1  -4  204.04    3.76
  -3  -1  -4  198.88    3.92
   3   1   4  203.79    3.91
   3   1   5  209.99    3.99
  -3  -1  -5  212.05    4.07
  -3  -1  -5  216.19    4.42
  -3  -1  -5  213.76    3.83
   3  -1   5  210.65    4.40
  -3   1  -5  213.84    4.38
   3   1   5  211.47    4.39
  -3  -1  -5  203.64    4.33
  -3  -1  -6  654.42   10.67
   3   1   6  640.66   10.56
  -3  -1  -6  645.01   11.10
  -3  -1  -6  656.60   10.35
   3   1   6  651.21   11.10
   3  -1   6  651.04   11.14
  -3  -1  -6  644.98   11.02
  -3   1  -6  627.91   11.01
   3  -1   7  261.28    5.36
   3   1   7  264.41    5.34
  -3  -1  -7  260.81    5.26
  -3   1  -7  264.96    5.30
   3   1   7  264.82    4.80
  -3  -1  -7  265.12    4.56
   3   1   8   65.64    2.05
   3   1   8   70.52    1.78
  -3  -1  -8   74.05    2.19
  -3   1  -8   70.12    2.14
   3   1   8   68.57    2.18
   3  -1   8   65.23    2.16
  -3  -1  -8   73.37    2.11
  -3  -1  -8   66.86    1.55
   3   1   9  730.01   11.90
  -3  -1  -9  731.06   12.53
   3   1   9  729.47   12.69
   3  -1   9  740.35   12.74
  -3   1  -9  737.03   12.56
   3   1   9  734.98   12.50
  -3  -1  -9  738.18   12.41
   3   1  10   77.96    1.93
  -3  -1 -10   78.96    2.39
  -3   1 -10   71.29    2.31
   3   1  10   78.89    2.49
   3  -1  10   78.33    2.48
   3   1  10   78.99    2.37
  -3  -1 -10   79.24    2.28
   3   1  11   11.79    0.65
   3  -1  11    9.94    0.92
  -3  -1 -11   10.75    0.90
  -3   1 -11   10.12    0.88
   3   1  11   10.25    0.92
   3   1  11   11.77    0.91
  -3  -1 -11    9.94    0.78
   3   1  12  127.02    2.77
   3   1  12  127.44    3.52
  -3   1 -12  126.88    3.37
  -3  -1 -12  126.37    3.36
   3  -1  12  134.14    3.59
   3   1  12  129.41    3.38
  -3   1 -12  129.57    2.24
  -3  -1 -12  125.79    3.18
   3   1  13   60.89    1.67
  -3   1 -13   58.99    1.13
  -3  -1 -13   60.56    2.02
   3  -1  13   57.27    2.23
   3   1  13   59.24    2.25
  -3   1 -13   56.66    2.12
  -3  -1 -13   54.97    2.10
   3   1  13   63.00    2.21
  -3   1 -14   46.88    1.94
  -3  -1 -14   47.66    1.92
   3   1  14   47.42    2.05
   3  -1  14   45.02    2.00
   3   1  14   46.59    1.93
  -3  -1 -14   45.10    1.76
   3   1  14   47.31    1.45
   3   1  15  139.96    3.89
   3  -1  15  134.97    3.85
   3   1  15  136.69    2.96
  -3  -1 -15  136.82    3.45
   3   1  15  137.00    3.70
   3   1  16    0.69    0.58
   3  -1  16    1.38    0.60
   3   1  16    1.15    0.39
   3   1  16    0.59    0.54
  -3  -1 -16    0.81    0.47
   3   1  17  149.54    3.99
  -3  -1 -17  142.05    3.63
   3   1  17  142.17    4.12
   3  -1  17  141.09    4.11
   3   1  17  147.19    3.14
   3   1  18  145.70    4.00
   3   1  18  143.18    3.11
  -3  -1 -18  136.74    3.60
   3   1  18  139.37    4.14
   3  -1  18  141.39    4.16
  -3  -1 -19  184.31    4.75
  -3   1 -19  185.80    4.75
   3   1  19  182.14    3.77
   3  -1  19  185.56    5.02
   3   1  19  175.67    4.91
   3   1  19  186.66    4.77
  -3  -1 -20  124.92    3.79
  -3   1 -20  124.22    3.75
   3   1  20  123.94    2.86
   3  -1  20  123.37    3.97
   3   1  20  123.97    3.97
   3   1  20  122.05    3.73
  -3   1 -21   20.32    1.61
  -3  -1 -21   20.74    1.58
   3   1  21   19.73    1.03
   3  -1  21   18.29    1.56
   3   1  21   19.42    1.64
   3   1  21   21.42    1.56
  -3  -1 -22  202.72    5.24
  -3   1 -22  188.62    5.12
   3   1  22  196.13    4.01
   3   1  22  189.77    5.33
   3  -1  22  196.87    5.43
   3   1  22  194.90    5.12
  -3  -1 -23  186.17    4.95
  -3   1 -23  181.71    4.89
   3   1  23  171.36    3.66
   3   1  23  172.20    5.04
   3  -1  23  158.17    4.91
   3   1  23  165.39    4.73
   3   1  24   12.24    0.86
  -3  -1 -24   11.51    1.31
  -3   1 -24   11.33    1.29
   3   1  24   11.96    1.39
   3  -1  24   14.58    1.52
   3   1  24   12.05    1.32
  -3  -1 -25   45.64    2.38
  -3   1 -25   44.67    2.34
   3   1  25   43.18    1.54
   3   1  25   40.79    2.39
   3  -1  25   44.53    2.49
   3   1  25   45.38    2.29
  -3  -1 -26   27.18    1.93
  -3   1 -26   27.42    1.91
   3  -1  26   24.50    1.94
   3   1  26   27.21    2.00
   3   1  26   21.85    1.73
   3   1  26   28.09    1.21
   3   1  27   21.26    1.88
   3  -1  27   19.18    1.76
   3   1  27   25.14    1.14
   3   1  27   21.33    1.72
   3   1  28    5.07    0.63
   3   1  28    4.72    1.13
   3  -1  28    4.38    1.16
   3   1  28    5.82    1.15
   3   1  29    3.09    0.55
   3   1  29    0.75    0.90
   3  -1  29    2.83    1.00
   3   1  29    2.92    0.97
   3  -1  30   23.60    2.05
   3   1  30   25.99    2.12
   3   1  30   24.09    1.87
   3   1  30   26.20    1.17
   3   1  31    5.34    1.20
   3   1  31    4.01    1.14
   3  -1  31    5.42    1.22
   3   1  31    4.01    0.60
   3   1  32    0.66    0.89
   3   1  32    0.62    1.04
   3  -1  32   -0.21    1.07
   3   1  32    0.36    0.46
   3   1  33   22.09    1.93
   3   1  34    8.52    1.36
   3   1  35    1.42    1.06
  -3   2  35    0.16    0.76
  -3   2  34    1.15    0.78
  -3   2  34    0.74    0.85
  -3   2  33    0.65    0.78
  -3  -2  33    0.46    0.65
  -3   2  33    0.18    0.79
  -3  -2  33    0.72    0.84
  -3   2  32    0.73    0.52
  -3  -2  32   -0.46    0.65
  -3   2  32   -0.32    0.78
  -3   2  32   -0.52    0.81
  -3  -2  32   -0.35    0.75
  -3   2  31    1.75    0.59
  -3  -2  31    1.48    0.69
  -3   2  31    2.23    0.92
  -3   2  31    1.18    0.86
  -3  -2  31    1.35    0.86
  -3  -2  30    1.30    0.67
  -3   2  30    2.04    0.87
  -3   2  30    1.53    0.52
  -3  -2  29    4.72    0.84
  -3   2  29    6.78    1.11
  -3   2  29    5.23    0.66
  -3  -2  28    5.17    0.83
   3  -2 -28    3.37    0.49
  -3   2  28    3.50    0.93
  -3   2  28    4.97    0.66
  -3  -2  27   -0.28    0.62
   3  -2 -27    0.37    0.36
   3   2 -27    1.50    0.77
   3  -2 -27    0.14    0.69
  -3   2  27    0.15    0.68
  -3   2  27    0.28    0.40
  -3  -2  26   -0.36    0.58
   3  -2 -26    0.29    0.38
   3   2 -26    0.13    0.65
   3  -2 -26    0.13    0.62
  -3   2  26    0.44    0.68
  -3   2  26   -0.05    0.39
   3  -2 -25   -0.05    0.38
  -3  -2  25    0.09    0.56
  -3   2  25   -0.09    0.38
  -3   2  25    0.58    0.69
   3  -2 -25   -0.13    0.68
   3   2 -25   -1.65    0.70
  -3   2  24   16.03    1.41
  -3  -2  24   16.30    1.41
  -3   2  24   17.69    1.53
   3  -2 -24   18.29    1.44
   3   2 -24   16.88    1.39
  -3   2  24   17.20    0.84
  -3  -2  24   18.79    1.25
   3  -2 -24   15.89    0.91
  -3  -2  23    4.45    0.75
  -3  -2  23    4.29    0.82
  -3   2  23    3.70    0.84
  -3   2  23    4.40    0.47
  -3   2  23    4.03    0.88
   3  -2 -23    5.68    0.94
   3   2 -23    3.97    0.81
  -3   2  22   23.13    1.58
  -3  -2  22   18.23    1.41
  -3   2  22   22.26    1.63
  -3  -2  22   21.66    1.33
   3   2 -22   18.33    1.38
   3  -2 -22   20.60    1.46
  -3   2  22   22.21    0.83
   3  -2 -21   11.13    1.09
   3   2 -21    9.08    1.03
  -3   2  21    8.94    1.07
  -3  -2  21    9.09    1.01
  -3   2  21    8.08    1.07
  -3   2  21    8.02    0.48
   3   2 -20    2.23    0.69
   3  -2 -20    4.22    0.80
  -3   2  20    3.45    0.30
  -3   2  20    2.17    0.68
  -3  -2  20    2.05    0.64
  -3   2  19    3.83    0.74
  -3  -2  19    3.19    0.71
   3   2 -19    3.20    0.71
   3  -2 -19    2.74    0.70
  -3   2  18    3.87    0.72
  -3  -2  18    2.95    0.70
   3  -2 -18    2.89    0.64
   3   2 -18    3.70    0.69
  -3  -2  17   14.16    1.11
  -3   2  17   16.56    1.17
   3  -2 -17   16.14    1.14
   3   2 -17   13.81    1.07
  -3   2  16   18.71    1.22
  -3  -2  16   18.65    1.21
   3  -2 -16   16.46    1.13
   3   2 -16   18.02    1.15
   3  -2 -15    1.94    0.15
  -3  -2  15    2.21    0.57
  -3   2  15    1.88    0.58
   3  -2 -15    2.62    0.59
   3   2 -15    1.35    0.52
   3  -2 -14   51.95    1.11
  -3   2  14   51.84    1.94
  -3  -2  14   53.63    1.96
   3  -2 -14   52.33    1.88
   3   2 -14   55.34    1.93
   3  -2 -13   62.11    1.38
  -3   2  13   65.04    2.13
  -3  -2  13   60.11    2.07
   3  -2 -13   61.98    2.03
   3   2 -13   65.12    2.07
  -3   2  12    0.21    0.41
  -3  -2  12    0.99    0.45
   3   2 -12    0.40    0.38
   3  -2 -12    0.26    0.36
  -3   2  11    6.21    0.65
  -3  -2  11    4.95    0.59
   3   2 -11    6.28    0.60
   3  -2 -11    6.47    0.63
  -3   2  10    0.13    0.31
  -3  -2  10   -0.06    0.32
  -3   2   9   14.22    0.86
  -3  -2   9   16.74    0.93
  -3   2   8    2.70    0.45
  -3  -2   8    1.91    0.39
  -3   2   7   38.37    1.34
  -3  -2   7   35.79    1.30
  -3  -2   6    0.71    0.42
  -3  -2   5  331.55    6.46
  -3   2   5  343.36    6.07
  -3  -2   5  342.24    6.06
  -3  -2   5  335.18    6.49
  -3  -2   4  121.02    3.04
  -3   2   4  124.54    2.69
  -3  -2   4  124.54    2.69
  -3  -2   4  127.37    3.15
  -3  -2   3    0.07    0.40
  -3  -2   3   -0.33    0.38
  -3  -2   3   -0.51    0.43
  -3   2   3   -0.60    0.43
  -3  -2   3    0.29    0.36
  -3  -2   2  442.19    7.85
  -3   2   2  432.51    7.47
  -3  -2   2  437.48    7.46
  -3  -2   2  433.08    7.36
  -3   2   2  436.19    7.35
  -3  -2   2  431.39    8.07
  -3  -2   1  290.80    5.80
  -3  -2   1  278.96    5.46
  -3  -2   1  281.88    5.20
  -3   2   1  281.32    5.20
  -3  -2   0   25.07    1.14
  -3  -2   0   25.12    1.28
  -3  -2   0   24.21    1.01
  -3   2   0   23.60    1.01
  -3  -2  -1   80.05    2.17
  -3  -2  -1   80.17    2.45
  -3  -2  -1   77.75    2.05
  -3   2  -1   81.65    2.08
  -3  -2  -2  291.96    5.54
  -3  -2  -2  296.54    5.47
  -3   2  -2  297.36    5.46
  -3  -2  -2  288.50    6.00
  -3  -2  -3    0.57    0.33
  -3   2  -3    0.67    0.35
  -3  -2  -3    0.08    0.41
  -3  -2  -3    0.92    0.35
  -3  -2  -4   26.13    1.24
  -3  -2  -4   26.43    1.09
  -3  -2  -4   26.50    1.37
  -3  -2  -4   23.50    1.05
  -3   2  -4   24.45    1.06
   3  -2   4   24.84    1.04
  -3  -2  -5   47.23    1.91
  -3  -2  -5   50.58    1.56
  -3  -2  -5   46.20    1.73
  -3  -2  -5   45.49    1.56
   3   2   5   51.77    1.62
   3  -2   5   48.36    1.59
  -3   2  -5   49.17    1.60
  -3  -2  -6  125.50    3.38
  -3  -2  -6  121.57    2.83
  -3  -2  -6  128.98    3.21
  -3   2  -6  130.58    2.99
   3  -2   6  127.77    3.03
  -3  -2  -6  124.40    2.96
   3   2   6  124.78    2.99
   3  -2   7    1.62    0.41
   3   2   7    1.26    0.41
  -3  -2  -7    2.52    0.41
  -3  -2  -7    0.86    0.37
  -3   2  -7    1.35    0.38
  -3  -2  -7    2.38    0.55
  -3   2  -7    1.57    0.33
   3   2   8    2.08    0.44
   3  -2   8    0.58    0.36
  -3   2  -8    1.10    0.38
  -3  -2  -8    0.39    0.31
  -3   2  -8    0.96    0.26
  -3  -2  -8    1.12    0.47
  -3  -2  -8    1.37    0.39
   3  -2   9    8.28    0.78
  -3  -2  -9    8.09    0.70
  -3   2  -9    8.18    0.71
   3   2   9    7.06    0.72
  -3  -2  -9    7.03    0.61
  -3   2  -9    7.75    0.49
  -3  -2  -9    8.87    0.85
  -3  -2 -10   -0.07    0.38
  -3   2 -10   -0.07    0.39
  -3  -2 -10    0.36    0.34
  -3   2 -10   -0.03    0.19
   3  -2  10   -0.58    0.44
   3   2  10   -0.24    0.44
  -3  -2 -11   28.80    1.35
  -3   2 -11   22.80    1.25
  -3  -2 -11   26.41    1.13
  -3  -2 -11   24.54    0.95
  -3   2 -11   26.49    0.76
   3   2  11   26.14    1.39
   3  -2  11   24.07    1.35
  -3  -2 -12   84.11    2.79
  -3   2 -12   75.22    1.42
  -3  -2 -12   75.45    1.83
   3   2  12   75.57    2.53
   3  -2  12   81.69    2.63
  -3  -2 -13    3.15    0.67
  -3  -2 -13    3.44    0.40
   3  -2  13    2.67    0.62
   3   2  13    4.62    0.71
  -3  -2 -14    1.07    0.62
  -3  -2 -14    1.64    0.32
   3  -2  14    0.41    0.60
   3   2  14    2.27    0.70
   3   2  14    1.69    0.39
   3   2  15   58.99    2.39
   3  -2  15   61.10    2.46
   3   2  15   64.60    1.78
  -3  -2 -15   63.56    2.50
  -3  -2 -15   62.40    1.48
   3   2  16  102.58    3.34
   3  -2  16  109.52    3.46
  -3  -2 -16  107.77    3.40
   3   2  16  105.28    2.48
  -3  -2 -16  106.25    2.11
  -3   2 -16  102.00    3.14
  -3  -2 -16  111.22    3.25
   3   2  17  280.42    6.43
   3  -2  17  274.05    6.43
  -3  -2 -17  267.08    6.31
   3   2  17  286.24    6.03
   3   2  17  278.01    5.17
  -3   2 -17  291.20    6.19
  -3  -2 -17  284.57    6.18
   3   2  18   96.08    2.30
   3   2  18   99.89    3.07
  -3  -2 -18   95.62    3.13
  -3   2 -18   96.92    3.13
   3   2  18  101.86    3.41
   3  -2  18  101.20    3.45
   3   2  19  144.75    3.03
   3   2  19  142.53    3.87
  -3   2 -19  141.79    4.02
  -3  -2 -19  147.21    4.10
   3  -2  19  139.81    4.28
   3   2  19  145.83    4.30
   3   2  20   16.20    0.81
   3  -2  20   15.92    1.46
   3   2  20   16.28    1.43
   3   2  20   15.21    1.26
  -3  -2 -20   15.92    1.36
  -3   2 -20   16.88    1.38
   3   2  21    4.56    0.50
   3   2  21    3.11    0.88
   3  -2  21    3.14    0.89
  -3  -2 -21    5.16    0.91
  -3   2 -21    3.94    0.86
   3   2  21    3.56    0.78
   3   2  22   13.24    1.18
  -3  -2 -22   14.04    1.33
  -3   2 -22   13.37    1.29
   3   2  22   14.10    1.42
   3  -2  22   12.93    1.38
   3   2  23    0.55    0.61
   3   2  23   -0.46    0.75
   3  -2  23   -0.15    0.77
  -3  -2 -23   -0.13    0.64
  -3   2 -23   -1.30    0.77
  -3  -2 -24    3.39    0.83
  -3   2 -24    3.24    0.86
   3  -2  24    2.09    0.85
   3   2  24    0.79    0.78
   3   2  24    2.29    0.72
  -3  -2 -25   10.12    1.21
  -3   2 -25   10.08    1.26
   3   2  25    7.71    1.21
   3  -2  25    9.64    1.31
   3   2  25    9.99    1.13
   3   2  26    0.68    0.76
   3  -2  26    0.86    0.82
   3   2  26    0.97    0.69
   3   2  27    2.11    1.04
   3  -2  27    1.96    0.91
   3   2  27    2.12    0.74
   3   2  28    0.73    0.93
   3  -2  28    0.18    0.92
   3   2  28    0.51    0.78
   3   2  29   44.91    2.69
   3  -2  29   45.77    2.80
   3   2  29   43.48    2.31
   3   2  30    0.77    0.97
   3  -2  30    3.33    1.20
   3   2  30    2.28    0.92
   3   2  31   14.29    1.76
   3  -2  31    8.85    1.47
   3   2  31   12.18    1.40
   3   2  32    2.79    0.96
   3   2  33    8.27    1.25
   3   2  34    0.15    0.77
   3   2  35    0.88    0.86
  -3   3  32   -1.01    1.02
  -3  -3  32    0.51    0.93
  -3   3  31    1.30    0.93
  -3  -3  31    0.49    0.83
  -3   3  30   -0.31    0.81
  -3  -3  30    1.12    0.86
  -3   3  29   -0.15    0.76
  -3  -3  29    0.46    0.81
  -3  -3  28   13.52    1.44
  -3   3  28   11.21    1.32
  -3   3  28   13.51    1.63
  -3  -3  27    4.29    0.97
  -3   3  27    2.52    0.81
  -3   3  27    2.50    0.98
  -3   3  26   11.03    1.25
   3   3 -26   10.61    1.20
   3  -3 -26   13.52    1.36
  -3  -3  26   13.47    1.43
  -3   3  26   11.76    1.46
   3   3 -25    3.88    0.83
   3  -3 -25    4.22    0.89
  -3   3  25    3.62    0.86
  -3  -3  25    4.24    0.93
  -3   3  25    2.92    0.96
   3  -3 -24    0.35    0.68
   3   3 -24    1.02    0.72
  -3   3  24    0.50    0.70
  -3  -3  24   -0.13    0.74
  -3   3  24    1.69    0.83
   3  -3 -23   -0.11    0.62
   3   3 -23   -0.22    0.69
  -3  -3  23   -0.06    0.39
  -3   3  23    0.50    0.79
   3  -3 -22    0.32    0.60
   3   3 -22   -0.21    0.59
  -3  -3  22   -0.06    0.39
  -3   3  22    0.16    0.76
   3  -3 -21    7.55    0.95
   3   3 -21    8.26    0.97
  -3  -3  21    8.65    0.77
  -3   3  21    7.90    1.24
   3  -3 -20    0.68    0.56
   3   3 -20    0.09    0.53
  -3  -3  20    0.34    0.41
  -3   3  20    0.32    0.68
   3  -3 -19    1.20    0.64
   3   3 -19    0.18    0.63
  -3  -3  19    0.14    0.44
  -3   3  18   82.58    3.29
  -3  -3  18   76.95    2.38
   3   3 -18   82.92    2.63
   3  -3 -18   86.03    2.70
   3  -3 -17    1.57    0.60
   3   3 -17    1.78    0.62
  -3   3  17    2.37    0.79
  -3  -3  17    2.32    0.58
  -3  -3  16    0.33    0.48
  -3   3  16   -0.33    0.48
  -3  -3  16    0.61    0.44
   3  -3 -16    0.39    0.48
   3  -3 -16    0.24    0.21
  -3   3  16    0.73    0.75
  -3  -3  15    7.60    0.77
  -3  -3  15    7.38    0.79
  -3   3  15    7.24    0.78
  -3  -3  14    3.20    0.63
  -3  -3  14    2.21    0.54
  -3   3  14    2.92    0.58
  -3  -3  13    4.58    0.66
  -3   3  13    3.81    0.58
  -3  -3  13    3.91    0.59
  -3  -3  12    1.08    0.47
  -3   3  12    1.33    0.43
  -3  -3  12    1.46    0.45
  -3  -3  11    2.64    0.57
  -3  -3  11    2.42    0.49
  -3   3  11    2.29    0.45
  -3   3  10    1.38    0.63
  -3  -3  10    2.08    0.54
  -3   3  10    1.42    0.38
  -3  -3  10    0.99    0.37
  -3   3   9    2.33    0.72
  -3  -3   9    2.39    0.57
  -3  -3   9    1.98    0.39
  -3   3   9    2.22    0.43
  -3  -3   8    0.33    0.32
  -3   3   8   -0.09    0.31
  -3   3   8   -0.95    0.58
  -3  -3   8    0.36    0.45
  -3   3   7    0.51    0.31
  -3  -3   7    0.52    0.31
  -3  -3   7    0.73    0.50
  -3   3   7    1.86    0.72
  -3  -3   6   65.34    1.71
  -3   3   6   66.00    1.70
  -3  -3   6   66.33    1.70
  -3   3   6   67.10    1.71
  -3   3   6   64.39    2.51
  -3  -3   6   66.02    2.37
  -3   3   5   24.29    0.90
  -3  -3   5   21.49    0.87
  -3   3   5   23.06    1.48
  -3  -3   5   23.21    1.39
  -3  -3   5   24.63    1.40
  -3   3   5   21.21    0.88
  -3  -3   5   21.38    0.90
  -3  -3   4    2.64    0.61
  -3   3   4    1.84    0.35
  -3  -3   4    2.28    0.38
  -3   3   4    2.28    0.36
  -3  -3   4    2.22    0.35
  -3   3   4    1.28    0.61
  -3  -3   4    1.65    0.58
  -3  -3   3    3.89    0.67
  -3   3   3    3.23    0.38
  -3  -3   3    2.15    0.35
  -3  -3   3    2.87    0.65
  -3   3   3    3.41    0.72
  -3   3   3    2.01    0.40
  -3  -3   3    2.32    0.40
  -3   3   2   64.39    2.36
  -3  -3   2   63.39    2.39
  -3  -3   2   64.42    2.22
  -3   3   2   65.47    1.53
  -3  -3   2   60.10    1.49
  -3   3   2   59.32    1.52
  -3  -3   2   59.36    1.54
  -3  -3   1   70.64    2.30
  -3   3   1   68.39    1.58
  -3  -3   1   63.96    1.55
  -3   3   1   67.73    2.42
  -3  -3   1   66.76    2.47
  -3  -3   1   64.41    1.59
  -3   3   1   65.11    1.58
  -3   3   0    4.51    0.42
  -3  -3   0    4.87    0.66
  -3  -3   0    5.65    0.82
  -3   3   0    5.88    0.77
  -3  -3   0    4.95    0.44
  -3   3   0    4.36    0.41
  -3  -3   0    5.60    0.45
  -3   3  -1    6.14    0.47
  -3  -3  -1    5.13    0.43
  -3  -3  -1    8.57    0.96
  -3   3  -1    6.47    0.80
  -3  -3  -1    5.51    0.47
  -3   3  -1    6.23    0.48
  -3  -3  -1    7.90    0.79
  -3  -3  -2   15.53    1.03
  -3  -3  -2   16.56    0.74
  -3   3  -2   15.32    0.71
  -3  -3  -2   16.08    1.26
  -3   3  -2   15.51    1.10
  -3  -3  -3   10.80    0.86
  -3  -3  -3   11.12    1.12
  -3   3  -3   11.64    0.93
  -3   3  -3   11.03    0.62
  -3  -3  -3   10.92    0.63
  -3   3  -4   -0.47    0.46
  -3  -3  -4   -0.69    0.65
  -3  -3  -4    0.07    0.39
  -3   3  -4    0.12    0.27
  -3  -3  -4    0.08    0.27
  -3   3  -5   -0.07    0.45
  -3  -3  -5   -0.12    0.57
  -3  -3  -5   -0.25    0.53
  -3  -3  -5    0.14    0.39
  -3   3  -6    1.74    0.51
  -3  -3  -6    0.71    0.57
  -3  -3  -6    1.46    0.52
  -3  -3  -6    1.54    0.45
  -3   3  -7    0.65    0.39
  -3  -3  -7    0.37    0.57
  -3  -3  -7    0.32    0.41
  -3  -3  -7   -0.18    0.54
  -3  -3  -8   38.15    1.47
   3  -3   8   35.81    1.38
   3   3   8   39.59    1.41
  -3  -3  -8   36.60    1.73
  -3  -3  -8   38.53    2.06
  -3   3  -8   38.00    1.44
  -3  -3  -9    2.25    0.66
  -3   3  -9    1.91    0.46
  -3  -3  -9    2.45    0.51
  -3   3  -9    2.40    0.47
   3   3   9    2.17    0.48
   3  -3   9    2.17    0.51
  -3  -3  -9    2.00    0.52
  -3  -3  -9    1.01    0.65
  -3  -3 -10    7.38    0.92
   3   3  10    6.67    0.75
   3  -3  10    5.63    0.70
  -3  -3 -10    6.49    0.68
  -3   3 -10    7.45    0.73
  -3   3 -10    6.70    0.61
  -3  -3 -10    7.00    0.72
  -3  -3 -10    7.46    1.07
  -3  -3 -11   27.96    1.28
  -3  -3 -11   28.12    1.34
  -3   3 -11   27.61    1.32
  -3   3 -11   24.34    1.02
   3   3  11   22.75    1.30
   3  -3  11   24.52    1.34
  -3  -3 -11   28.82    1.61
  -3  -3 -12  176.60    3.84
   3   3  12  181.25    4.23
   3  -3  12  170.34    4.19
  -3   3 -12  181.42    4.06
  -3  -3 -12  174.78    4.02
  -3  -3 -13  134.15    3.12
   3   3  13  127.06    3.49
   3  -3  13  131.92    3.53
  -3  -3 -13  125.71    3.31
  -3   3 -13  132.79    3.36
  -3  -3 -14   48.97    1.68
   3   3  14   50.25    2.06
   3  -3  14   50.74    2.06
  -3   3 -14   50.24    1.94
  -3  -3 -14   48.37    1.92
   3   3  15    4.47    0.79
   3  -3  15    5.82    0.86
  -3  -3 -15    7.40    1.12
  -3  -3 -15    4.22    0.72
  -3   3 -15    6.00    0.80
  -3  -3 -16    2.45    0.61
  -3   3 -16    2.18    0.62
   3   3  16    2.33    0.73
   3  -3  16    0.85    0.56
   3  -3  17    9.21    1.06
   3   3  17    7.82    1.00
  -3   3 -17   12.14    1.07
  -3  -3 -17    9.13    0.68
  -3  -3 -17   10.94    1.03
  -3  -3 -18    0.38    0.35
  -3  -3 -18    1.11    0.61
  -3   3 -18    0.10    0.56
   3   3  18    0.12    0.56
   3  -3  18    0.12    0.57
  -3  -3 -19    8.27    0.60
  -3  -3 -19    9.29    1.02
  -3   3 -19    7.48    0.98
   3  -3  19    8.30    1.07
   3   3  19    8.86    1.11
  -3  -3 -20    6.37    0.49
   3   3  20    7.09    0.99
   3  -3  20    6.65    1.06
  -3  -3 -20    9.52    1.10
  -3   3 -20    6.74    0.96
   3   3  21   -0.14    0.64
   3  -3  21    0.41    0.67
  -3  -3 -21    2.54    0.74
  -3   3 -21    1.84    0.73
   3   3  22   -0.56    0.70
   3  -3  22    0.57    0.68
  -3  -3 -22   -0.12    0.68
  -3   3 -22   -0.48    0.73
   3  -3  23   12.66    1.41
   3   3  23   11.30    1.32
  -3   3 -23   12.06    1.31
  -3  -3 -23   14.31    1.38
   3   3  24    1.37    0.75
   3  -3  24    1.86    0.79
  -3  -3 -24    1.16    0.76
  -3   3 -24    1.29    0.77
   3   3  25    3.16    0.95
   3  -3  25    3.85    1.04
   3  -3  26    1.50    0.82
   3   3  26    2.45    0.94
   3  -3  27   -2.06    0.95
   3   3  27    0.67    0.79
   3   3  28    1.39    0.89
   3  -3  28   -0.18    0.85
   3  -3  29    4.03    1.18
   3   3  29    3.94    1.14
   3   3  30    5.90    1.24
   3  -3  30    6.41    1.27
  -3   4  24    4.97    0.90
  -3   4  23    1.95    0.72
  -3   4  22    0.39    0.57
  -3   4  21    5.49    0.82
  -3   4  20   -0.37    0.89
  -3   4  20    0.94    0.58
  -3   4  19   -0.08    0.51
  -3   4  18    0.15    0.48
  -3   4  17    0.21    0.44
  -3  -4  16    0.19    0.53
  -3   4  16   -0.25    0.48
  -3  -4  15    2.60    0.72
  -3   4  15    3.38    0.59
  -3   4  14   13.86    1.49
  -3  -4  14   12.44    1.16
  -3   4  14   11.99    0.80
  -3  -4  14   11.99    0.82
  -3   4  13   -0.16    0.75
  -3  -4  13   -0.11    0.58
  -3   4  13    0.13    0.34
  -3  -4  13    0.05    0.34
  -3   4  12    0.45    0.29
  -3   4  12    0.32    0.78
  -3  -4  12    0.43    0.55
  -3   4  12    0.29    0.30
  -3  -4  12    0.23    0.32
  -3   4  11    4.09    0.39
  -3  -4  11    4.73    0.44
  -3   4  11    4.51    0.98
  -3  -4  11    4.65    0.85
  -3  -4  11    4.16    0.41
  -3   4  11    4.27    0.39
  -3  -4  10    0.02    0.25
  -3   4  10    0.10    0.17
  -3   4  10   -0.15    0.71
  -3  -4  10    0.57    0.59
  -3   4  10    0.19    0.17
  -3  -4  10    0.42    0.23
  -3   4   9    1.05    0.76
  -3  -4   9    0.81    0.65
  -3   4   8   -0.15    0.65
  -3  -4   8   -0.12    0.64
  -3   4   7    1.71    0.78
  -3  -4   7    1.32    0.64
   3  -4  -7    0.99    0.19
  -3  -4   6    0.72    0.62
  -3   4   6    0.98    0.62
  -3  -4   6    1.10    0.65
  -3  -4   5    4.32    0.85
  -3   4   5    2.87    0.78
  -3  -4   5    3.47    0.86
  -3  -4   4    3.98    0.82
  -3  -4   4    6.05    0.97
  -3   4   4    4.52    0.90
  -3  -4   3    1.90    0.71
  -3  -4   3    2.31    0.80
  -3   4   3    2.07    0.76
  -3  -4   2    6.76    0.91
  -3  -4   2    6.13    1.02
  -3   4   2    4.78    0.88
  -3  -4   1    3.39    0.76
  -3  -4   1    2.26    0.84
  -3   4   1    3.30    0.78
  -3  -4   0    2.07    0.63
  -3   4   0    1.42    0.68
  -3  -4   0    1.49    0.72
  -3  -4  -1    1.41    0.60
  -3   4  -1    1.84    0.68
  -3  -4  -1    0.55    0.63
  -3  -4  -2    2.35    0.65
  -3  -4  -2    1.12    0.72
  -3   4  -2    1.88    0.66
  -3   4  -3    0.32    0.57
  -3  -4  -3    0.38    0.54
  -3  -4  -3   -0.14    0.63
  -3   4  -4    0.31    0.54
  -3  -4  -4    1.10    0.57
  -3  -4  -4    1.71    0.68
  -3   4  -5    0.10    0.52
  -3  -4  -5    0.71    0.58
  -3  -4  -5    0.20    0.60
  -3   4  -6    0.09    0.53
  -3  -4  -6   -0.20    0.70
  -3  -4  -6    0.86    0.60
  -3   4  -7   16.42    1.21
  -3  -4  -7   18.56    1.40
  -3  -4  -7   18.34    1.24
  -3   4  -8   95.16    2.76
  -3  -4  -8   86.93    1.77
  -3  -4  -8   95.28    2.72
  -3  -4  -8   92.69    3.02
  -3   4  -9   60.14    1.48
  -3  -4  -9   64.61    2.53
  -3  -4  -9   65.65    2.18
  -3   4 -10    0.43    0.36
  -3  -4 -10    0.32    0.77
  -3  -4 -10    1.28    0.57
  -3   4 -11    6.26    0.58
  -3  -4 -11    6.74    0.99
  -3  -4 -11    5.89    0.74
  -3  -4 -12    0.50    0.51
  -3   4 -12    0.53    0.41
  -3  -4 -13    2.08    0.57
  -3   4 -13    2.44    0.52
  -3   4 -14    0.66    0.47
  -3   4 -15    2.62    0.56
   3   4  15    2.56    0.54
  -3   4 -16    1.20    0.49
   3   4  16    1.30    0.47
  -3   4 -17   -0.38    0.49
   3   4  17    0.08    0.45
   3   4  18    2.09    0.60
   3   4  19    2.25    0.70
   3   4  20    2.19    0.65
   3   4  21    0.22    0.61
  -3   5   8   -0.35    0.76
  -3   5   7    1.86    0.90
  -3   5   6   -0.50    0.80
  -3   5   5   -0.16    0.71
  -3   5   4    0.47    0.75
  -3   5   3    0.31    0.77
  -3   5   2   -0.15    0.74
  -3   5   1    1.62    0.75
  -3   5   0    0.14    0.71
  -3   5  -1    0.42    0.73
  -3   5  -2    0.27    0.68
  -3   5  -3    6.05    1.02
  -3   5  -4   17.31    1.47
  -4   0  34   -0.17    0.41
  -4   0  33   -0.28    0.38
  -4   0  32    0.95    0.40
  -4   0  32    0.88    0.93
  -4   0  31    0.06    0.38
  -4   0  31    0.34    0.74
  -4   0  30    3.40    0.52
  -4   0  30    1.00    0.86
  -4   0  29   -0.06    0.35
  -4   0  29    0.65    0.76
  -4   0  28    0.22    0.38
  -4   0  28   -0.78    0.90
  -4   0  27    0.05    0.35
   4   0 -27   -0.72    0.80
  -4   0  27   -0.60    0.78
  -4   0  26    3.32    0.50
   4   0 -26    3.03    0.90
  -4   0  26    2.19    0.87
  -4   0  25   -0.21    0.35
  -4   0  25   -0.42    0.81
  -4   0  24    4.91    0.98
   4   0 -24    4.61    0.96
  -4   0  24    5.89    0.57
  -4   0  23   -0.26    0.61
  -4   0  23    0.21    0.33
   4   0 -23   -0.62    0.75
  -4   0  22   15.10    0.84
   4   0 -22   15.38    1.30
  -4   0  22   15.49    1.33
  -4   0  21    0.12    0.68
  -4   0  21    0.66    0.35
   4   0 -21   -0.23    0.59
  -4   0  20  281.44    5.24
   4   0 -20  288.31    6.31
  -4   0  20  276.15    6.39
  -4   0  19   -0.11    0.61
  -4   0  19    0.53    0.34
   4   0 -19    0.21    0.56
  -4   0  18  220.51    4.32
  -4   0  18  228.55    5.34
   4   0 -18  226.80    5.23
  -4   0  17   -0.10    0.53
   4   0 -17   -0.12    0.35
  -4   0  17    0.37    0.30
   4   0 -17    0.19    0.50
  -4   0  16    5.92    0.52
  -4   0  16    7.92    0.82
   4   0 -16    7.57    0.80
   4   0 -16    6.35    0.61
  -4   0  15    0.09    0.40
   4   0 -15   -0.80    0.36
  -4   0  15    0.14    0.24
   4   0 -15    0.61    0.43
  -4   0  14  171.89    3.48
  -4   0  14  179.85    4.24
   4   0 -14  173.68    4.12
   4   0 -14  169.19    3.67
  -4   0  13    0.09    0.39
   4   0 -13    0.11    0.29
  -4   0  13   -0.13    0.28
   4   0 -13   -0.16    0.40
  -4   0  12   20.39    0.89
  -4   0  12   21.52    1.22
   4   0 -12   21.47    0.99
   4   0 -12   23.21    1.19
   4   0 -11   -0.11    0.28
  -4   0  11   -0.54    0.55
   4   0 -11   -0.07    0.33
   4   0 -11   -0.09    0.25
  -4   0  10   67.56    1.76
   4   0 -10   65.86    1.86
  -4   0  10   63.11    2.10
   4   0 -10   69.25    2.09
   4   0 -10   65.53    1.78
   4   0  -9    0.67    0.27
  -4   0   9    0.21    0.33
   4   0  -9    0.36    0.31
  -4   0   9   -0.17    0.27
   4   0  -8  555.69    9.30
  -4   0   8  563.94    9.30
   4   0  -8  552.26    9.43
  -4   0   8  556.68    9.75
  -4   0   7   -0.19    0.31
   4   0  -7    0.15    0.29
  -4   0   7    0.31    0.29
   4   0  -7    0.04    0.21
  -4   0   6  201.68    4.00
   4   0  -6  202.84    3.95
   4   0  -6  208.64    4.07
  -4   0   6  212.87    4.31
   4   0  -5    0.13    0.19
   4   0  -5    0.28    0.29
   4   0  -4    4.36    0.44
   4   0  -4    4.89    0.47
  -4   0   3   -0.05    0.25
   4   0  -3   -0.09    0.24
   4   0  -2  844.03   13.65
  -4   0   1    0.29    0.27
   4   0  -1   -0.05    0.26
   4   0   0  211.62    4.23
  -4   0   0  219.36    4.44
   4   0   1   -0.15    0.25
  -4   0  -1   -0.52    0.32
   4   0   2  118.87    2.82
   4   0   2  119.03    2.80
  -4   0  -2  123.08    3.03
   4   0   2  120.94    2.94
   4   0   3    0.07    0.30
  -4   0  -3   -0.07    0.35
   4   0   3   -0.06    0.35
   4   0   4 1196.56   19.47
  -4   0  -4 1202.52   19.52
   4   0   4 1193.05   19.32
  -4   0  -5   -0.08    0.47
   4   0   5   -0.38    0.43
   4   0   5   -0.07    0.45
   4   0   6 2170.96   34.26
  -4   0  -6 2188.46   34.39
   4   0   6 2189.46   34.43
   4   0   7    0.08    0.41
   4   0   7    0.39    0.44
  -4   0  -7   -0.08    0.42
   4   0   8  569.49   10.15
  -4   0  -8  548.07   10.12
   4   0   8  564.89   10.26
  -4   0  -9   -0.70    0.49
   4   0   9   -0.09    0.51
  -4   0 -10   23.89    1.36
   4   0  10   25.09    1.41
  -4   0 -11   -0.19    0.43
  -4   0 -11    0.05    0.24
   4   0  11   -0.10    0.40
  -4   0 -12   36.21    1.29
  -4   0 -12   33.47    1.64
   4   0  12   32.21    1.69
  -4   0 -13   -0.42    0.27
   4   0  13   -0.23    0.52
  -4   0 -13    0.10    0.44
  -4   0 -14    6.17    0.55
   4   0  14    6.11    0.85
  -4   0 -14    5.95    0.78
  -4   0 -15   -0.05    0.28
   4   0  15   -1.23    0.62
  -4   0 -15   -0.22    0.54
  -4   0 -16  217.43    4.41
   4   0  16  226.63    5.62
  -4   0 -16  226.07    5.37
  -4   0 -17    0.39    0.36
   4   0  17   -0.40    0.66
  -4   0 -17    0.46    0.59
  -4   0 -18    0.23    0.34
  -4   0 -18    0.36    0.56
   4   0  18   -0.14    0.64
  -4   0 -19    0.29    0.39
   4   0  19   -1.59    0.91
   4   0  20  100.34    3.68
   4   0  21    0.45    0.27
   4   0  21   -0.47    0.81
   4   0  22  526.98   10.55
   4   0  22  479.38    7.53
   4   0  23    0.50    0.95
  -4   0 -23    0.28    0.87
   4   0  24   42.21    2.52
  -4   0 -24   41.65    2.31
   4   0  25   -0.18    0.95
   4   0  26   -0.55    0.86
   4   0  27    0.38    0.76
   4   0  28    2.74    0.95
   4   0  29   -0.60    0.81
   4   0  30   11.39    1.54
   4   0  31   -0.85    1.09
  -4   1  37    1.30    0.82
  -4   1  36    3.18    0.91
  -4   1  35    0.14    0.70
  -4  -1  35    0.09    0.51
  -4   1  34    1.43    0.74
  -4  -1  34    1.35    0.59
  -4   1  33    0.14    0.69
  -4  -1  33    0.27    0.51
  -4  -1  32   -0.09    0.54
  -4  -1  31    1.19    0.85
  -4   1  31    0.34    0.80
  -4  -1  31    0.53    0.53
  -4  -1  30    1.47    0.97
  -4   1  30    0.99    0.95
  -4  -1  30    2.92    0.69
  -4  -1  29   -0.48    0.99
  -4   1  29   -0.48    0.94
  -4  -1  29    0.61    0.56
  -4   1  28    5.00    1.11
  -4  -1  28    5.13    1.11
  -4  -1  28    5.44    0.78
  -4  -1  27    1.20    0.58
   4  -1 -27   -0.42    0.90
   4   1 -27    0.14    0.85
  -4  -1  27   -0.30    0.81
  -4   1  27    0.15    0.81
  -4  -1  26   27.50    1.44
  -4  -1  26   24.84    1.36
   4  -1 -26   27.21    1.81
   4   1 -26   23.12    1.70
  -4   1  26   26.09    1.85
  -4  -1  26   22.61    1.75
  -4  -1  25   20.82    1.24
   4  -1 -25   18.98    1.03
  -4  -1  25   16.79    1.17
   4  -1 -25   18.28    1.56
   4   1 -25   18.32    1.53
  -4  -1  25   18.59    1.56
  -4   1  25   22.37    1.70
   4  -1 -24   43.39    1.53
  -4  -1  24   42.05    1.73
  -4  -1  24   43.38    1.77
   4  -1 -24   41.72    2.15
   4   1 -24   41.00    2.13
  -4   1  24   38.23    2.12
  -4  -1  24   42.58    2.26
   4  -1 -23   77.04    2.15
  -4  -1  23   75.04    2.38
  -4  -1  23   71.04    2.36
   4   1 -23   77.81    2.90
   4  -1 -23   77.92    2.89
  -4   1  23   79.02    2.98
  -4  -1  23   76.21    2.94
   4  -1 -22   17.68    0.97
  -4  -1  22   20.31    1.18
  -4   1  22   16.34    1.42
  -4  -1  22   14.73    1.37
  -4  -1  22   16.74    1.11
   4   1 -22   19.84    1.49
   4  -1 -22   16.51    1.37
   4  -1 -21   10.35    0.78
  -4  -1  21    9.85    0.88
   4   1 -21    9.78    1.07
   4  -1 -21    8.34    1.03
  -4   1  21   10.26    1.13
  -4  -1  21    7.77    1.07
  -4  -1  21    9.45    0.86
  -4  -1  20    2.16    0.54
   4  -1 -20    1.95    0.45
   4  -1 -20    0.65    0.74
   4   1 -20    1.40    0.67
  -4   1  20    0.35    0.67
  -4  -1  20    0.46    0.70
  -4  -1  20    0.38    0.46
  -4  -1  19    4.30    0.63
   4  -1 -19    3.74    0.53
   4  -1 -19    5.10    0.81
   4   1 -19    2.81    0.76
  -4   1  19    4.24    0.77
  -4  -1  19    3.56    0.76
  -4  -1  19    3.71    0.59
   4  -1 -18    0.06    0.39
  -4  -1  18   -0.29    0.43
   4  -1 -18   -0.30    0.58
   4   1 -18   -0.20    0.55
  -4   1  18    0.64    0.56
  -4  -1  18   -0.11    0.57
  -4  -1  18   -0.29    0.44
  -4  -1  17    1.33    0.46
   4  -1 -17    1.47    0.44
  -4  -1  17    0.28    0.41
   4  -1 -17    1.52    0.55
   4   1 -17    1.62    0.62
  -4   1  17    1.02    0.56
  -4  -1  17    1.11    0.57
  -4  -1  16   30.75    1.36
   4  -1 -16   32.10    1.55
   4   1 -16   28.29    1.48
  -4  -1  16   31.58    1.35
  -4   1  16   31.93    1.61
  -4  -1  16   29.41    1.55
  -4  -1  15   11.33    0.86
   4  -1 -15   10.75    0.92
   4   1 -15   11.03    0.94
   4  -1 -15   11.01    0.58
  -4  -1  15    9.39    0.78
  -4   1  15   11.08    0.97
  -4  -1  15   10.60    0.96
  -4  -1  14  175.95    3.96
  -4   1  14  186.20    4.35
  -4  -1  14  178.22    4.32
   4   1 -14  186.69    4.29
   4  -1 -14  181.84    4.25
  -4  -1  14  180.25    3.98
   4  -1 -14  182.60    3.41
  -4  -1  13   56.53    1.86
  -4   1  13   62.44    2.14
  -4  -1  13   57.44    2.08
   4  -1 -13   57.68    1.46
   4  -1 -13   56.74    2.01
   4   1 -13   55.11    1.99
  -4  -1  13   56.86    1.85
  -4  -1  12   44.32    1.59
   4  -1 -12   44.18    1.23
  -4  -1  12   43.23    1.56
  -4   1  12   44.76    1.77
  -4  -1  12   44.42    1.77
   4   1 -12   44.33    1.70
   4  -1 -12   45.31    1.72
   4  -1 -11  287.95    5.05
  -4  -1  11  281.94    5.54
   4  -1 -11  297.71    5.78
   4   1 -11  283.82    5.74
  -4   1  10   89.41    2.58
  -4  -1  10   90.86    2.59
   4  -1 -10   93.63    2.08
  -4   1   9    0.70    0.34
  -4  -1   9    0.14    0.32
   4  -1  -9    0.46    0.26
  -4   1   9    0.58    0.19
  -4  -1   8    0.20    0.35
  -4   1   8    0.38    0.20
   4  -1  -8    0.41    0.25
  -4  -1   7  113.01    2.85
  -4   1   7  113.06    2.83
  -4  -1   7  112.78    2.74
  -4   1   7  115.85    2.29
   4  -1  -7  117.65    2.59
  -4  -1   6  144.46    3.22
  -4   1   6  148.46    3.31
  -4  -1   6  148.73    3.34
   4  -1  -6  139.84    3.08
  -4  -1   5   14.70    0.86
  -4   1   5   14.51    0.84
  -4  -1   5   15.02    0.84
   4   1  -5   14.63    0.87
  -4  -1   5   14.46    0.82
  -4  -1   4   57.68    1.71
   4   1  -4   56.00    1.75
  -4  -1   4   56.09    1.68
   4  -1  -3  965.65   15.17
  -4  -1   3  974.70   15.57
  -4  -1   3  966.29   15.55
   4   1  -3  952.39   15.68
  -4  -1   2   45.72    1.48
  -4   1   2   42.05    1.51
   4  -1  -2   44.27    1.31
  -4  -1   2   48.22    1.49
   4  -1  -1   70.96    1.84
  -4  -1   1   73.69    1.97
  -4  -1   1   74.96    1.94
  -4   1   1   71.42    2.07
  -4  -1   1   69.76    2.04
  -4  -1   0  128.58    2.80
  -4  -1   0  121.47    3.00
  -4   1   0  126.33    3.04
   4  -1   0  126.63    2.82
  -4  -1   0  126.39    2.87
  -4  -1  -1  130.53    3.14
  -4  -1  -1  136.80    3.23
  -4   1  -1  130.03    3.20
  -4  -1  -1  133.76    2.88
  -4  -1  -1  133.83    2.99
  -4  -1  -2  345.87    6.53
  -4  -1  -2  338.04    6.09
  -4  -1  -2  343.84    6.54
  -4   1  -2  352.19    6.59
  -4  -1  -2  343.74    6.27
  -4  -1  -3    1.24    0.31
  -4  -1  -3    0.42    0.41
   4   1   3    0.51    0.29
  -4  -1  -3    0.49    0.33
   4  -1   3    0.78    0.31
  -4   1  -3    0.50    0.39
  -4  -1  -3    0.56    0.40
   4   1   3    0.58    0.35
  -4  -1  -4  345.60    6.71
   4   1   4  349.01    6.67
   4  -1   4  356.49    6.71
  -4  -1  -4  345.81    6.75
  -4   1  -4  348.38    6.78
   4   1   4  362.87    6.36
  -4  -1  -4  348.46    6.40
  -4  -1  -4  343.99    6.13
  -4  -1  -5   99.72    2.75
  -4  -1  -5   97.80    2.73
  -4   1  -5   93.02    2.69
   4   1   5  106.76    2.79
   4  -1   5   92.70    2.65
   4   1   5  100.42    2.41
  -4  -1  -5   97.33    2.47
  -4  -1  -5   90.85    2.17
   4   1   6   76.73    2.08
  -4  -1  -6   82.22    2.48
  -4   1  -6   83.00    2.49
  -4  -1  -6   79.17    2.44
   4   1   6   84.48    2.50
   4  -1   6   82.93    2.49
  -4  -1  -7    0.64    0.40
  -4   1  -7    1.77    0.45
   4   1   7    1.51    0.45
   4  -1   7    0.93    0.39
  -4  -1  -7    2.41    0.46
   4   1   7    1.14    0.35
   4   1   8  164.23    4.08
   4  -1   8  168.49    4.12
  -4  -1  -8  169.36    4.04
  -4   1  -8  162.22    3.99
  -4  -1  -8  171.05    3.90
   4   1   8  165.79    3.54
  -4   1  -9  341.91    6.87
   4   1   9  333.48    6.93
   4  -1   9  347.18    7.01
  -4  -1  -9  338.20    6.85
  -4  -1  -9  345.90    6.66
   4   1   9  345.82    6.26
  -4  -1 -10  222.75    4.76
   4   1  10  212.12    4.36
   4   1  10  215.58    4.89
  -4  -1 -10  229.48    5.05
  -4   1 -10  222.92    5.01
   4   1  10  221.24    5.10
   4  -1  10  219.12    5.10
  -4  -1 -11   20.82    1.17
   4   1  11   23.94    1.07
   4   1  11   22.48    1.31
  -4  -1 -11   23.57    1.36
  -4   1 -11   21.82    1.34
   4   1  11   21.25    1.35
   4  -1  11   22.73    1.40
  -4  -1 -12   30.74    1.45
   4   1  12   32.23    1.27
   4   1  12   32.77    1.61
  -4   1 -12   32.51    1.62
   4   1  12   30.54    1.64
   4  -1  12   34.73    1.75
  -4  -1 -12   30.97    1.58
  -4  -1 -13   76.32    2.40
   4   1  13   72.83    2.08
   4   1  13   75.22    2.58
  -4  -1 -13   74.97    2.61
  -4   1 -13   77.51    2.64
   4   1  13   77.67    2.76
   4  -1  13   75.30    2.72
  -4   1 -14   14.87    0.59
  -4  -1 -14   15.85    1.06
   4   1  14   16.08    0.91
  -4   1 -14   14.60    1.16
   4   1  14   15.53    1.27
   4  -1  14   14.19    1.20
  -4  -1 -14   16.46    1.22
   4   1  14   15.17    1.17
   4   1  15    5.61    0.84
   4   1  15    2.69    0.75
   4  -1  15    2.70    0.76
  -4  -1 -15    3.19    0.73
  -4   1 -15    5.85    0.87
   4   1  15    5.04    0.57
  -4  -1 -15    3.52    0.66
  -4   1 -15    4.86    0.35
   4   1  16  125.72    2.97
  -4  -1 -16  126.36    3.68
  -4   1 -16  124.71    3.66
   4   1  16  123.38    3.83
   4  -1  16  128.39    3.91
   4   1  16  122.90    3.65
  -4  -1 -16  115.82    3.27
  -4   1 -16  120.78    2.27
  -4   1 -17  339.06    7.23
  -4  -1 -17  326.23    7.18
   4   1  17  333.22    7.49
   4  -1  17  338.74    7.53
   4   1  17  323.98    7.16
  -4  -1 -17  329.81    6.74
   4   1  17  333.97    6.25
   4   1  18  161.76    4.72
   4  -1  18  159.12    4.71
   4   1  18  162.20    3.66
  -4  -1 -18  173.31    4.17
   4   1  18  164.82    4.52
   4   1  19    4.88    1.00
   4  -1  19    4.04    0.97
   4   1  19    4.41    0.87
   4   1  19    4.77    0.64
  -4  -1 -19    4.04    0.73
   4   1  20   37.69    2.21
   4  -1  20   40.49    2.29
   4   1  20   39.95    1.54
   4   1  20   45.54    2.22
  -4  -1 -20   38.73    1.78
   4   1  21    0.26    0.42
  -4  -1 -21    0.49    0.48
   4   1  21   -0.31    0.96
   4  -1  21    0.16    0.85
   4   1  21   -0.13    0.64
   4   1  22    0.16    0.73
  -4   1 -22    0.13    0.83
  -4  -1 -22   -0.40    0.86
   4   1  22    0.54    0.69
   4   1  22    1.05    0.45
   4  -1  23    1.67    0.90
   4   1  23    1.49    0.88
  -4   1 -23    1.52    0.74
  -4  -1 -23    1.80    0.76
   4   1  23    1.67    0.78
   4   1  23    2.70    0.56
   4   1  24   -0.17    0.94
   4  -1  24   -0.35    0.86
   4   1  24    1.93    0.55
  -4   1 -24    1.15    0.88
  -4  -1 -24    1.01    0.81
   4   1  24    0.72    0.69
   4   1  25   54.03    1.85
   4   1  25   50.55    2.56
   4  -1  25   46.94    2.71
   4   1  25   50.88    2.75
   4   1  26   30.39    1.39
   4   1  26   36.20    2.18
   4   1  26   32.04    2.25
   4   1  27   29.17    1.36
   4   1  27   27.37    1.98
   4  -1  27   31.18    2.27
   4   1  27   29.08    2.20
   4   1  28   20.46    1.18
   4   1  28   23.12    1.87
   4  -1  28   21.15    1.96
   4   1  28   23.74    2.02
   4   1  29   -0.40    0.88
   4  -1  29   -0.60    0.92
   4   1  29    0.98    0.86
   4   1  29    0.27    0.49
   4   1  30    1.44    1.03
   4  -1  30   -0.21    0.96
   4   1  30   -0.33    0.87
   4   1  30    0.53    0.47
   4   1  31    1.48    1.12
   4  -1  31    1.06    1.14
   4   1  31    0.85    0.48
   4   1  31    1.20    0.99
   4   1  32    1.75    0.98
   4   1  33    3.21    1.10
  -4   2  34    0.51    0.79
  -4   2  33    0.17    0.77
  -4   2  32   -0.17    0.79
  -4   2  31    0.17    0.77
  -4   2  31    0.39    0.47
  -4   2  30   16.07    1.62
  -4   2  30   14.09    0.90
  -4  -2  30   14.67    1.25
  -4   2  29   13.44    1.47
   4  -2 -29   13.73    0.90
  -4  -2  29   11.93    1.16
  -4   2  29   13.33    0.84
  -4   2  28    8.94    1.27
  -4  -2  28    9.72    1.29
  -4   2  28    8.74    1.32
   4  -2 -28    9.30    0.79
  -4  -2  28    9.92    1.08
  -4   2  28    8.92    0.67
  -4   2  27   12.57    1.41
  -4  -2  27   10.84    1.09
   4  -2 -27   10.91    0.84
  -4  -2  27   10.39    1.25
  -4   2  27    9.75    1.26
  -4   2  27    9.94    0.68
  -4  -2  27   12.95    1.19
  -4   2  26    0.48    0.37
  -4  -2  26    0.34    0.57
  -4   2  26   -0.16    0.80
  -4  -2  26    0.87    0.61
   4  -2 -26    0.99    0.48
   4  -2 -26    0.27    0.66
   4   2 -26    0.13    0.64
  -4  -2  26    0.14    0.65
  -4   2  26   -0.14    0.71
  -4   2  25    1.72    0.34
   4  -2 -25    1.39    0.50
  -4  -2  25    1.64    0.65
  -4  -2  25    2.21    0.70
   4  -2 -25    1.03    0.67
   4   2 -25    1.28    0.71
  -4  -2  25    0.28    0.67
  -4   2  25    0.84    0.69
  -4   2  24    1.30    0.30
  -4  -2  24    0.96    0.60
   4  -2 -24    2.46    0.57
  -4  -2  24    1.09    0.60
   4  -2 -24    1.25    0.69
   4   2 -24    1.72    0.73
  -4  -2  24    0.93    0.63
  -4   2  24    2.00    0.77
  -4   2  23    2.05    0.29
  -4  -2  23    2.18    0.68
  -4  -2  23    3.41    0.71
   4  -2 -23    1.56    0.67
   4   2 -23    1.07    0.65
  -4   2  23    1.93    0.74
  -4  -2  23    1.40    0.74
  -4   2  22    1.00    0.18
  -4  -2  22   -0.21    0.58
   4  -2 -22    1.15    0.66
   4   2 -22    1.03    0.60
  -4   2  22    1.49    0.74
  -4  -2  22    0.12    0.61
  -4  -2  22   -0.09    0.61
  -4  -2  21    2.16    0.67
  -4  -2  21    2.31    0.66
   4  -2 -21    0.89    0.66
   4   2 -21    1.43    0.69
  -4   2  21    2.64    0.80
  -4  -2  21    1.07    0.68
  -4  -2  20    0.81    0.57
  -4  -2  20    0.46    0.61
  -4   2  20    0.46    0.68
   4  -2 -20   -0.32    0.62
   4   2 -20   -0.21    0.65
  -4  -2  20    0.27    0.56
  -4  -2  19   41.70    1.89
   4  -2 -19   39.50    1.91
  -4   2  19   37.49    1.93
  -4  -2  19   42.84    2.02
  -4  -2  19   40.50    1.82
  -4  -2  18   14.24    1.16
   4   2 -18   12.70    1.11
   4  -2 -18   16.05    1.21
  -4   2  18   15.56    1.25
  -4  -2  18   14.04    1.21
  -4  -2  18   14.97    1.14
   4  -2 -17   35.26    0.84
  -4  -2  17   34.71    1.69
  -4  -2  17   35.05    1.68
   4  -2 -17   34.45    1.68
   4   2 -17   37.26    1.73
  -4   2  17   36.09    1.82
  -4  -2  17   33.81    1.76
  -4  -2  16    0.26    0.63
  -4  -2  16    1.13    0.60
   4   2 -16    1.06    0.52
   4  -2 -16    1.60    0.58
   4  -2 -16    1.83    0.26
  -4   2  16    0.97    0.61
  -4  -2  16    0.96    0.67
   4  -2 -15   21.78    0.72
   4  -2 -15   20.70    1.26
   4   2 -15   21.20    1.26
  -4   2  15   21.55    1.33
  -4  -2  15   20.43    1.29
  -4  -2  15   18.89    1.26
  -4  -2  15   19.86    1.27
  -4   2  14   26.52    1.43
  -4  -2  14   24.54    1.40
   4  -2 -14   24.99    1.32
  -4  -2  14   25.70    1.38
   4  -2 -14   27.78    0.89
   4  -2 -13   50.71    1.37
  -4   2  13   51.24    1.95
  -4  -2  13   49.29    1.90
   4  -2 -12   39.65    1.24
  -4  -2  12   36.37    1.60
  -4   2  11    3.56    0.63
  -4  -2  11    2.56    0.55
  -4  -2  10  108.27    2.98
  -4   2  10  111.65    2.91
  -4  -2  10  106.25    2.86
  -4  -2   9   13.39    0.95
  -4   2   9   13.71    0.91
  -4  -2   9   12.82    0.90
  -4   2   8   11.83    0.85
  -4  -2   8   10.30    0.79
  -4  -2   7   37.46    1.43
  -4  -2   7   34.80    1.51
  -4   2   6  118.36    2.88
  -4  -2   6  124.80    2.93
  -4  -2   6  118.18    3.08
  -4  -2   5  114.05    2.90
  -4  -2   5  110.71    2.67
  -4   2   5  112.55    2.68
   4  -2  -4   32.25    0.97
  -4  -2   4   30.71    1.37
  -4  -2   4   30.98    1.26
  -4   2   4   33.43    1.28
  -4   2   3  183.19    3.91
  -4  -2   3  182.15    3.90
  -4  -2   3  180.90    4.06
  -4   2   3  190.79    3.84
  -4  -2   3  184.18    3.84
  -4  -2   2   26.97    1.22
  -4   2   2   26.98    1.21
  -4  -2   2   30.49    1.32
  -4  -2   1   13.79    0.89
  -4  -2   1   14.00    1.01
  -4  -2   1   10.11    0.82
  -4   2   1   11.29    0.85
  -4  -2   0    4.16    0.62
  -4   2   0    5.20    0.65
  -4  -2   0    5.95    0.64
  -4  -2   0    5.51    0.71
  -4  -2  -1  484.91    8.69
  -4  -2  -1  503.27    9.23
  -4  -2  -1  488.45    8.74
  -4   2  -1  492.83    8.76
  -4   2  -2   -0.34    0.50
  -4  -2  -2   -0.61    0.52
  -4  -2  -2    0.50    0.41
  -4  -2  -3  101.67    2.56
  -4  -2  -3  100.14    2.98
  -4  -2  -3   99.05    2.58
  -4  -2  -3  102.23    2.87
  -4  -2  -3   99.07    2.67
  -4   2  -3   99.38    2.69
  -4  -2  -4    6.93    0.69
  -4   2  -4    7.67    0.73
  -4  -2  -4    7.05    0.65
  -4  -2  -4    8.77    0.69
  -4  -2  -4    6.73    0.76
  -4  -2  -4    8.12    0.80
  -4  -2  -5   58.73    1.97
  -4   2  -5   58.62    1.96
  -4  -2  -5   58.25    1.78
  -4  -2  -5   54.58    2.16
  -4  -2  -5   62.65    1.91
  -4  -2  -5   58.64    2.12
   4   2   5   62.63    1.98
   4  -2   5   63.36    1.99
  -4  -2  -6    0.30    0.37
  -4   2  -6    0.15    0.41
  -4  -2  -6    0.16    0.30
  -4  -2  -6   -0.09    0.45
  -4  -2  -6    0.25    0.33
   4  -2   6   -0.07    0.36
   4   2   6    0.22    0.35
   4   2   7   28.75    1.29
  -4  -2  -7   32.19    1.21
  -4  -2  -7   27.98    1.24
  -4   2  -7   30.64    1.42
  -4  -2  -7   29.58    1.39
   4   2   7   28.23    1.36
   4  -2   7   30.08    1.41
  -4  -2  -7   31.04    1.55
   4  -2   8   14.76    1.04
  -4  -2  -8   15.37    1.06
  -4   2  -8   14.87    1.02
   4   2   8   16.81    1.10
  -4  -2  -8   17.29    1.19
   4   2   8   16.38    0.96
  -4  -2  -8   16.90    0.98
  -4  -2  -8   15.88    0.84
   4   2   9   13.96    1.04
   4  -2   9   15.67    1.09
  -4  -2  -9   14.22    1.03
  -4   2  -9   14.19    1.02
  -4  -2  -9   14.33    0.79
  -4  -2  -9   14.73    0.92
  -4  -2  -9   15.05    1.13
   4   2   9   14.32    0.89
   4   2  10    8.86    0.74
   4   2  10    7.88    0.86
   4  -2  10    9.47    0.94
  -4  -2 -10    8.80    0.86
  -4   2 -10    8.28    0.83
  -4  -2 -10    8.77    0.62
  -4  -2 -10    9.97    0.80
  -4  -2 -10    8.80    0.94
  -4  -2 -11   35.52    1.21
  -4   2 -11   32.89    1.02
  -4  -2 -11   30.76    1.69
  -4   2 -11   33.12    1.59
   4   2  11   30.98    1.62
   4  -2  11   35.62    1.73
  -4  -2 -11   30.40    1.56
   4   2  11   35.44    1.40
  -4  -2 -12  283.27    5.11
  -4   2 -12  279.33    4.77
  -4  -2 -12  285.19    6.32
   4   2  12  272.40    6.14
   4  -2  12  298.48    6.33
  -4  -2 -12  287.93    6.07
  -4   2 -12  278.65    6.01
   4   2  12  286.61    5.51
  -4  -2 -13   40.90    1.27
  -4   2 -13   36.12    0.89
  -4  -2 -13   40.30    1.96
   4   2  13   42.92    2.01
   4  -2  13   41.76    2.00
  -4  -2 -13   39.98    1.85
  -4   2 -13   44.66    1.92
   4   2  13   40.03    1.50
  -4   2 -14  202.93    4.84
  -4  -2 -14  196.12    4.76
   4   2  14  191.46    4.94
   4  -2  14  196.53    4.99
   4   2  14  200.51    4.14
  -4  -2 -14  192.80    4.94
  -4  -2 -14  194.86    3.71
   4   2  15   51.92    2.34
   4  -2  15   50.50    2.33
  -4  -2 -15   48.70    2.23
   4   2  15   51.74    1.71
   4  -2  16   -0.75    0.86
   4   2  16    0.25    0.67
  -4  -2 -16   -0.23    0.64
   4   2  16    0.40    0.38
   4   2  17    5.19    0.93
   4  -2  17    5.36    1.00
  -4  -2 -17    6.55    0.97
   4   2  17    6.09    0.62
   4   2  18   11.05    0.76
   4   2  18   10.87    1.23
   4  -2  18    9.31    1.18
  -4  -2 -18   11.88    1.16
   4   2  18   11.38    1.12
   4   2  19    1.45    0.63
   4   2  19    1.50    0.42
   4  -2  19    0.29    0.73
   4   2  19    1.84    0.81
  -4   2 -19    0.24    0.75
  -4  -2 -19    0.48    0.74
  -4  -2 -19    2.84    0.79
   4   2  20   13.74    0.87
   4  -2  20   14.44    1.46
   4   2  20   11.65    1.36
  -4  -2 -20   16.51    1.43
  -4  -2 -20   14.60    1.32
  -4   2 -20   16.11    1.38
   4   2  20   16.00    1.30
   4   2  21   -0.61    0.76
   4  -2  21   -1.23    0.90
  -4   2 -21   -0.25    0.62
  -4  -2 -21   -0.26    0.66
   4   2  21    0.11    0.36
   4   2  21   -0.12    0.61
   4  -2  22    5.11    1.04
   4   2  22    3.16    0.96
  -4  -2 -22    5.19    0.93
  -4   2 -22    6.09    1.03
   4   2  22    5.22    0.59
   4   2  22    4.91    0.91
   4  -2  23    9.57    1.30
   4   2  23    9.81    1.33
  -4  -2 -23    9.43    1.18
  -4   2 -23   10.88    1.23
   4   2  23    9.23    0.72
   4   2  23   11.05    1.22
   4   2  24    4.71    0.56
   4   2  24    4.55    1.09
   4  -2  24    4.78    1.11
   4   2  24    4.40    0.88
   4  -2  25    0.35    0.75
   4   2  25    0.15    0.37
   4   2  25    0.70    0.81
   4   2  25    0.26    0.65
   4   2  26   12.04    1.49
   4  -2  26   11.29    1.51
   4   2  26   11.86    1.31
   4   2  26   11.61    0.77
   4  -2  27   10.14    1.48
   4   2  27    9.63    1.44
   4   2  27   10.77    1.29
   4   2  27    9.74    0.70
   4   2  28    5.54    0.56
   4   2  28    7.15    1.11
   4  -2  28    4.26    1.19
   4   2  28    5.72    1.32
   4   2  29    0.14    0.78
   4  -2  29    1.00    0.98
   4   2  29   -0.20    0.98
   4   2  30    1.72    0.85
   4   2  30    1.61    1.12
   4  -2  30    2.66    1.19
   4   2  31    9.34    1.33
   4   2  32   12.77    1.46
   4   2  33    0.45    0.86
  -4   3  32    0.84    0.87
  -4  -3  32    1.70    0.94
  -4   3  31   -0.98    0.96
  -4  -3  31   -0.66    0.96
  -4   3  30   -0.32    0.80
  -4  -3  30   -0.32    0.85
  -4   3  29   -0.61    0.92
  -4  -3  29    0.31    0.82
  -4   3  27    0.18    0.83
  -4   3  26    0.18    0.83
   4  -3 -26   -0.13    0.75
   4   3 -26    1.73    0.77
  -4   3  25    2.68    0.95
   4   3 -25    1.44    0.78
   4  -3 -25    1.10    0.80
  -4   3  24    0.88    0.81
   4   3 -24    0.58    0.69
   4  -3 -24   -0.12    0.64
  -4  -3  23    1.08    0.50
   4  -3 -23    1.70    0.72
   4   3 -23    0.67    0.66
  -4   3  23    1.55    0.81
  -4  -3  22    1.19    0.47
  -4  -3  22    0.12    0.63
  -4   3  22    1.06    0.69
   4  -3 -22    0.87    0.58
   4   3 -22    1.81    0.66
  -4   3  22    2.04    0.88
  -4  -3  21    0.65    0.48
  -4  -3  21   -1.58    0.71
  -4   3  21   -0.11    0.69
   4   3 -21   -0.31    0.60
   4  -3 -21   -0.42    0.63
  -4   3  21   -0.33    0.78
  -4   3  20    0.33    0.76
  -4  -3  20   -0.54    0.73
  -4   3  20   -0.43    0.78
  -4  -3  20   -0.08    0.44
  -4   3  19    1.12    0.79
  -4  -3  19    0.42    0.57
  -4   3  19    0.52    0.61
  -4  -3  19    1.77    0.54
  -4   3  18    0.78    0.68
  -4  -3  18   -0.20    0.52
  -4   3  18    0.10    0.58
  -4  -3  18   -0.43    0.49
  -4   3  17   -0.56    0.65
  -4  -3  17   -0.47    0.65
  -4  -3  17    0.61    0.50
  -4   3  17   -0.15    0.65
   4  -3 -17   -0.16    0.21
  -4  -3  16    6.56    0.79
   4  -3 -16    5.29    0.44
  -4   3  16    5.69    0.83
  -4  -3  16    6.15    0.84
  -4   3  15   29.28    1.50
  -4  -3  15   27.83    1.50
  -4  -3  15   29.61    1.52
   4  -3 -15   29.36    1.04
  -4   3  14   13.77    1.04
  -4  -3  14   14.34    1.06
  -4  -3  14   12.84    1.06
  -4  -3  14   13.52    1.20
  -4  -3  13   10.96    0.98
  -4  -3  13   10.73    1.11
  -4   3  13   11.11    0.93
  -4  -3  13   10.25    0.90
  -4  -3  12    0.77    0.56
  -4  -3  12    0.65    0.46
  -4   3  12    0.83    0.68
  -4   3  12   -0.15    0.63
  -4  -3  12   -0.22    0.63
  -4  -3  11    7.10    0.91
  -4   3  11    8.40    0.81
  -4  -3  11    8.58    0.82
  -4  -3  11    6.98    0.81
  -4   3  11    7.86    1.11
  -4  -3  10    8.71    0.92
  -4   3  10    8.47    0.77
  -4  -3  10    9.47    0.81
  -4  -3  10    9.96    1.01
  -4   3  10    8.54    1.07
  -4   3   9    4.37    0.59
  -4  -3   9    6.14    0.65
  -4  -3   9    5.72    0.76
  -4  -3   9    4.85    0.77
  -4   3   9    6.11    0.97
  -4   3   8    3.02    0.50
  -4  -3   8    2.06    0.46
  -4  -3   8    2.36    0.62
  -4  -3   8    2.52    0.61
  -4   3   8    3.04    0.78
  -4  -3   7    2.89    0.49
  -4   3   7    2.79    0.47
  -4  -3   7    2.67    0.63
  -4  -3   7    2.28    0.47
  -4   3   7    2.80    0.48
  -4   3   7    3.33    0.80
  -4  -3   7    3.70    0.73
  -4  -3   6    7.84    0.90
  -4   3   6    8.32    0.69
  -4  -3   6    7.71    0.67
  -4  -3   6    6.61    0.86
  -4   3   6    7.32    0.95
  -4   3   6    7.81    0.68
  -4  -3   6    7.12    0.69
  -4  -3   5   42.05    1.83
  -4   3   5   40.16    1.99
  -4  -3   5   36.70    1.82
  -4  -3   5   37.23    1.40
  -4   3   5   35.96    1.38
  -4   3   5   38.55    1.38
  -4  -3   5   38.62    1.37
  -4  -3   4    9.75    0.78
  -4   3   4    9.39    0.75
  -4  -3   4   10.08    1.05
  -4   3   4   10.12    1.06
  -4  -3   4   10.86    0.99
  -4   3   3  111.33    3.35
  -4  -3   3  101.72    3.23
  -4  -3   3  106.16    3.07
  -4  -3   3  101.18    2.57
  -4   3   3  101.81    2.55
  -4  -3   3  104.33    2.50
  -4   3   3  105.86    2.51
  -4  -3   2   83.00    2.62
  -4   3   2   84.15    2.82
  -4  -3   2   81.93    2.86
  -4  -3   2   82.77    2.23
  -4   3   2   80.20    2.18
  -4   3   2   80.79    2.09
  -4  -3   2   82.08    2.10
  -4  -3   1   53.83    2.27
  -4  -3   1   56.40    2.08
  -4   3   1   56.64    1.65
  -4  -3   1   50.39    1.59
  -4  -3   1   55.52    1.74
  -4   3   1   52.70    1.70
  -4  -3   0    1.23    0.65
  -4   3   0    1.46    0.60
  -4  -3   0    0.25    0.47
  -4   3   0    0.05    0.53
  -4  -3   0   -0.32    0.52
  -4  -3   0   -0.60    0.63
  -4   3   0   -0.53    0.62
  -4  -3  -1    7.83    0.82
  -4  -3  -1    6.15    0.88
  -4   3  -1    6.09    0.81
  -4  -3  -1    5.48    0.63
  -4   3  -1    5.10    0.60
  -4  -3  -2   40.14    1.67
  -4   3  -2   38.41    1.73
  -4  -3  -2   39.95    1.99
  -4  -3  -2   36.60    1.37
  -4   3  -2   40.85    1.43
  -4  -3  -3    4.63    0.66
  -4  -3  -3    3.66    0.78
  -4  -3  -3    4.46    0.58
  -4   3  -3    4.55    0.58
  -4   3  -4   42.96    1.75
  -4  -3  -4   44.67    2.14
  -4  -3  -4   42.79    1.70
  -4  -3  -4   41.92    1.52
  -4   3  -4   45.25    1.55
  -4  -3  -4   41.71    1.89
  -4   3  -5    0.06    0.44
  -4  -3  -5    0.06    0.40
  -4  -3  -5    0.49    0.60
  -4  -3  -5    0.49    0.62
  -4   3  -5    0.86    0.48
  -4  -3  -5    0.45    0.47
  -4  -3  -6    3.19    0.63
  -4   3  -6    2.45    0.55
  -4  -3  -6    3.73    0.85
  -4   3  -6    3.04    0.61
  -4  -3  -6    3.41    0.66
  -4  -3  -6    1.80    0.76
  -4  -3  -7  264.31    6.19
  -4   3  -7  252.45    5.17
  -4  -3  -7  249.87    5.69
  -4  -3  -7  251.34    5.22
  -4  -3  -7  246.76    5.07
  -4   3  -7  248.66    5.08
  -4   3  -8   55.99    1.86
  -4  -3  -8   62.58    2.69
  -4  -3  -8   64.03    2.46
  -4  -3  -8   61.18    2.05
  -4  -3  -8   58.54    1.97
  -4   3  -8   54.40    1.92
  -4  -3  -9    1.22    0.53
   4  -3   9    1.79    0.55
  -4  -3  -9    1.08    0.70
  -4   3  -9    1.99    0.49
  -4  -3  -9    2.90    0.84
  -4  -3  -9    1.65    0.60
   4   3  10   -0.79    0.68
   4  -3  10   -0.32    0.67
  -4  -3 -10   -0.43    0.50
  -4   3 -10   -0.11    0.34
  -4  -3 -10   -0.22    0.64
   4  -3  11   -0.17    0.61
   4   3  11   -0.76    0.67
  -4  -3 -11   -0.07    0.51
  -4   3 -11    0.09    0.34
  -4  -3 -11   -0.45    0.70
  -4  -3 -11   -0.06    0.44
  -4  -3 -12    2.05    0.47
   4  -3  12    0.09    0.58
   4   3  12    0.45    0.56
  -4  -3 -12    0.57    0.51
  -4   3 -12    1.76    0.37
  -4  -3 -13    3.68    0.55
  -4  -3 -13    3.37    0.65
   4   3  13    2.61    0.63
   4  -3  13    3.14    0.73
  -4  -3 -14    0.29    0.61
  -4  -3 -14    1.30    0.43
   4  -3  14   -0.10    0.49
   4   3  14    0.82    0.53
  -4   3 -14   -0.18    0.58
  -4  -3 -14    0.18    0.54
  -4  -3 -15    3.49    0.88
   4  -3  15    2.66    0.70
   4   3  15    0.55    0.62
  -4  -3 -15    2.36    0.48
  -4   3 -15    1.79    0.65
  -4  -3 -15    1.70    0.62
   4   3  16    0.12    0.59
   4  -3  16   -0.23    0.61
  -4  -3 -16    0.20    0.39
  -4  -3 -16   -0.30    0.60
  -4   3 -16    0.10    0.52
   4   3  17    4.01    0.84
   4  -3  17    2.44    0.74
  -4  -3 -17    2.06    0.68
  -4   3 -17    2.99    0.76
  -4  -3 -17    3.62    0.53
  -4  -3 -18   24.63    1.54
  -4   3 -18   23.31    1.52
  -4  -3 -18   22.45    0.98
   4   3  18   23.09    1.61
   4  -3  18   24.34    1.68
  -4  -3 -19   13.35    1.25
  -4   3 -19   14.12    1.26
   4  -3  19   13.04    1.30
   4   3  19   15.20    1.38
  -4  -3 -20    1.17    0.70
  -4   3 -20    0.12    0.61
   4   3  20   -0.55    0.66
   4  -3  20   -0.28    0.67
  -4  -3 -21    3.65    0.81
  -4   3 -21    2.07    0.72
   4   3  21    1.99    0.77
   4  -3  21    4.16    0.93
  -4  -3 -22   -0.51    0.69
  -4   3 -22   -0.76    0.80
   4  -3  22   -0.30    0.75
   4   3  22    0.30    0.75
  -4  -3 -23    1.05    0.72
  -4   3 -23    0.39    0.74
   4   3  23    1.69    0.83
   4  -3  23    1.24    0.82
   4  -3  24    3.38    0.92
   4   3  24    2.70    0.87
   4   3  25    1.15    0.81
   4  -3  25   -0.17    0.78
   4  -3  26    0.17    0.77
   4   3  26    0.51    0.76
   4   3  27    0.70    0.94
   4  -3  27    0.53    0.82
   4   3  28    2.15    0.97
   4  -3  28    4.20    1.14
   4   3  29    1.29    0.98
   4  -3  29    2.25    1.02
  -4   4  23   -0.63    0.72
  -4   4  22   -0.20    0.64
  -4   4  21    1.52    0.62
  -4   4  20    0.27    0.57
  -4   4  19    3.45    0.70
  -4   4  18    0.71    0.51
  -4   4  17    0.72    0.90
  -4   4  17    0.07    0.46
  -4   4  16    0.76    0.46
  -4  -4  16    1.50    0.66
  -4   4  16    1.24    0.82
  -4   4  15   -0.32    0.45
  -4  -4  15   -0.11    0.56
  -4   4  15   -0.35    0.83
  -4  -4  14   -0.33    0.59
  -4   4  14    0.17    0.79
  -4   4  13   -0.26    0.41
  -4  -4  13    0.57    0.63
  -4   4  13    0.17    0.73
  -4   4  12    0.10    0.35
  -4  -4  12    0.35    0.61
  -4   4  12    0.16    0.70
  -4   4  11    0.72    0.36
  -4  -4  11   -0.24    0.56
  -4   4  11    0.48    0.82
  -4   4  10    2.34    0.40
  -4  -4  10    2.03    0.75
  -4   4  10    3.94    0.98
  -4   4   9    2.49    0.40
  -4  -4   9    2.56    0.76
  -4   4   8    0.03    0.30
  -4  -4   8    0.42    0.31
  -4  -4   8    0.99    0.72
  -4   4   7   25.07    0.76
  -4  -4   7   23.13    0.80
  -4  -4   7   27.85    1.77
  -4   4   7   27.98    1.89
  -4  -4   6   -0.12    0.19
  -4   4   6   -0.15    0.15
  -4  -4   6    0.51    0.69
  -4   4   6    0.14    0.77
  -4   4   5    1.55    0.75
  -4  -4   5    2.36    0.82
  -4   4   4    9.45    1.17
  -4  -4   4   11.19    1.22
  -4  -4   4   11.97    1.16
  -4   4   3    3.70    0.88
  -4  -4   3    2.43    0.84
  -4  -4   3    5.42    0.88
  -4   4   2    0.51    0.65
  -4  -4   2    0.27    0.71
  -4  -4   2    0.22    0.57
  -4   4   1    2.99    0.76
  -4  -4   1    3.87    0.91
  -4  -4   1    4.52    0.82
  -4   4   0   23.70    1.60
  -4  -4   0   22.42    1.46
  -4   4  -1    0.70    0.66
  -4  -4  -1    0.93    0.64
  -4   4  -2   11.91    1.17
  -4  -4  -2   12.02    1.11
  -4  -4  -3   22.19    1.42
  -4   4  -3   23.13    1.51
  -4  -4  -3   20.23    1.48
  -4  -4  -4   33.12    1.65
  -4   4  -4   29.71    1.64
  -4  -4  -4   23.17    0.79
  -4   4  -4   24.91    0.81
  -4  -4  -4   26.26    1.66
  -4  -4  -4   27.49    0.82
  -4   4  -4   27.38    0.78
  -4  -4  -5    0.78    0.77
  -4  -4  -5    0.92    0.62
  -4   4  -5    0.59    0.59
  -4  -4  -5    0.06    0.32
  -4   4  -5    0.03    0.34
  -4  -4  -5    0.25    0.32
  -4   4  -5   -0.11    0.31
  -4  -4  -6   23.95    1.40
  -4   4  -6   21.30    0.86
  -4  -4  -6   22.15    0.85
  -4   4  -6   22.68    0.86
  -4  -4  -6   24.12    1.59
  -4   4  -7    0.19    0.35
  -4   4  -7    0.18    0.57
  -4  -4  -7    1.15    0.58
  -4  -4  -7   -0.12    0.67
  -4   4  -8    0.38    0.36
  -4   4  -8    1.75    0.60
  -4  -4  -8    1.56    0.62
  -4  -4  -8    1.06    0.71
  -4   4  -9    1.14    0.41
  -4   4  -9    1.57    0.52
  -4  -4  -9    1.69    0.64
  -4  -4  -9    1.67    0.80
  -4   4 -10    1.26    0.46
  -4  -4 -10    1.81    0.83
  -4  -4 -10    2.50    0.66
  -4  -4 -11   10.05    1.18
  -4  -4 -11    9.19    0.93
  -4   4 -11    9.22    0.75
  -4  -4 -12    0.73    0.55
  -4   4 -12    0.75    0.47
  -4   4 -13    0.13    0.46
  -4   4 -14   -0.36    0.44
  -4   4 -15   -0.31    0.49
  -4   4 -16   -0.24    0.57
   4   4  17    0.09    0.56
   4   4  18   -0.10    0.57
   4   4  19    0.21    0.57
   4   4  20    3.07    0.78
  -4   5   7    0.68    0.81
  -4   5   6    0.17    0.77
  -4   5   5    0.49    0.74
  -4   5   4    1.27    0.82
  -4   5   3    2.02    0.89
  -4   5   2    0.76    0.85
  -4   5   1    5.28    1.04
  -4   5   0    0.14    0.74
  -4   5  -1    1.24    0.81
  -4   5  -2    0.27    0.69
  -4   5  -3    7.37    1.04
  -4   5  -4   -0.37    0.65
  -4   5  -5   -0.23    0.63
  -4   5  -6    1.23    0.67
  -5   0  33    0.97    0.46
  -5   0  33    1.11    0.89
  -5   0  32   -0.06    0.41
  -5   0  32    0.72    0.80
  -5   0  31   16.22    0.99
  -5   0  31   14.18    1.57
  -5   0  30    0.06    0.43
  -5   0  30   -0.51    0.80
  -5   0  29    0.61    0.43
  -5   0  29    0.17    0.83
  -5   0  28    0.37    0.43
  -5   0  28   -0.32    0.75
  -5   0  27   13.50    1.49
  -5   0  27   16.07    0.98
  -5   0  26    0.36    0.46
   5   0 -26    0.84    0.88
  -5   0  26    0.61    0.86
   5   0 -25  267.39    6.52
  -5   0  25  271.69    5.27
  -5   0  25  263.26    6.66
  -5   0  24    0.95    0.58
   5   0 -24    1.18    0.94
  -5   0  24    0.43    0.85
   5   0 -23  504.55   10.12
  -5   0  23  504.01    8.81
  -5   0  23  503.65   10.31
  -5   0  22    0.35    0.48
  -5   0  22   -0.40    0.83
   5   0 -22    0.98    0.78
  -5   0  21    6.94    0.67
  -5   0  21    5.74    0.96
   5   0 -21    7.79    1.01
  -5   0  20   -0.17    0.44
   5   0 -20    0.23    0.54
  -5   0  20    0.12    0.62
  -5   0  19   65.66    2.58
  -5   0  19   60.11    1.85
   5   0 -19   67.46    2.52
   5   0 -19   61.85    2.06
  -5   0  18    0.34    0.37
   5   0 -18   -0.14    0.43
   5   0 -18   -0.21    0.58
  -5   0  18   -1.02    0.77
   5   0 -17  176.52    4.41
  -5   0  17  179.75    4.54
   5   0 -17  180.42    3.96
  -5   0  16    0.39    0.35
   5   0 -16    0.21    0.39
   5   0 -16   -0.29    0.67
  -5   0  16   -0.85    0.59
  -5   0  15   84.57    2.23
   5   0 -15   85.79    2.74
  -5   0  15   84.69    2.80
   5   0 -15   88.64    2.45
   5   0 -14   -0.20    0.37
  -5   0  14    0.40    0.45
   5   0 -14    0.09    0.41
  -5   0  14   -0.22    0.32
   5   0 -13  141.91    3.32
  -5   0  13  146.57    3.80
   5   0 -13  139.33    3.21
  -5   0  13  136.05    3.11
   5   0 -12    0.35    0.29
   5   0 -12   -0.19    0.35
  -5   0  12   -0.27    0.46
  -5   0  12    0.06    0.33
   5   0 -11  235.41    4.78
  -5   0  11  244.66    5.21
   5   0 -11  231.63    4.62
  -5   0  11  222.40    4.57
   5   0 -10    0.11    0.26
  -5   0  10   -0.08    0.41
   5   0 -10    0.06    0.33
  -5   0  10   -0.17    0.33
   5   0  -9   72.96    2.05
  -5   0   9   77.79    2.11
  -5   0   9   75.29    2.38
   5   0  -9   77.68    2.19
  -5   0   8    0.47    0.48
   5   0  -8    0.37    0.40
  -5   0   8    0.63    0.46
   5   0  -8    0.16    0.39
   5   0  -7 2688.25   41.00
  -5   0   7 2663.53   41.08
   5   0  -7 2667.73   41.14
  -5   0   7 2622.52   41.49
   5   0  -6    0.30    0.40
   5   0  -6    0.54    0.40
  -5   0   6    0.24    0.42
  -5   0   6    0.36    0.44
   5   0  -5    0.43    0.28
  -5   0   5    0.22    0.29
   5   0  -5    0.41    0.35
   5   0  -4   -0.11    0.26
  -5   0   4    0.06    0.29
   5   0  -4    0.17    0.33
   5   0  -3   75.91    2.11
  -5   0   3   75.63    2.12
   5   0  -2   -0.12    0.31
  -5   0   2   -0.07    0.30
  -5   0   2    0.06    0.30
   5   0  -1  231.76    4.75
  -5   0   1  238.10    4.86
  -5   0   1  243.08    5.03
   5   0   0    0.31    0.32
  -5   0   0    0.07    0.36
  -5   0   0   -0.08    0.37
   5   0   1   15.21    0.90
  -5   0  -1   16.58    1.06
   5   0   2    0.32    0.31
   5   0   2    0.80    0.36
  -5   0  -2   -0.25    0.40
  -5   0  -3   20.85    1.23
   5   0   3   21.19    1.12
   5   0   4    0.15    0.33
  -5   0  -4   -0.09    0.46
   5   0   4   -0.25    0.42
   5   0   5   20.17    1.20
  -5   0  -5   18.12    1.18
   5   0   5   18.34    1.11
  -5   0  -6    0.10    0.40
   5   0   6    0.08    0.40
   5   0   6   -0.09    0.37
  -5   0  -7  190.88    4.68
   5   0   7  199.54    4.71
   5   0   7  194.36    4.56
   5   0   8    0.37    0.43
   5   0   8    0.31    0.38
  -5   0  -8    0.50    0.38
   5   0   9    1.26    0.49
   5   0   9    3.33    0.66
  -5   0  -9    2.62    0.56
   5   0  10    0.41    0.43
   5   0  10    0.11    0.46
  -5   0 -10   -0.31    0.56
   5   0  11   65.76    2.52
  -5   0 -11   62.19    2.42
   5   0  11   58.73    2.39
  -5   0 -12    0.12    0.29
  -5   0 -12   -0.33    0.47
   5   0  12   -0.11    0.50
   5   0  12   -0.24    0.53
  -5   0 -13   99.84    2.59
  -5   0 -13   96.56    3.19
   5   0  13   96.61    3.30
   5   0  13   94.33    3.19
  -5   0 -14    0.06    0.32
  -5   0 -14   -0.35    0.64
   5   0  14   -0.36    0.50
   5   0  14   -0.52    0.64
   5   0  15    1.08    0.64
  -5   0 -15    0.72    0.62
  -5   0 -15    1.20    0.37
   5   0  16   -0.28    0.66
  -5   0 -16    0.25    0.56
  -5   0 -17   18.03    1.01
  -5   0 -17   15.73    1.35
   5   0  17   15.15    1.45
  -5   0 -18   -0.19    0.42
  -5   0 -18   -0.26    0.60
   5   0  18   -0.91    0.91
  -5   0 -19   12.56    0.88
  -5   0 -19   14.35    1.33
   5   0  19   13.55    1.42
   5   0  20   -1.31    0.95
  -5   0 -20    0.14    0.61
   5   0  20    0.03    0.27
  -5   0 -20   -0.07    0.37
   5   0  21   -0.67    0.84
   5   0  21    0.20    0.26
  -5   0 -21   -0.07    0.38
   5   0  22   -0.87    1.10
   5   0  22    0.10    0.26
   5   0  23   -0.36    0.88
   5   0  23    0.33    0.22
   5   0  24   -0.74    0.99
   5   0  25    7.22    1.24
   5   0  26   -0.20    0.79
   5   0  27    1.01    0.90
   5   0  28   -1.03    0.94
   5   0  29    6.16    1.27
   5   0  30   -0.65    1.04
  -5   1  37    0.77    0.86
  -5   1  36    5.00    1.08
  -5  -1  34    0.90    0.61
  -5  -1  33    0.27    0.51
  -5  -1  33   -0.18    0.83
  -5   1  33   -0.55    0.84
  -5  -1  32    0.36    0.53
  -5  -1  32    1.79    0.98
  -5   1  32    1.44    1.00
  -5  -1  31   28.23    1.54
  -5  -1  31   29.41    2.15
  -5   1  31   28.97    2.11
  -5  -1  30    0.54    0.59
  -5  -1  30   -0.17    0.86
  -5   1  30    0.17    0.87
  -5  -1  29   42.72    1.83
  -5  -1  29   38.55    2.40
  -5   1  29   38.86    2.40
  -5  -1  28   49.76    1.97
  -5  -1  28   47.54    2.62
  -5   1  28   50.57    2.65
  -5  -1  27   10.17    0.97
  -5   1  27   10.93    1.39
  -5   1  26    8.79    1.27
  -5  -1  26   10.74    1.33
   5  -1 -26   10.31    1.29
   5   1 -26   11.65    1.30
  -5  -1  26    9.81    0.94
   5  -1 -26   12.25    0.94
  -5   1  25    0.74    0.82
  -5  -1  25   -0.29    0.92
   5  -1 -25    0.86    0.51
   5  -1 -25   -1.21    0.94
   5   1 -25    0.67    0.91
  -5  -1  25    0.51    0.51
  -5  -1  24   15.99    1.12
  -5   1  24   18.42    1.57
  -5  -1  24   17.23    1.56
   5  -1 -24   18.02    1.52
   5   1 -24   14.85    1.45
   5  -1 -24   18.68    1.12
  -5  -1  23   15.60    1.10
   5  -1 -23   12.36    1.31
   5   1 -23   13.48    1.33
  -5   1  23   14.18    1.40
  -5  -1  23   15.11    1.40
   5  -1 -23   14.91    1.02
  -5  -1  23   15.90    1.17
  -5   1  22    0.26    0.72
  -5  -1  22    0.79    0.75
  -5  -1  22    2.65    0.70
   5  -1 -22    1.56    0.54
   5  -1 -22    0.37    0.75
   5   1 -22   -0.24    0.72
  -5  -1  22    0.41    0.52
  -5  -1  21  158.34    3.83
  -5   1  21  155.90    4.47
  -5  -1  21  156.67    4.48
   5  -1 -21  160.96    4.41
   5   1 -21  162.42    4.44
   5  -1 -21  154.47    3.68
  -5  -1  21  155.42    3.90
  -5  -1  20   92.78    2.72
  -5   1  20   92.86    3.24
  -5  -1  20   94.39    3.26
   5  -1 -20   97.36    3.19
   5   1 -20   95.95    3.19
  -5  -1  20   96.69    2.83
   5  -1 -20   90.95    2.61
  -5  -1  19  165.98    3.94
  -5   1  19  170.39    4.58
  -5  -1  19  166.51    4.53
   5  -1 -19  173.70    4.46
   5   1 -19  163.31    4.41
   5  -1 -19  165.50    3.85
  -5  -1  19  171.51    4.07
  -5  -1  18  381.50    7.27
  -5   1  18  377.08    7.93
  -5  -1  18  382.94    7.96
   5  -1 -18  376.13    7.79
   5   1 -18  388.99    7.85
   5  -1 -18  382.15    7.20
  -5  -1  18  382.52    7.38
   5  -1 -17   65.44    2.09
  -5  -1  17   63.95    2.18
  -5   1  17   62.42    2.45
  -5  -1  17   62.14    2.46
  -5  -1  17   63.74    2.10
   5   1 -17   68.70    2.48
   5  -1 -17   63.31    2.39
   5  -1 -17   65.38    1.74
  -5  -1  16  119.86    3.14
  -5   1  16  118.81    3.49
  -5  -1  16  115.74    3.45
  -5  -1  16  120.19    3.06
   5   1 -16  114.46    3.34
   5  -1 -16  116.14    3.35
   5  -1 -16  117.33    2.61
  -5   1  15    0.41    0.53
  -5  -1  15    0.31    0.50
  -5  -1  15    0.53    0.52
   5  -1 -15    0.39    0.29
  -5  -1  15    0.22    0.42
   5   1 -15    0.74    0.51
   5  -1 -15    0.65    0.49
  -5  -1  14   13.49    0.91
   5  -1 -14   12.78    0.72
  -5   1  14   13.83    1.11
  -5  -1  14   11.86    1.05
  -5  -1  14   12.99    0.96
  -5  -1  13  170.07    3.86
   5  -1 -13  171.85    3.47
  -5  -1  13  173.58    3.97
   5  -1 -12  204.80    4.00
  -5  -1  12  204.93    4.40
  -5   1  12  208.03    4.79
  -5  -1  12  207.71    4.81
  -5  -1  11  108.72    2.82
   5  -1 -11  111.37    2.56
  -5   1  11  110.13    2.36
  -5   1  11  113.79    3.15
  -5  -1  11  112.71    3.16
  -5  -1  10   56.72    1.86
   5  -1 -10   56.69    1.65
  -5   1  10   56.55    1.50
  -5   1  10   59.45    2.08
  -5  -1  10   57.10    2.06
   5  -1  -9   52.12    1.60
  -5   1   9   51.04    1.89
  -5  -1   9   56.48    2.00
  -5   1   9   51.28    1.43
  -5   1   8   90.31    2.62
  -5  -1   8   92.39    2.66
  -5   1   8   88.53    2.09
  -5  -1   8   91.39    2.50
   5  -1  -8   91.68    2.32
  -5   1   7  208.79    4.57
  -5  -1   7  216.18    4.64
   5  -1  -7  210.44    4.29
   5   1  -7  209.16    4.54
  -5   1   7  208.37    4.00
  -5  -1   7  209.34    4.43
   5   1  -6    1.81    0.42
  -5  -1   6    1.84    0.50
  -5   1   6    2.28    0.50
  -5  -1   6    1.79    0.45
   5  -1  -6    2.50    0.47
   5  -1  -5   98.96    2.60
  -5  -1   5   99.41    2.61
  -5  -1   5   99.40    2.59
   5   1  -5  103.75    2.72
  -5  -1   4  218.45    4.49
  -5  -1   4  211.51    4.44
   5   1  -4  219.98    4.58
  -5  -1   3  546.57    9.51
   5   1  -3  545.84    9.59
  -5  -1   3  543.56    9.47
   5   1  -2   84.55    2.37
  -5  -1   2   87.59    2.38
  -5  -1   2   87.64    2.32
  -5  -1   2   80.95    2.44
  -5   1   2   88.39    2.55
   5  -1  -2   83.12    2.15
  -5  -1   1    4.77    0.55
  -5  -1   1    4.42    0.58
  -5  -1   1    4.77    0.60
   5  -1  -1    3.83    0.47
  -5   1   1    3.69    0.61
  -5  -1   1    3.70    0.57
  -5  -1   0   31.74    1.35
  -5  -1   0   32.40    1.26
  -5  -1   0   31.52    1.46
  -5   1   0   31.92    1.47
  -5  -1   0   30.06    1.41
   5  -1   0   33.53    1.32
  -5  -1  -1   12.95    0.94
  -5  -1  -1   13.79    1.01
  -5   1  -1   13.20    1.00
  -5  -1  -1   12.46    0.85
   5  -1   1   12.97    0.87
  -5  -1  -2  188.74    4.32
   5  -1   2  185.97    4.11
  -5  -1  -2  186.53    4.07
  -5  -1  -2  183.63    4.32
  -5   1  -2  184.22    4.34
   5   1   3    3.47    0.48
  -5  -1  -3    2.74    0.51
  -5   1  -3    2.53    0.52
  -5  -1  -3    2.58    0.58
  -5  -1  -3    2.76    0.56
   5  -1   3    2.77    0.55
   5   1   4   54.79    1.78
  -5  -1  -4   51.43    1.83
  -5  -1  -4   56.08    2.07
  -5   1  -4   54.04    2.07
  -5  -1  -4   54.86    2.06
   5   1   4   50.61    1.93
   5  -1   4   55.22    2.00
   5   1   5    0.44    0.32
   5   1   5    0.09    0.47
  -5  -1  -5    0.09    0.39
   5  -1   5    0.09    0.47
  -5   1  -5    0.09    0.41
  -5  -1  -5    0.45    0.46
   5   1   6    2.01    0.42
  -5  -1  -6    1.51    0.48
  -5   1  -6    2.75    0.58
   5  -1   6    1.64    0.52
   5   1   6    1.36    0.47
  -5  -1  -6    2.24    0.57
  -5  -1  -7    0.58    0.43
  -5   1  -7    0.58    0.44
   5   1   7    0.67    0.44
   5  -1   7    0.77    0.42
   5   1   7    0.32    0.34
  -5  -1  -8    3.23    0.65
  -5   1  -8    2.95    0.60
   5   1   8    3.67    0.52
   5   1   8    4.90    0.72
   5  -1   8    2.11    0.58
  -5  -1  -8    3.03    0.57
   5   1   9   47.86    1.69
   5   1   9   47.67    2.06
   5  -1   9   47.74    2.07
  -5  -1  -9   46.41    2.00
  -5   1  -9   44.75    1.96
  -5  -1  -9   47.53    1.86
   5   1  10   48.32    1.72
   5   1  10   49.57    2.15
   5  -1  10   51.53    2.19
  -5  -1 -10   48.71    2.09
  -5   1 -10   49.04    2.11
  -5  -1 -10   53.09    1.97
   5   1  11   60.38    1.94
  -5  -1 -11   61.65    2.16
  -5  -1 -11   60.86    2.38
  -5   1 -11   58.93    2.34
   5   1  11   57.18    2.39
   5  -1  11   55.18    2.36
  -5  -1 -12    1.86    0.63
  -5   1 -12    1.64    0.62
   5  -1  12    2.39    0.68
   5   1  12    2.14    0.69
   5   1  12    2.29    0.47
  -5  -1 -12    2.34    0.55
   5   1  12    2.91    0.68
  -5  -1 -13   -0.45    0.66
  -5   1 -13   -0.34    0.59
   5   1  13   -0.37    0.69
   5  -1  13   -0.37    0.72
   5   1  13   -0.07    0.37
   5   1  13    0.11    0.52
  -5  -1 -13    0.26    0.41
  -5  -1 -14   -0.23    0.81
   5   1  14   -1.16    0.87
   5  -1  14   -1.42    0.89
   5   1  14    0.21    0.41
  -5  -1 -14   -0.45    0.53
   5   1  14    0.11    0.57
   5   1  15    7.07    0.94
  -5  -1 -15    4.89    0.86
  -5   1 -15    7.50    1.03
   5   1  15    4.96    1.00
   5  -1  15    6.33    1.07
   5   1  15    6.31    0.68
  -5   1 -15    6.32    0.48
  -5  -1 -15    5.81    0.76
   5   1  16    6.60    0.98
  -5  -1 -16    6.11    0.93
  -5   1 -16    7.21    1.00
   5   1  16    5.57    1.04
   5  -1  16    5.44    0.99
   5   1  16    7.46    0.73
  -5   1 -16    6.79    0.48
  -5  -1 -16    8.20    0.89
   5  -1  17   -0.43    0.81
   5   1  17   -0.58    0.88
   5   1  17   -0.22    0.45
  -5  -1 -17   -0.13    0.62
  -5   1 -17    0.25    0.59
   5   1  17   -0.12    0.58
  -5   1 -17    0.13    0.24
  -5  -1 -17    0.09    0.49
   5   1  18    1.05    0.79
   5  -1  18    2.25    0.88
  -5  -1 -18    1.81    0.75
  -5   1 -18    4.39    0.87
   5   1  18    3.28    0.58
  -5  -1 -18    2.41    0.59
  -5   1 -18    3.10    0.36
   5   1  18    3.34    0.83
   5   1  19    9.16    0.84
  -5  -1 -19   10.40    1.19
  -5   1 -19   10.40    1.20
   5   1  19    6.75    1.02
   5  -1  19    8.89    1.23
   5   1  19    7.91    1.21
  -5  -1 -19    8.84    0.93
   5   1  20    0.14    0.65
   5   1  20   -0.64    0.86
   5  -1  20    0.16    0.86
  -5  -1 -20    0.40    0.56
   5   1  20   -0.22    0.46
   5   1  21    7.18    1.09
   5   1  21    7.39    0.79
   5   1  21    5.52    1.13
   5  -1  21    7.39    1.21
  -5  -1 -21    6.84    0.88
  -5  -1 -22   47.48    2.11
   5   1  22   50.40    2.75
   5  -1  22   46.63    2.63
   5   1  22   52.37    2.55
   5   1  22   53.98    1.93
   5   1  23    0.45    0.73
  -5  -1 -23    1.27    0.60
   5   1  23    1.38    0.53
   5  -1  23   -1.26    1.04
   5   1  23   -1.07    1.12
   5   1  24    0.77    0.81
   5   1  24    0.46    0.52
   5   1  24   -0.18    0.99
   5  -1  24   -1.85    1.08
   5   1  25   -0.31    0.76
   5  -1  25   -0.38    1.00
   5   1  25   -0.19    0.89
   5   1  26    3.22    1.00
   5   1  26    2.81    0.64
   5  -1  26    2.35    0.99
   5   1  26    1.17    0.89
   5   1  27    2.97    0.96
   5   1  27    2.73    0.64
   5   1  27    1.60    1.03
   5  -1  27    1.21    1.06
   5   1  28    0.34    0.79
   5   1  28    0.39    0.51
   5   1  28   -0.62    1.03
   5  -1  28   -0.62    0.99
   5   1  29   10.83    1.44
   5   1  29    9.87    0.91
   5  -1  29    9.58    1.56
   5   1  29   10.15    1.55
   5   1  30    0.18    0.89
   5   1  30    0.39    0.52
   5   1  31    0.89    0.90
   5   1  31    1.30    0.62
  -5   2  33   12.63    1.55
  -5   2  32    4.41    1.13
  -5   2  32    2.30    0.96
  -5   2  31    3.36    1.05
  -5  -2  31    3.40    1.11
  -5   2  31    3.60    1.04
  -5   2  30    3.92    1.12
  -5  -2  30    2.97    1.00
  -5   2  30    1.67    0.89
  -5  -2  29   -0.16    0.78
  -5   2  29   -0.33    0.84
   5  -2 -29   -0.28    0.51
  -5   2  29    0.27    0.34
  -5  -2  28    3.30    1.03
  -5   2  28    2.06    0.94
   5  -2 -28    2.00    0.62
  -5   2  28    3.04    0.42
   5  -2 -27   50.48    1.89
  -5  -2  27   53.71    2.26
  -5   2  27   49.24    1.25
  -5  -2  27   53.48    2.67
  -5   2  27   56.50    2.74
  -5  -2  26    0.42    0.66
   5  -2 -26   -0.07    0.53
  -5  -2  26   -0.29    0.80
  -5   2  26   -0.30    0.81
  -5  -2  26    0.34    0.61
  -5   2  26    0.35    0.25
  -5  -2  25    4.19    0.80
  -5   2  25    4.77    0.99
  -5  -2  25    2.72    0.86
   5  -2 -25    4.33    0.67
  -5  -2  25    2.98    0.76
   5  -2 -25    3.57    0.86
   5   2 -25    3.53    0.88
  -5   2  25    3.23    0.24
  -5  -2  24   -0.31    0.65
   5  -2 -24    0.08    0.49
  -5   2  24   -0.14    0.64
  -5  -2  24    0.28    0.61
   5  -2 -24   -0.38    0.64
   5   2 -24    0.25    0.63
  -5  -2  24   -0.11    0.53
  -5  -2  23    1.18    0.60
   5  -2 -23    1.24    0.70
   5   2 -23    1.84    0.69
  -5  -2  23    1.35    0.69
  -5   2  23    0.41    0.66
  -5  -2  23    1.82    0.69
  -5  -2  22    2.64    0.68
   5  -2 -22    2.75    0.78
   5   2 -22    0.95    0.68
  -5   2  22    0.79    0.74
  -5  -2  22    1.44    0.77
  -5  -2  22    2.40    0.68
  -5  -2  21   -0.31    0.61
   5  -2 -21    0.11    0.59
   5   2 -21    0.34    0.56
  -5   2  21   -0.51    0.85
  -5  -2  21   -0.38    0.79
  -5  -2  21    0.69    0.68
  -5  -2  20    7.47    0.90
  -5  -2  20    7.25    0.96
   5  -2 -20    9.72    1.06
   5   2 -20    8.14    1.01
  -5   2  20    8.08    1.08
  -5  -2  20    8.02    1.08
  -5   2  19   34.14    1.88
  -5  -2  19   32.24    1.80
  -5  -2  19   32.44    1.69
   5  -2 -19   35.30    1.81
   5   2 -19   31.14    1.72
  -5  -2  19   34.33    1.73
  -5  -2  18    4.21    0.82
  -5   2  18    3.27    0.81
  -5  -2  18    4.15    0.84
   5  -2 -18    3.53    0.38
  -5  -2  18    4.25    0.79
  -5  -2  17   89.89    2.83
  -5   2  17   93.20    3.04
  -5  -2  17   86.99    2.95
   5  -2 -17   85.44    1.92
  -5  -2  17   85.23    2.80
  -5  -2  16    1.91    0.78
  -5  -2  16    2.88    0.77
   5  -2 -16    1.20    0.40
  -5   2  16    0.21    0.67
  -5  -2  16    1.14    0.80
  -5  -2  15  427.63    8.25
  -5   2  15  424.47    8.39
  -5  -2  15  416.67    8.35
   5  -2 -15  422.27    7.17
  -5  -2  15  428.67    8.28
   5  -2 -14  277.48    5.09
  -5   2  14  291.00    6.12
  -5  -2  14  277.31    6.06
   5  -2 -13   79.90    2.04
  -5   2  13   79.01    2.62
  -5  -2  13   77.93    2.60
   5  -2 -12    5.63    0.59
  -5   2  12    6.64    0.83
  -5  -2  12    5.56    0.79
   5  -2 -11    2.51    0.48
  -5   2  11    2.46    0.61
  -5  -2  11    1.76    0.56
  -5  -2  10   43.53    1.80
  -5  -2  10   47.77    1.86
  -5   2  10   45.51    1.84
  -5  -2  10   47.83    1.86
  -5  -2   9    0.58    0.45
  -5   2   9    0.96    0.43
  -5  -2   9    0.56    0.38
  -5  -2   9    0.50    0.41
  -5  -2   8   -0.08    0.43
  -5  -2   8    0.08    0.37
  -5  -2   8    0.15    0.38
  -5   2   8    0.08    0.39
  -5  -2   7    9.88    0.85
  -5  -2   7    8.43    0.78
  -5  -2   7    7.76    0.78
  -5   2   7    8.40    0.78
  -5  -2   6    6.83    0.72
  -5  -2   6    6.44    0.72
  -5   2   6    6.72    0.70
  -5  -2   6    5.21    0.65
  -5  -2   5    0.94    0.45
  -5  -2   5    0.92    0.44
  -5   2   5    1.23    0.48
  -5  -2   5    1.93    0.54
  -5  -2   4  260.20    5.38
  -5   2   4  258.83    5.22
  -5  -2   4  256.82    5.25
   5  -2  -4  251.50    4.62
  -5   2   4  255.87    5.33
  -5  -2   4  267.52    5.36
  -5  -2   4  259.92    5.37
   5  -2  -3   17.41    0.83
  -5  -2   3   16.53    1.06
  -5  -2   3   17.74    1.11
  -5   2   3   17.60    1.11
  -5  -2   3   19.34    1.13
  -5  -2   2   72.78    2.25
  -5  -2   2   75.87    2.30
  -5  -2   2   74.34    2.33
  -5   2   2   71.60    2.31
   5  -2  -2   75.35    1.98
  -5  -2   1    5.40    0.64
  -5  -2   1    2.98    0.61
  -5   2   1    3.66    0.66
  -5  -2   1    3.52    0.55
   5  -2  -1    3.69    0.52
  -5  -2   0   24.58    1.22
  -5  -2   0   24.02    1.22
  -5  -2   0   24.96    1.30
  -5   2   0   22.51    1.26
  -5   2  -1    2.29    0.56
  -5  -2  -1    1.87    0.54
  -5  -2  -1    3.06    0.55
  -5  -2  -1    2.20    0.56
  -5  -2  -1    2.42    0.64
  -5  -2  -1    2.72    0.51
  -5  -2  -2   17.97    1.03
  -5  -2  -2   19.87    1.29
  -5  -2  -2   16.82    1.03
  -5  -2  -2   17.62    1.18
  -5  -2  -2   18.05    1.16
  -5   2  -2   17.86    1.13
  -5  -2  -3   58.81    2.13
  -5   2  -3   62.02    2.18
  -5  -2  -3   64.28    1.98
   5   2   3   60.72    2.09
  -5  -2  -3   59.26    2.00
  -5  -2  -3   58.18    2.21
  -5  -2  -3   63.85    2.35
  -5  -2  -4   31.28    1.54
  -5   2  -4   32.77    1.56
  -5  -2  -4   31.62    1.33
   5   2   4   31.33    1.46
  -5  -2  -4   32.43    1.44
  -5  -2  -4   29.53    1.58
  -5  -2  -4   32.51    1.67
   5   2   5   11.17    0.89
  -5  -2  -5   10.49    0.79
  -5  -2  -5   10.03    0.98
  -5  -2  -5    9.25    0.90
  -5   2  -5   10.20    0.96
  -5  -2  -5   10.59    0.86
   5   2   6   19.62    1.14
  -5  -2  -6   21.87    1.40
  -5  -2  -6   24.41    1.25
  -5  -2  -6   24.09    1.13
  -5  -2  -6   23.33    1.32
  -5   2  -6   20.98    1.27
   5  -2   7    2.95    0.62
   5   2   7    2.91    0.61
  -5  -2  -7    2.11    0.61
  -5   2  -7    1.65    0.58
  -5  -2  -7    1.66    0.55
   5   2   7    3.30    0.56
  -5  -2  -7    3.07    0.72
  -5  -2  -7    2.20    0.49
  -5  -2  -8   62.20    2.45
   5   2   8   56.99    2.00
  -5  -2  -8   62.88    1.87
  -5  -2  -8   63.84    2.11
   5   2   8   64.29    2.30
   5  -2   8   62.40    2.29
  -5  -2  -8   59.98    2.29
  -5   2  -8   61.16    2.29
  -5  -2  -9    5.04    0.80
   5   2   9    2.56    0.66
   5  -2   9    4.08    0.74
  -5   2  -9    3.58    0.75
  -5  -2  -9    2.92    0.72
  -5  -2  -9    4.34    0.86
  -5  -2  -9    3.02    0.63
   5   2   9    5.44    0.65
  -5  -2  -9    4.09    0.53
  -5  -2 -10   -0.30    0.70
  -5   2 -10   -0.30    0.68
   5  -2  10    0.63    0.58
   5   2  10   -0.10    0.60
  -5  -2 -10   -0.44    0.60
   5   2  10    0.22    0.36
  -5  -2 -10    0.79    0.39
  -5  -2 -11    4.71    0.82
  -5   2 -11    4.29    0.78
   5   2  11    2.94    0.72
   5  -2  11    3.62    0.76
  -5  -2 -11    4.06    0.83
   5   2  11    5.17    0.63
  -5  -2 -11    3.97    0.54
  -5  -2 -12    2.98    0.75
   5   2  12    3.00    0.56
  -5  -2 -12    2.85    0.71
  -5   2 -12    1.68    0.62
   5   2  12    1.95    0.65
   5  -2  12    3.02    0.71
  -5  -2 -13    3.36    0.77
   5   2  13    4.18    0.58
   5   2  13    3.38    0.76
   5  -2  13    4.61    0.84
  -5  -2 -13    2.92    0.69
  -5   2 -13    4.32    0.80
   5   2  14    8.88    0.79
  -5  -2 -14   10.44    1.07
  -5   2 -14    8.87    1.00
   5  -2  14   10.14    1.13
   5   2  14    6.81    0.96
  -5  -2 -14    9.83    1.10
  -5   2 -15   -0.11    0.57
  -5  -2 -15   -0.23    0.59
   5   2  15   -0.52    0.62
   5  -2  15   -0.39    0.67
  -5  -2 -15    0.48    0.60
   5   2  15   -0.07    0.38
  -5  -2 -16   -0.12    0.63
  -5   2 -16   -0.12    0.67
   5   2  16   -0.81    0.81
   5  -2  16   -1.22    0.85
  -5  -2 -16    0.37    0.64
   5   2  16    0.07    0.37
  -5  -2 -17    7.21    1.00
  -5   2 -17    9.03    1.11
   5   2  17    7.27    1.11
   5  -2  17    7.46    1.08
  -5  -2 -17   10.18    1.13
   5   2  17   10.89    0.86
   5   2  18   37.50    2.18
   5  -2  18   35.16    2.12
   5   2  18   32.91    1.44
  -5  -2 -18   33.86    1.96
   5   2  19   13.05    0.93
   5   2  19   11.02    1.32
   5  -2  19   14.30    1.45
  -5  -2 -19   13.00    1.28
  -5  -2 -20   19.05    1.53
   5   2  20   17.35    1.04
   5   2  20   21.43    1.74
   5  -2  20   18.92    1.64
   5  -2  21   -0.49    0.82
   5   2  21   -0.16    0.74
   5   2  21    0.20    0.40
   5   2  21   -0.26    0.77
  -5  -2 -21    0.13    0.64
   5   2  22   14.21    1.54
   5  -2  22   12.32    1.46
  -5   2 -22   15.23    1.46
  -5  -2 -22   12.37    1.38
   5   2  22   13.50    1.36
   5   2  22   13.23    0.93
  -5  -2 -22   12.35    1.35
   5   2  23    2.30    0.50
   5   2  23    2.24    0.89
   5  -2  23    1.92    0.94
   5   2  23    2.30    0.82
   5   2  24    2.80    0.53
   5   2  24    3.55    1.10
   5  -2  24    0.90    0.88
   5   2  24    2.63    0.90
   5   2  25   -0.19    0.41
   5   2  25   -0.18    0.95
   5  -2  25   -0.74    0.93
   5   2  25   -0.42    0.82
   5  -2  26   11.81    1.63
   5   2  26   12.09    0.89
   5   2  26   10.01    1.30
   5   2  27    3.96    0.61
   5   2  27    3.48    1.19
   5  -2  27    5.10    1.17
   5   2  27    3.35    0.98
   5   2  28    1.39    1.00
   5  -2  28   -0.20    1.04
   5   2  28    0.89    0.85
   5   2  29    1.22    1.13
   5   2  29    0.30    0.77
   5   2  30    0.15    0.80
  -5  -3  26    2.26    0.88
  -5   3  26    0.85    0.81
  -5   3  26    0.19    0.86
  -5  -3  25    4.78    0.95
  -5   3  25    5.21    0.94
  -5   3  25    5.95    1.22
  -5  -3  24    2.00    0.81
  -5   3  24    1.21    0.69
  -5   3  24    3.66    1.06
  -5  -3  23    2.43    0.61
  -5  -3  23    3.47    0.87
  -5   3  23    2.71    0.80
  -5   3  23    3.06    1.00
  -5  -3  22    1.00    0.53
  -5  -3  22    1.73    0.72
  -5   3  22    1.86    0.70
  -5   3  22    0.71    0.78
  -5  -3  21    7.76    0.87
  -5  -3  21    7.15    1.02
  -5   3  21    7.91    1.06
  -5   3  21    7.21    1.20
  -5  -3  20    6.92    0.86
  -5   3  20    8.18    1.27
  -5   3  20    6.16    0.96
  -5  -3  20    4.97    0.89
  -5  -3  19   10.88    1.01
   5  -3 -19    8.43    0.35
  -5   3  19   10.69    1.40
  -5   3  19   12.79    1.21
  -5  -3  19   10.72    1.14
  -5  -3  18    1.61    0.66
  -5   3  18    0.65    0.63
   5  -3 -18    1.07    0.26
  -5  -3  18    0.86    0.56
  -5   3  17    1.36    0.61
  -5  -3  17    2.91    0.72
   5  -3 -17    2.24    0.36
  -5  -3  17    2.32    0.61
  -5  -3  16   -0.50    0.70
  -5   3  16   -0.10    0.65
  -5  -3  16   -0.20    0.49
   5  -3 -16    0.24    0.33
  -5   3  15   20.52    1.34
  -5  -3  15   17.10    1.24
  -5  -3  15   16.96    1.24
   5  -3 -15   16.76    0.88
   5  -3 -14   11.74    0.81
  -5  -3  14   10.37    1.04
  -5   3  14   12.07    1.07
  -5  -3  14   12.15    1.05
  -5   3  13    2.47    0.62
  -5  -3  13    1.48    0.59
  -5  -3  13    1.12    0.62
  -5  -3  13    2.22    0.65
  -5  -3  12   16.79    1.25
  -5   3  12   16.55    1.17
  -5  -3  12   14.72    1.09
  -5  -3  12   17.86    1.36
  -5  -3  11   55.30    2.28
  -5   3  11   57.41    2.08
  -5  -3  11   57.40    2.06
  -5  -3  11   58.21    2.35
  -5  -3  10  122.46    3.59
  -5   3  10  124.59    3.25
  -5  -3  10  123.75    3.23
  -5  -3  10  124.93    3.63
  -5  -3   9   66.13    2.51
  -5  -3   9   64.78    2.45
  -5   3   9   62.09    2.12
  -5  -3   9   61.24    2.12
  -5  -3   8   72.38    2.66
  -5  -3   8   74.52    2.62
  -5   3   8   73.94    2.28
  -5   3   8   75.40    2.31
  -5  -3   8   79.65    2.35
  -5  -3   7   19.31    1.35
  -5  -3   7   20.20    1.39
  -5   3   7   18.24    1.15
  -5  -3   7   19.06    1.15
  -5  -3   7   19.22    1.15
  -5   3   7   19.03    1.15
  -5  -3   6   58.21    2.36
  -5  -3   6   59.27    2.27
  -5  -3   6   58.55    1.99
  -5   3   6   55.32    1.95
  -5   3   6   54.46    1.89
  -5  -3   6   53.73    1.87
  -5  -3   5    3.41    0.66
  -5   3   5    2.81    0.61
  -5  -3   5    4.15    0.78
  -5   3   5    4.35    0.66
  -5  -3   5    2.51    0.60
   5  -3  -5    3.71    0.36
  -5  -3   5    4.61    0.73
  -5  -3   4   14.39    1.23
  -5  -3   4   13.97    1.12
  -5  -3   4    9.23    0.82
  -5   3   4   10.28    0.85
   5  -3  -4   11.71    0.66
  -5   3   4   10.33    0.92
  -5  -3   4   10.33    0.89
  -5  -3   3   31.67    1.60
  -5   3   3   35.48    1.44
  -5  -3   3   31.31    1.37
  -5  -3   3   32.21    1.46
  -5   3   3   31.30    1.43
  -5  -3   3   32.92    1.79
  -5  -3   2    1.40    0.61
  -5   3   2   -0.07    0.64
  -5  -3   2   -0.36    0.65
  -5   3   2    0.19    0.56
  -5  -3   2    0.19    0.53
  -5  -3   2    1.76    0.58
  -5  -3   1   34.95    1.86
  -5  -3   1   34.37    1.63
  -5  -3   1   32.82    1.47
  -5   3   1   31.42    1.46
  -5   3   1   34.14    1.40
  -5  -3   1   30.95    1.36
  -5  -3   0   -0.44    0.69
  -5  -3   0    0.80    0.55
  -5  -3   0    0.84    0.66
  -5  -3  -1   22.67    1.27
  -5   3  -1   25.06    1.30
  -5  -3  -1   25.15    1.64
  -5  -3  -1   23.97    1.35
  -5  -3  -2   66.29    2.65
  -5  -3  -2   58.42    2.04
  -5   3  -2   61.98    2.07
  -5  -3  -2   69.49    2.56
  -5  -3  -2   62.61    2.23
  -5  -3  -3    5.76    0.93
  -5  -3  -3    2.46    0.59
  -5   3  -3    3.91    0.70
  -5  -3  -3    4.40    0.86
  -5  -3  -3    4.21    0.75
  -5  -3  -3    4.11    0.72
  -5   3  -4   21.22    1.28
  -5  -3  -4   18.60    1.46
  -5  -3  -4   21.44    1.29
  -5  -3  -4   21.73    1.28
  -5  -3  -4   21.75    1.24
  -5   3  -4   20.70    1.23
  -5  -3  -4   20.58    1.43
  -5   3  -5   15.20    1.10
  -5  -3  -5   15.39    1.35
  -5   3  -5   13.81    1.04
  -5  -3  -5   13.83    1.03
  -5  -3  -5   14.76    1.06
  -5  -3  -5   14.68    1.28
  -5  -3  -5   14.23    1.09
  -5  -3  -6    0.68    0.67
  -5  -3  -6    1.35    0.52
  -5   3  -6    0.47    0.46
  -5  -3  -6   -0.26    0.68
  -5   3  -6    0.56    0.48
  -5  -3  -6    0.78    0.59
  -5  -3  -6    1.17    0.56
  -5   3  -7   17.45    1.08
  -5  -3  -7   16.72    1.43
  -5  -3  -7   17.65    1.38
  -5  -3  -7   16.28    1.11
  -5  -3  -7   19.54    1.21
  -5   3  -7   18.74    1.16
  -5  -3  -7   18.41    1.18
  -5  -3  -8    0.34    0.50
  -5   3  -8    0.67    0.50
  -5  -3  -8    0.07    0.47
  -5  -3  -8    0.12    0.61
  -5  -3  -8    0.34    0.49
  -5   3  -8   -0.14    0.44
  -5  -3  -8   -0.41    0.71
  -5  -3  -9    1.81    0.59
  -5   3  -9    2.42    0.57
  -5  -3  -9    1.15    0.49
  -5  -3  -9    1.47    0.74
  -5  -3  -9    1.76    0.60
  -5   3  -9    2.00    0.46
  -5  -3 -10    1.78    0.57
  -5   3 -10    2.68    0.64
  -5  -3 -10    3.22    0.61
  -5  -3 -10    2.36    0.82
  -5   3 -10    2.35    0.49
  -5  -3 -10    3.27    0.70
  -5  -3 -11   -0.17    0.53
  -5  -3 -11   -0.18    0.54
  -5   3 -11   -0.46    0.56
  -5   3 -11    0.05    0.32
  -5  -3 -11    0.20    0.48
   5   3  11    0.09    0.46
   5  -3  11    0.19    0.45
   5  -3  12    3.55    0.69
   5   3  12    4.80    0.78
  -5   3 -12    3.23    0.44
  -5  -3 -12    2.37    0.62
  -5  -3 -12    3.51    0.61
  -5  -3 -12    2.67    0.68
  -5   3 -12    3.07    0.71
  -5   3 -13    1.39    0.32
  -5  -3 -13    1.37    0.50
   5  -3  13    2.03    0.68
   5   3  13    1.27    0.61
  -5   3 -14    6.73    0.43
   5   3  14    9.26    1.03
   5  -3  14    7.88    0.97
  -5  -3 -14   10.52    0.83
   5   3  15   -0.47    0.68
   5  -3  15    0.71    0.63
  -5  -3 -15   -0.23    0.41
   5   3  16    1.23    0.71
   5  -3  16    1.49    0.82
  -5  -3 -16    1.86    0.50
  -5   3 -17   -0.67    0.71
  -5  -3 -17   -0.56    0.76
   5   3  17   -0.64    0.80
   5  -3  17   -1.29    0.76
  -5   3 -18    0.70    0.67
  -5  -3 -18   -0.23    0.65
   5   3  18   -0.27    0.65
   5  -3  18   -0.27    0.69
  -5   3 -19   -0.12    0.68
  -5  -3 -19   -0.24    0.73
   5  -3  19   -0.14    0.77
   5   3  19    0.28    0.70
  -5   3 -20    7.12    1.07
  -5  -3 -20    7.27    1.06
   5   3  20    6.75    1.15
   5  -3  20    5.30    1.05
  -5  -3 -21    0.78    0.68
  -5   3 -21    1.42    0.74
   5   3  21    1.98    0.95
   5  -3  21    0.61    0.90
   5  -3  22    4.12    1.04
   5   3  22    4.89    1.17
   5   3  23    0.98    0.92
   5  -3  23    0.16    0.98
   5   3  24   -0.34    0.91
   5  -3  24    0.17    0.87
   5   3  25   -0.69    0.96
   5  -3  25   -0.17    0.86
   5   3  26   -0.71    0.99
   5  -3  26   -1.07    0.96
   5   3  27    0.18    0.88
   5  -3  27    0.73    0.90
  -5   4  18   -0.38    0.86
  -5   4  17    0.56    0.77
  -5  -4  16    1.87    0.71
  -5   4  16    0.91    0.86
  -5   4  15    0.07    0.62
  -5   4  15   -0.36    0.88
  -5  -4  15    0.83    0.62
  -5   4  14   -0.70    0.73
  -5   4  14   -0.18    0.81
  -5  -4  14    0.12    0.61
  -5   4  14   -1.03    0.75
  -5   4  13   -0.33    0.62
  -5   4  13    0.17    0.80
  -5  -4  13    0.98    0.73
  -5   4  13   -0.13    0.60
  -5   4  12    4.91    0.65
  -5  -4  12    3.09    0.83
  -5   4  12    3.90    0.61
  -5   4  11    2.33    0.50
  -5   4  11    2.48    0.94
  -5  -4  11    3.51    0.89
  -5   4  11    1.72    0.50
  -5   4  10    2.36    0.51
  -5   4  10    3.56    1.03
  -5  -4  10    3.05    0.83
  -5   4  10    2.79    0.57
  -5   4   9    6.97    0.65
  -5  -4   9    7.74    0.68
  -5   4   9    8.55    1.23
  -5  -4   9    8.77    1.11
  -5   4   9    6.93    0.69
  -5   4   8    0.82    0.42
  -5  -4   8    0.05    0.42
  -5   4   8    2.17    0.87
  -5  -4   8    0.92    0.77
  -5   4   8    0.21    0.42
  -5   4   7    2.83    0.55
  -5   4   7    4.55    1.04
  -5   4   7    3.44    0.52
  -5  -4   7    3.58    0.55
  -5   4   6   21.49    1.72
  -5   4   6   17.70    0.95
  -5   4   6   23.12    1.01
  -5  -4   6   18.63    0.94
  -5   4   5   72.84    3.03
  -5   4   5   66.86    1.81
  -5   4   5   70.06    1.81
  -5  -4   5   65.03    1.80
  -5   4   4   17.91    0.89
  -5   4   4   17.71    0.88
  -5   4   3    1.56    0.54
  -5  -4   3    2.85    0.54
  -5   4   3    3.02    0.52
  -5   4   2    8.51    0.64
  -5  -4   2    7.13    0.63
  -5   4   2    7.62    0.62
  -5   4   1    0.90    0.69
  -5   4   0    0.88    0.68
  -5  -4   0    0.87    0.63
  -5   4   0   -1.09    0.58
  -5  -4  -1    9.29    0.65
  -5   4  -1    8.26    1.04
  -5   4  -1    9.13    0.64
  -5  -4  -1   11.25    1.10
  -5  -4  -2    0.42    0.59
  -5   4  -2    0.70    0.62
  -5   4  -2    0.09    0.37
  -5  -4  -2   -0.04    0.39
  -5  -4  -2    0.13    0.63
  -5  -4  -3   -0.31    0.53
  -5   4  -3    0.22    0.58
  -5  -4  -3   -0.13    0.35
  -5   4  -3   -0.04    0.35
  -5  -4  -3    0.12    0.65
  -5  -4  -4   -0.20    0.56
  -5   4  -4    1.38    0.64
  -5   4  -4    0.05    0.36
  -5  -4  -4    0.18    0.36
  -5  -4  -4   -0.13    0.68
  -5  -4  -5    7.85    0.99
  -5   4  -5    5.44    0.60
  -5  -4  -5    5.18    0.59
  -5   4  -5    6.71    0.88
  -5  -4  -5    5.58    1.00
  -5  -4  -6   26.31    1.53
  -5  -4  -6   23.39    1.67
  -5   4  -6   23.47    1.45
  -5  -4  -7    0.87    0.62
  -5  -4  -7    0.91    0.74
  -5  -4  -7    0.49    0.59
  -5   4  -7    1.36    0.55
  -5   4  -7    0.28    0.41
  -5  -4  -8    1.72    0.64
  -5  -4  -8    2.00    0.68
  -5  -4  -8    3.17    0.92
  -5   4  -8    0.85    0.51
  -5   4  -8    1.07    0.45
  -5  -4  -9    3.52    0.74
  -5  -4  -9    2.13    0.83
  -5   4  -9    2.68    0.62
  -5  -4  -9    2.64    0.71
  -5   4  -9    2.09    0.52
  -5  -4 -10    0.81    0.61
  -5  -4 -10    1.08    0.76
  -5   4 -10    0.14    0.44
  -5  -4 -10    0.19    0.59
  -5   4 -10   -0.07    0.44
  -5  -4 -11    1.92    0.59
  -5  -4 -11    2.69    0.73
  -5   4 -11    1.64    0.48
  -5   4 -11    1.13    0.49
  -5  -4 -11    1.62    0.80
  -5   4 -12   -0.30    0.49
  -5   4 -13   -0.08    0.47
  -5   5   5    7.87    1.29
  -5   5   4    1.28    0.89
  -5   5   3    1.09    0.91
  -5   5   2    6.24    1.11
  -5   5   1    8.87    1.20
  -5   5   0    2.44    0.93
  -5   5  -1    0.42    0.71
  -5   5  -2    0.27    0.68
  -5   5  -3    0.77    0.73
  -5   5  -4   -0.74    0.71
  -5   5  -5    0.94    0.67
  -6   0  32    0.93    0.84
  -6   0  32    0.62    0.46
  -6   0  31   -0.73    0.95
  -6   0  31    0.28    0.48
  -6   0  30    4.79    1.11
  -6   0  30    5.12    0.70
  -6   0  29    0.21    0.50
  -6   0  29    0.69    0.86
  -6   0  28   75.09    2.29
  -6   0  28   73.23    3.28
  -6   0  27   -0.14    0.46
  -6   0  27    0.16    0.79
  -6   0  26   17.63    1.10
  -6   0  26   18.47    1.70
  -6   0  25   -0.27    0.47
   6   0 -25    0.84    0.68
  -6   0  25   -0.46    0.89
   6   0 -24   25.04    1.76
  -6   0  24   26.54    1.30
  -6   0  24   24.33    1.80
  -6   0  23   -0.27    0.50
   6   0 -23   -0.40    0.88
  -6   0  23   -0.58    0.88
   6   0 -22  172.10    4.72
  -6   0  22  168.50    3.82
  -6   0  22  163.94    4.79
  -6   0  21    0.47    0.48
   6   0 -21   -0.74    0.92
  -6   0  21   -0.95    0.98
  -6   0  20   85.58    2.40
   6   0 -20   79.91    2.94
  -6   0  20   80.49    3.09
   6   0 -20   84.66    2.61
  -6   0  19   -0.13    0.48
   6   0 -19   -0.80    0.64
   6   0 -19    0.33    0.52
  -6   0  19   -0.13    0.65
   6   0 -18    0.08    0.47
  -6   0  18    0.74    0.48
  -6   0  18   -0.25    0.65
   6   0 -17   -0.16    0.46
  -6   0  17    0.24    0.64
  -6   0  17    0.27    0.44
   6   0 -16  227.60    4.93
  -6   0  16  226.46    5.51
  -6   0  16  222.41    4.69
   6   0 -15    0.16    0.45
   6   0 -15    0.14    0.35
  -6   0  15    0.14    0.44
   6   0 -14  111.46    3.05
  -6   0  14  115.87    3.48
   6   0 -14  113.76    2.92
  -6   0  14  110.86    2.87
   6   0 -13    0.34    0.36
   6   0 -13    0.31    0.44
  -6   0  13    0.21    0.53
  -6   0  13   -0.34    0.42
   6   0 -12  135.76    3.44
  -6   0  12  140.88    3.82
   6   0 -12  138.41    3.33
  -6   0  12  144.45    3.38
   6   0 -11   -0.27    0.32
  -6   0  11    0.20    0.44
   6   0 -11    0.22    0.41
  -6   0  11    0.21    0.41
  -6   0  10    2.38    0.56
   6   0 -10    2.06    0.52
   6   0 -10    1.84    0.45
  -6   0  10    2.78    0.56
  -6   0   9   -0.09    0.43
  -6   0   9   -0.14    0.39
   6   0  -9    0.13    0.33
   6   0  -9    0.07    0.34
  -6   0   8   68.42    2.18
   6   0  -8   71.80    2.11
   6   0  -8   68.55    2.18
  -6   0   8   70.47    2.40
  -6   0   7   -0.18    0.42
   6   0  -7    0.28    0.41
  -6   0   7    0.65    0.47
   6   0  -7    0.26    0.35
   6   0  -6  753.77   12.85
  -6   0   6  750.70   12.76
   6   0  -6  760.88   12.74
   6   0  -5    0.07    0.36
  -6   0   5   -0.07    0.43
   6   0  -5    0.07    0.41
   6   0  -4   11.80    0.84
  -6   0   4   12.28    0.90
   6   0  -3    0.14    0.34
  -6   0   3   -0.09    0.38
  -6   0   3    0.07    0.38
   6   0  -2   42.19    1.60
  -6   0   2   44.19    1.81
   6   0  -1   -0.14    0.32
  -6   0   1   -0.28    0.41
  -6   0   1    0.16    0.38
   6   0   0    2.04    0.49
  -6   0   0    1.42    0.47
  -6   0   0    1.16    0.44
   6   0   1   -0.15    0.32
  -6   0  -1    0.09    0.41
  -6   0  -1   -0.10    0.52
   6   0   2   90.97    2.63
  -6   0  -2   92.95    2.93
   6   0   3   -0.08    0.38
  -6   0  -3    0.31    0.44
   6   0   3   -0.25    0.39
  -6   0  -4   -0.21    0.47
   6   0   4    0.60    0.39
  -6   0  -5   -0.11    0.43
   6   0   5    0.10    0.44
   6   0   5   -0.09    0.42
   6   0   6   10.34    0.98
   6   0   6    8.34    0.87
  -6   0  -6    9.42    0.99
   6   0   7   -0.10    0.42
   6   0   7   -0.11    0.49
  -6   0  -7    0.23    0.47
   6   0   8   75.83    2.66
  -6   0  -8   80.15    2.84
   6   0   8   81.97    2.84
   6   0   9   -0.45    0.46
   6   0   9    0.75    0.50
   6   0   9   -0.12    0.53
  -6   0  -9   -0.47    0.57
   6   0  10   73.79    2.49
   6   0  10   66.12    2.57
   6   0  10   78.40    2.86
  -6   0 -10   66.80    2.62
   6   0  11    0.75    0.60
   6   0  11    0.47    0.56
   6   0  11   -0.51    0.61
  -6   0 -11   -0.49    0.63
   6   0  12  105.96    3.55
  -6   0 -12  103.78    3.44
   6   0  12  100.02    3.35
  -6   0 -13    0.07    0.38
  -6   0 -13    0.51    0.62
   6   0  13    0.38    0.67
   6   0  13   -0.14    0.58
  -6   0 -14   50.34    1.81
   6   0  14   51.63    2.48
  -6   0 -14   49.71    2.34
   6   0  14   48.16    2.33
  -6   0 -15   -0.13    0.61
   6   0  15   -0.44    0.82
  -6   0 -15   -0.15    0.39
   6   0  15    0.13    0.65
  -6   0 -16   -0.82    0.78
   6   0  16    0.42    0.63
  -6   0 -16   -0.15    0.38
   6   0  16   -0.76    0.79
  -6   0 -17   -0.56    0.73
  -6   0 -17   -0.29    0.40
   6   0  17    0.62    0.38
   6   0  18    4.25    0.51
  -6   0 -18    2.49    0.51
  -6   0 -18    4.29    0.90
   6   0  18    2.44    0.96
   6   0  19   -0.13    0.31
  -6   0 -19    0.07    0.42
  -6   0 -19   -0.58    0.78
   6   0  19   -0.84    0.83
   6   0  20   13.90    0.75
  -6   0 -20   13.08    0.95
  -6   0 -20   12.40    1.40
   6   0  20   14.06    1.54
  -6   0 -21    0.45    0.44
  -6   0 -21   -0.46    0.82
   6   0  21   -0.18    0.89
   6   0  21    0.50    0.33
   6   0  22    0.38    0.31
  -6   0 -22    0.89    0.48
   6   0  23   -0.18    0.28
  -6   0 -23    0.15    0.46
   6   0  23   -0.19    0.79
   6   0  24    0.69    0.83
   6   0  24    0.95    0.28
   6   0  24    1.17    0.84
   6   0  25    0.60    0.80
   6   0  25   -0.36    0.90
   6   0  26    3.70    1.08
   6   0  26    2.91    1.05
   6   0  27   -0.63    0.99
   6   0  27   -0.19    0.88
   6   0  28   12.75    1.66
   6   0  28   12.79    1.26
   6   0  28   14.50    1.72
   6   0  29   -0.24    0.70
   6   0  30    6.09    1.02
   6   0  31   -0.24    0.73
   6   0  32    2.50    0.94
   6   0  33    0.48    0.78
  -6  -1  33    0.92    0.55
  -6  -1  32   -0.18    0.88
  -6   1  32    0.18    0.80
  -6  -1  32    0.64    0.55
  -6  -1  31    6.11    1.25
  -6   1  31    7.55    1.22
  -6  -1  31   10.01    0.98
  -6  -1  30   -0.88    0.95
  -6   1  30   -1.06    0.96
  -6  -1  30   -0.27    0.52
  -6  -1  29    1.03    0.88
  -6   1  29    1.72    0.89
  -6  -1  29    1.00    0.58
  -6  -1  28   22.82    1.39
   6  -1 -28   24.90    1.39
  -6   1  28   23.39    1.91
  -6  -1  28   24.77    1.97
   6  -1 -27    9.40    0.94
  -6   1  27    7.85    1.22
  -6  -1  27    6.88    1.24
  -6  -1  27    7.73    0.90
  -6  -1  26   13.44    1.08
   6  -1 -26   13.47    1.07
  -6   1  26   14.27    1.54
  -6  -1  26   14.62    1.56
  -6  -1  25   18.43    1.22
  -6   1  25   15.21    1.52
  -6  -1  25   18.02    1.63
   6   1 -25   19.34    1.58
   6  -1 -25   16.44    1.51
   6  -1 -25   17.76    1.20
  -6  -1  24   26.96    1.45
  -6   1  24   23.64    1.82
  -6  -1  24   26.39    1.89
   6  -1 -24   27.79    1.88
   6   1 -24   29.11    1.83
   6  -1 -24   25.40    1.40
  -6  -1  23   89.66    2.75
  -6   1  23   91.11    3.43
  -6  -1  23   97.09    3.53
   6  -1 -23   89.45    3.29
   6   1 -23   93.93    3.37
   6  -1 -23   95.37    2.80
  -6  -1  22   18.08    1.21
   6  -1 -22   19.93    1.56
   6   1 -22   16.41    1.44
  -6   1  22   21.52    1.64
  -6  -1  22   19.37    1.55
   6  -1 -22   21.09    1.27
  -6   1  21    3.09    0.87
  -6  -1  21    4.32    0.97
   6  -1 -21    4.46    0.71
   6  -1 -21    3.16    0.90
   6   1 -21    1.95    0.78
  -6  -1  21    4.80    0.73
  -6  -1  20   30.70    1.52
  -6   1  20   31.92    1.92
  -6  -1  20   28.33    1.84
   6  -1 -20   32.05    1.85
   6  -1 -20   33.99    1.58
   6  -1 -19   49.42    1.93
  -6   1  19   46.63    2.25
  -6  -1  19   50.61    2.36
  -6  -1  19   48.80    1.90
  -6  -1  18  163.79    4.02
  -6   1  18  172.75    4.68
  -6  -1  18  168.68    4.68
   6  -1 -18  180.04    4.17
   6  -1 -18  174.86    3.68
  -6  -1  17   27.68    1.40
  -6   1  17   26.76    1.68
  -6  -1  17   30.75    1.79
   6  -1 -17   27.55    1.44
   6  -1 -17   30.05    1.22
  -6   1  16    9.79    1.10
  -6  -1  16   11.41    1.17
  -6  -1  16   12.55    0.95
   6  -1 -16   11.99    0.79
  -6  -1  15    0.94    0.46
   6  -1 -15    1.48    0.38
  -6   1  15    0.23    0.62
  -6  -1  15   -0.46    0.72
   6  -1 -14    1.05    0.37
  -6  -1  14    1.62    0.46
  -6  -1  14    1.75    0.63
  -6   1  14    1.62    0.61
  -6  -1  14    0.84    0.58
  -6   1  13    0.27    0.31
  -6   1  13    0.42    0.49
  -6  -1  13   -0.11    0.49
   6  -1 -13    0.22    0.32
  -6  -1  13    0.99    0.48
  -6   1  12   71.21    2.49
  -6  -1  12   70.63    2.52
   6  -1 -12   65.58    1.92
  -6  -1  12   60.56    2.08
  -6   1  12   64.05    1.76
  -6  -1  11    0.98    0.56
  -6   1  11    0.38    0.45
  -6  -1  11   -0.08    0.41
   6  -1 -11    0.23    0.36
  -6   1  11    0.19    0.34
  -6  -1  10   60.20    2.04
   6  -1 -10   59.34    1.88
  -6   1  10   63.14    2.27
  -6  -1  10   63.06    2.31
  -6   1  10   59.81    1.72
  -6   1   9  163.40    4.07
  -6  -1   9  165.30    4.13
  -6  -1   9  162.63    3.88
  -6   1   9  162.89    3.45
   6   1  -9  161.45    3.96
   6  -1  -9  162.28    3.64
  -6   1   8  126.01    3.38
  -6  -1   8  126.78    3.44
  -6  -1   8  120.34    3.17
   6  -1  -8  123.63    3.05
  -6   1   8  125.18    2.86
   6   1  -8  123.28    3.28
   6  -1  -7   42.22    1.60
  -6   1   7   43.31    1.79
  -6  -1   7   44.22    1.84
   6   1  -7   44.71    1.76
   6  -1  -6   27.78    1.29
   6   1  -6   26.14    1.32
  -6   1   6   27.45    1.40
  -6  -1   6   24.57    1.36
   6   1  -5    1.41    0.45
   6  -1  -5    1.22    0.46
  -6  -1   5    1.05    0.44
   6   1  -4   27.20    1.33
   6  -1  -4   24.80    1.28
  -6  -1   4   27.20    1.31
   6  -1  -3  119.68    3.22
   6   1  -3  128.07    3.25
  -6  -1   3  128.81    3.25
  -6  -1   3  121.80    3.35
  -6   1   3  123.75    3.39
   6   1  -2   39.95    1.56
  -6  -1   2   40.45    1.76
  -6   1   2   37.21    1.73
  -6  -1   2   39.16    1.61
   6   1  -2   41.13    1.64
   6   1  -1   44.58    1.64
  -6  -1   1   42.13    1.84
  -6   1   1   45.89    1.93
   6  -1  -1   43.19    1.60
  -6  -1   1   48.24    1.81
   6   1   0   48.58    1.72
  -6  -1   0   52.54    2.09
  -6   1   0   52.57    2.10
   6  -1   0   50.35    1.76
  -6  -1   0   48.45    1.85
   6   1   1   51.74    1.77
  -6  -1  -1   49.38    2.08
  -6   1  -1   54.43    2.17
   6  -1   1   51.71    1.87
  -6  -1  -1   55.59    2.11
  -6  -1  -1   54.80    1.96
  -6  -1  -2    4.90    0.66
   6   1   2    4.88    0.58
   6  -1   2    4.41    0.63
  -6  -1  -2    4.87    0.75
  -6  -1  -2    3.76    0.68
  -6   1  -2    4.53    0.74
  -6   1  -3    9.84    0.99
   6  -1   3    9.19    0.83
   6   1   3   10.77    0.82
  -6  -1  -3   10.29    0.99
   6   1   3    9.33    0.74
  -6  -1  -3    8.35    0.92
   6  -1   4    5.44    0.72
  -6  -1  -4    7.78    0.87
  -6  -1  -4    6.78    0.84
  -6   1  -4    6.66    0.84
   6   1   4    6.27    0.63
   6   1   4    5.75    0.66
  -6  -1  -5    3.79    0.72
   6  -1   5    3.62    0.63
   6   1   5    3.11    0.50
  -6   1  -5    3.05    0.67
  -6  -1  -5    2.70    0.63
   6   1   5    3.50    0.51
  -6  -1  -6    0.44    0.53
  -6   1  -6    0.89    0.60
   6   1   6    0.97    0.44
   6   1   6   -0.20    0.55
   6  -1   6    0.51    0.53
   6   1   6    0.18    0.37
   6  -1   6    0.68    0.56
   6   1   7  309.08    6.14
   6   1   7  312.79    6.70
   6  -1   7  299.09    6.63
  -6  -1  -7  301.47    6.71
  -6   1  -7  305.80    6.77
   6  -1   7  314.44    6.63
   6   1   8   32.19    1.45
   6   1   8   35.51    1.83
   6  -1   8   30.37    1.70
  -6  -1  -8   34.24    1.81
  -6   1  -8   30.87    1.74
  -6  -1  -9    2.87    0.71
  -6   1  -9    3.12    0.75
  -6  -1  -9    6.15    0.77
   6   1   9    5.84    0.67
   6   1   9    4.99    0.83
   6  -1   9    6.42    0.88
   6   1  10   35.65    1.55
   6   1  10   31.70    1.81
   6  -1  10   39.41    1.97
  -6  -1 -10   34.38    1.84
  -6   1 -10   37.89    1.94
  -6  -1 -10   36.96    1.70
   6   1  11   10.69    0.89
  -6  -1 -11   11.96    1.01
  -6  -1 -11   10.05    1.12
  -6   1 -11    9.25    1.12
   6   1  11   10.33    1.08
   6  -1  11    9.99    1.10
  -6  -1 -12    3.76    0.69
  -6  -1 -12    2.23    0.73
  -6   1 -12    1.86    0.73
   6   1  12    2.20    0.55
   6   1  12    2.24    0.76
   6  -1  12    2.64    0.80
  -6  -1 -13    3.48    0.65
  -6  -1 -13    1.77    0.67
  -6   1 -13    2.91    0.76
   6   1  13    1.75    0.53
   6   1  13    0.96    0.75
   6  -1  13    2.48    0.79
   6   1  14    3.99    0.89
   6  -1  14    3.43    0.86
  -6  -1 -14    4.64    0.89
  -6   1 -14    5.81    0.93
   6   1  14    4.25    0.83
  -6  -1 -14    3.24    0.64
   6   1  14    3.87    0.65
   6   1  15   14.91    1.30
   6   1  15   18.50    1.17
  -6  -1 -15   17.05    1.21
   6   1  15   15.48    1.44
   6  -1  15   16.72    1.45
  -6  -1 -15   17.57    1.41
  -6   1 -15   15.74    1.37
   6   1  16    7.31    1.06
  -6  -1 -16    8.94    1.12
  -6   1 -16    7.86    1.07
   6  -1  16    6.86    1.10
   6   1  16    6.23    1.06
  -6  -1 -16    9.01    0.96
  -6   1 -16    7.83    0.60
   6   1  16    8.83    0.86
   6   1  17    0.94    0.66
  -6  -1 -17    0.55    0.72
  -6   1 -17   -0.28    0.78
   6   1  17    0.47    0.91
   6  -1  17    0.31    0.85
  -6  -1 -17    0.20    0.52
  -6   1 -17    1.30    0.33
   6   1  17    1.08    0.48
   6  -1  18   -0.32    0.92
  -6  -1 -18    0.28    0.66
  -6   1 -18    0.28    0.71
  -6   1 -18    0.30    0.27
  -6  -1 -18    0.82    0.49
   6   1  18    0.83    0.72
   6   1  18    0.50    0.50
   6  -1  19   12.84    1.42
  -6   1 -19   15.75    1.46
  -6  -1 -19   12.72    1.36
   6   1  19   14.93    1.40
   6   1  19   15.94    1.13
  -6   1 -19   16.19    0.79
  -6  -1 -19   17.67    1.28
   6   1  19   16.43    1.62
  -6   1 -20   -0.15    0.71
  -6  -1 -20    0.15    0.73
   6   1  20   -0.29    0.63
  -6  -1 -20   -0.21    0.52
  -6   1 -20    0.14    0.25
   6   1  20    0.09    0.46
   6   1  20   -0.69    1.08
   6   1  21    0.90    0.73
  -6  -1 -21    1.07    0.55
   6   1  21    1.98    0.58
   6   1  21    0.18    1.02
   6  -1  21    0.18    0.99
   6   1  22   -0.15    0.68
  -6  -1 -22    0.32    0.53
   6   1  22    0.78    0.56
   6   1  22    0.18    0.92
   6  -1  22   -0.92    1.03
   6   1  23    0.47    0.83
   6   1  23    0.19    0.91
   6  -1  23   -0.19    0.94
  -6  -1 -23    0.65    0.57
   6   1  23    0.44    0.53
   6   1  24   11.00    1.47
   6  -1  24    8.55    1.38
  -6  -1 -24   10.22    1.12
   6   1  24   10.62    1.35
   6   1  24   10.37    0.98
   6   1  25    0.88    0.54
   6   1  25    0.66    0.79
   6  -1  25    0.20    0.90
   6   1  25   -0.40    1.01
   6   1  26   -0.18    0.55
   6   1  26   -0.34    0.78
   6   1  26   -0.81    0.97
   6  -1  26   -0.20    0.92
   6   1  27   -0.18    0.55
   6   1  27    0.34    0.83
   6   1  27   -0.63    0.98
   6  -1  27   -0.42    1.05
   6   1  28    2.74    0.71
   6   1  28    3.68    1.14
   6   1  28    1.92    1.08
   6  -1  28    2.15    1.14
   6   1  29    0.62    0.62
   6   1  29    0.18    0.97
   6   1  30    9.13    0.99
  -6  -2  31   -0.18    0.85
  -6   2  31   -0.18    0.86
  -6  -2  30    4.44    1.10
  -6   2  30    4.47    1.15
  -6  -2  29    1.83    0.96
  -6   2  29    3.18    0.99
   6  -2 -29    1.82    0.71
  -6  -2  28    2.94    0.94
  -6   2  28    3.28    0.99
   6  -2 -28    1.51    0.60
  -6  -2  27    0.64    0.78
  -6   2  27   -0.32    0.83
   6  -2 -27    0.68    0.58
  -6   2  26   -0.93    0.97
  -6  -2  26   -0.93    0.97
   6  -2 -26    0.43    0.58
  -6   2  25    8.35    1.19
  -6  -2  25    8.31    1.21
   6  -2 -25    7.74    0.92
  -6  -2  24   -0.59    0.84
  -6   2  24    0.15    0.81
   6  -2 -24    0.97    0.59
  -6  -2  23    0.44    0.68
  -6   2  23   -0.43    0.68
  -6  -2  23   -0.71    0.72
  -6  -2  23    0.22    0.57
  -6  -2  22    2.90    0.77
  -6   2  22    6.08    1.04
  -6  -2  22    4.55    0.96
  -6  -2  22    4.54    0.77
  -6  -2  21    2.44    0.77
  -6  -2  21    2.24    0.72
  -6   2  21    2.14    0.80
  -6  -2  21    1.33    0.71
  -6  -2  20   80.35    2.80
  -6   2  20   80.00    3.05
  -6  -2  20   77.35    2.98
   6  -2 -20   79.10    1.88
  -6  -2  20   79.72    2.76
  -6  -2  19  132.18    3.71
  -6   2  19  124.03    3.88
  -6  -2  19  134.40    3.97
   6  -2 -19  122.00    2.67
  -6  -2  19  131.37    3.68
  -6  -2  18   38.12    1.85
  -6   2  18   36.31    1.96
  -6  -2  18   35.32    1.95
   6  -2 -18   33.58    1.18
  -6  -2  18   32.97    1.74
  -6  -2  17    2.93    0.76
  -6   2  17    1.86    0.71
  -6  -2  17    0.58    0.63
  -6  -2  17    3.23    0.70
   6  -2 -17    2.40    0.43
  -6  -2  16    3.80    0.78
   6  -2 -16    4.45    0.52
  -6  -2  16    5.08    0.80
  -6   2  16    4.06    0.82
  -6  -2  16    3.16    0.79
  -6  -2  15   17.65    1.26
   6  -2 -15   18.00    0.92
  -6   2  15   19.54    1.38
  -6  -2  15   20.27    1.41
  -6  -2  14    2.13    0.63
   6  -2 -14    2.78    0.51
  -6  -2  14    2.58    0.70
  -6   2  14    2.88    0.72
   6  -2 -13    8.09    0.70
  -6   2  13    5.88    0.90
  -6  -2  13    6.14    0.89
   6  -2 -12    1.71    0.46
   6  -2 -11    1.04    0.47
  -6   2  11    1.16    0.49
  -6  -2  11    0.69    0.51
  -6  -2  11    0.19    0.55
   6  -2 -10    6.27    0.72
  -6   2  10    6.38    0.80
  -6  -2  10    7.53    0.83
  -6  -2  10    6.05    0.81
  -6  -2   9    1.07    0.50
   6  -2  -9    2.04    0.56
  -6  -2   9    0.90    0.54
  -6   2   9    1.52    0.49
  -6  -2   9    1.64    0.57
  -6  -2   8   14.90    1.12
  -6   2   8   19.18    1.19
  -6  -2   8   19.20    1.22
  -6  -2   8   17.14    1.14
  -6  -2   7   29.31    1.50
  -6   2   7   27.72    1.44
  -6  -2   7   29.77    1.48
  -6  -2   7   26.15    1.38
  -6  -2   6    1.63    0.58
  -6   2   6    1.33    0.54
  -6  -2   6    0.60    0.47
  -6  -2   6    1.80    0.51
  -6   2   5    4.89    0.67
  -6  -2   5    3.55    0.61
  -6  -2   5    4.85    0.69
  -6  -2   5    4.49    0.74
  -6   2   5    4.97    0.78
  -6  -2   5    3.79    0.68
  -6  -2   4   46.99    1.85
  -6   2   4   44.79    1.78
  -6  -2   4   45.44    1.81
  -6  -2   4   45.82    1.91
  -6   2   4   42.75    1.87
  -6  -2   3    5.61    0.73
   6  -2  -3    4.67    0.52
  -6  -2   3    4.99    0.70
  -6  -2   3    4.00    0.75
  -6   2   3    4.14    0.73
  -6   2   2   12.20    1.08
   6  -2  -2   13.10    0.83
  -6  -2   2   14.33    1.05
  -6  -2   2   11.72    1.01
  -6  -2   1    6.61    0.76
   6  -2  -1    6.83    0.69
  -6  -2   1    5.13    0.77
  -6   2   1    5.30    0.83
  -6  -2   1    6.01    0.73
  -6  -2   0   13.56    1.10
  -6   2   0   12.35    1.06
   6  -2   0   14.61    0.97
   6   2   0   12.99    1.03
  -6  -2   0   14.08    1.15
  -6  -2   0   11.99    0.97
  -6  -2   0   13.34    0.99
  -6  -2  -1   25.51    1.49
  -6   2  -1   26.71    1.53
   6  -2   1   26.26    1.32
   6   2   1   25.48    1.41
  -6  -2  -1   22.41    1.43
  -6  -2  -1   27.39    1.40
  -6  -2  -1   26.44    1.31
  -6  -2  -2   20.60    1.36
  -6   2  -2   23.61    1.48
  -6  -2  -2   22.34    1.20
   6  -2   2   23.83    1.30
   6   2   2   20.76    1.29
  -6  -2  -2   22.46    1.45
  -6  -2  -2   23.86    1.34
  -6  -2  -3   63.98    2.45
  -6   2  -3   68.68    2.52
  -6  -2  -3   62.52    2.09
   6   2   3   67.32    2.33
  -6  -2  -3   65.36    2.27
  -6  -2  -3   62.80    2.47
  -6  -2  -3   70.14    2.57
   6   2   4  140.20    3.74
  -6  -2  -4  154.11    3.57
  -6  -2  -4  150.40    4.04
  -6   2  -4  147.58    4.01
  -6  -2  -4  152.95    4.15
  -6  -2  -4  145.62    3.76
   6   2   5   45.67    1.88
  -6  -2  -5   48.33    2.12
  -6   2  -5   50.42    2.14
  -6  -2  -5   48.10    1.77
  -6  -2  -5   51.81    1.98
  -6  -2  -5   45.02    2.13
  -6  -2  -6    3.64    0.62
  -6  -2  -6    3.08    0.67
  -6  -2  -6    2.45    0.65
  -6   2  -6    1.60    0.61
   6   2   6    2.33    0.54
  -6  -2  -6    2.95    0.79
  -6  -2  -7    6.49    0.71
  -6  -2  -7    6.63    0.89
  -6   2  -7    6.06    0.86
   6   2   7    6.56    0.77
  -6  -2  -7    7.22    0.88
  -6  -2  -7    5.80    0.94
   6   2   8    1.88    0.60
   6  -2   8    2.11    0.65
  -6  -2  -8    1.42    0.63
  -6   2  -8    1.74    0.65
  -6  -2  -8    1.98    0.66
   6   2   8    2.71    0.58
  -6  -2  -8    2.17    0.65
  -6  -2  -8    2.22    0.77
  -6   2  -9   -0.45    0.66
  -6  -2  -9    1.30    0.64
   6   2   9    0.59    0.50
   6   2   9   -0.44    0.57
   6  -2   9    0.33    0.52
  -6  -2 -10    3.67    0.84
  -6   2 -10    4.00    0.80
   6   2  10    3.01    0.59
  -6  -2 -10    2.52    0.70
   6   2  10    4.90    0.83
   6  -2  10    3.11    0.72
   6   2  11   18.96    1.44
   6  -2  11   19.01    1.43
  -6  -2 -11   20.15    1.45
  -6   2 -11   20.91    1.45
   6   2  11   21.20    1.23
  -6  -2 -11   23.54    1.57
  -6  -2 -12    3.69    0.78
  -6   2 -12    2.73    0.74
   6   2  12    2.56    0.57
   6   2  12    3.23    0.78
   6  -2  12    3.00    0.77
  -6  -2 -12    3.93    0.81
  -6  -2 -13   -0.49    0.69
  -6   2 -13   -0.49    0.74
   6   2  13    0.08    0.41
   6   2  13    0.26    0.58
   6  -2  13   -0.13    0.59
  -6  -2 -13   -0.25    0.60
  -6  -2 -14   -0.25    0.74
  -6   2 -14    0.12    0.74
  -6  -2 -14    0.63    0.63
   6   2  14    0.54    0.69
   6   2  14   -0.08    0.44
   6   2  15   21.74    1.26
  -6  -2 -15   18.86    1.51
  -6   2 -15   20.84    1.55
   6   2  15   19.61    1.61
   6  -2  15   19.50    1.61
  -6  -2 -15   21.94    1.56
  -6  -2 -16    0.65    0.67
  -6   2 -16    0.26    0.61
  -6  -2 -16   -0.13    0.63
   6   2  16   -0.16    0.42
   6  -2  16   -0.59    0.80
  -6  -2 -17    2.93    0.88
  -6   2 -17    3.19    0.91
   6   2  17    4.42    0.68
  -6  -2 -17    3.56    0.86
   6   2  17    3.65    0.97
   6  -2  17    3.52    0.91
  -6  -2 -18    8.75    1.16
  -6   2 -18   10.25    1.25
   6   2  18   12.02    0.99
  -6  -2 -18    9.68    1.19
   6  -2  18    9.04    1.27
   6   2  18    8.67    1.23
  -6  -2 -19   -0.56    0.82
  -6   2 -19   -0.28    0.86
   6  -2  19   -0.49    0.82
   6   2  19   -0.49    0.87
   6   2  19    0.32    0.44
  -6  -2 -19   -0.54    0.63
   6   2  20    0.84    0.84
   6  -2  20    1.35    0.79
   6   2  20    0.95    0.51
  -6  -2 -20    1.77    0.80
   6   2  21    9.67    1.36
   6  -2  21   10.61    1.43
   6   2  21   10.21    0.92
  -6  -2 -21   12.81    1.32
   6   2  22    3.14    0.63
   6   2  22    1.59    0.92
   6  -2  22    3.02    0.97
   6   2  23    0.31    0.48
   6   2  23   -0.18    0.90
   6  -2  23   -1.10    1.01
   6   2  24    1.71    0.55
   6   2  24    0.37    1.03
   6  -2  24    0.38    1.10
   6   2  25    4.08    0.67
   6   2  25    4.97    1.22
   6  -2  25    4.63    1.18
   6   2  26    6.99    0.83
   6   2  26    7.43    1.21
   6   2  26    3.34    1.15
   6  -2  26    4.76    1.23
   6   2  27   11.33    1.41
   6   2  27   14.28    1.77
   6  -2  27   16.90    1.85
   6   2  28    5.59    1.13
  -6  -3  30    2.62    0.98
  -6   3  30    3.47    1.05
  -6  -3  29    1.75    0.85
  -6   3  29    2.73    0.94
  -6  -3  28    2.17    0.98
  -6   3  28    3.60    1.04
  -6  -3  27    1.67    0.88
  -6   3  27    2.92    0.93
  -6  -3  26    3.38    0.98
  -6   3  26    3.27    0.96
  -6  -3  25    3.14    0.91
  -6   3  25    0.72    0.79
  -6   3  24    0.20    0.93
  -6  -3  24    1.53    0.80
  -6   3  24    1.69    0.79
  -6  -3  23   -0.95    0.75
  -6   3  23    0.14    0.70
  -6  -3  22    3.03    0.84
  -6   3  22    2.13    0.77
  -6   3  21    1.04    0.71
  -6  -3  21    1.02    0.74
  -6   3  20   -0.38    0.66
  -6  -3  20    0.62    0.65
   6  -3 -19    1.28    0.31
  -6   3  19    0.49    0.69
  -6  -3  19    0.12    0.68
   6  -3 -18    4.99    0.49
  -6   3  18    5.89    0.96
  -6  -3  18    6.39    0.95
   6  -3 -17    6.96    0.61
  -6   3  17    7.74    1.01
  -6  -3  17    8.88    1.05
   6  -3 -16   45.02    1.50
  -6   3  16   47.46    2.15
  -6  -3  16   41.41    2.03
   6  -3 -15   61.08    1.89
  -6   3  15   65.90    2.52
  -6  -3  15   63.26    2.45
   6  -3 -14   32.44    1.41
  -6   3  14   36.32    1.83
  -6  -3  14   32.90    1.72
   6  -3 -13   15.97    1.06
  -6  -3  13   14.04    1.17
  -6   3  13   13.94    1.18
  -6  -3  12    0.57    0.63
  -6   3  12   -0.19    0.62
  -6  -3  12    0.66    0.60
  -6  -3  12    1.12    0.68
  -6  -3  11    2.55    0.77
  -6  -3  11    2.25    0.65
  -6   3  11    2.43    0.66
  -6  -3  11    2.95    0.71
  -6  -3  11    2.92    0.71
  -6  -3  10    5.04    0.85
  -6  -3  10    2.99    0.75
  -6   3  10    3.75    0.74
  -6  -3  10    3.51    0.72
  -6  -3  10    5.22    0.85
  -6  -3   9   -0.11    0.59
  -6  -3   9    0.54    0.66
  -6  -3   9    0.87    0.64
  -6   3   9   -0.27    0.55
  -6  -3   9   -0.09    0.53
  -6  -3   9    0.80    0.50
  -6   3   9    0.35    0.49
  -6  -3   8    0.43    0.67
  -6  -3   8    1.16    0.63
  -6  -3   8    0.44    0.53
  -6   3   8    0.26    0.47
  -6  -3   8    0.97    0.58
  -6  -3   8    0.09    0.47
  -6  -3   7    4.93    0.88
  -6  -3   7    6.00    0.88
  -6  -3   7    6.97    0.83
  -6   3   7    6.02    0.79
  -6  -3   7    6.46    0.89
  -6   3   7    6.50    0.77
  -6  -3   7    5.33    0.73
  -6  -3   6   -0.52    0.72
  -6  -3   6    0.12    0.55
  -6  -3   6    0.53    0.51
  -6   3   6    0.70    0.53
  -6  -3   6    0.63    0.57
  -6   3   6    0.08    0.49
  -6  -3   6    0.32    0.47
  -6  -3   5    3.86    0.76
  -6  -3   5    6.07    0.88
  -6   3   5    3.38    0.66
  -6  -3   5    4.04    0.70
  -6  -3   5    6.04    0.84
  -6   3   5    4.37    0.66
  -6  -3   5    3.85    0.64
  -6   3   4    1.02    0.50
  -6  -3   4    0.23    0.48
   6  -3  -4    1.14    0.33
  -6  -3   4    0.74    0.56
  -6  -3   4    1.98    0.59
  -6   3   4    1.07    0.54
  -6  -3   4    1.90    0.67
  -6  -3   4    2.02    0.60
  -6  -3   3   -0.08    0.51
  -6   3   3   -0.15    0.52
   6  -3  -3    0.71    0.36
  -6  -3   3    0.12    0.56
  -6  -3   3   -0.62    0.61
  -6   3   3   -0.09    0.58
  -6  -3   3    1.28    0.62
  -6  -3   3    0.30    0.54
  -6   3   2    9.29    0.84
  -6  -3   2    7.86    0.81
   6  -3  -2    8.95    0.73
  -6  -3   2    9.05    1.06
  -6  -3   2    7.83    0.87
  -6   3   2    8.34    0.86
  -6  -3   2    7.75    0.92
  -6  -3   2    8.96    0.92
  -6   3   1    1.13    0.49
  -6  -3   1    0.23    0.49
   6  -3  -1    1.22    0.47
  -6  -3   1    0.91    0.56
  -6   3   1    0.18    0.55
  -6  -3   1    0.97    0.56
  -6  -3   1    0.57    0.55
  -6  -3   1    0.13    0.55
  -6   3   0    2.07    0.61
  -6  -3   0    1.55    0.57
  -6  -3   0    1.84    0.65
  -6  -3   0    2.70    0.75
  -6  -3   0    2.25    0.66
  -6  -3  -1    2.78    0.78
  -6  -3  -1    2.76    0.70
  -6   3  -1    3.71    0.71
  -6  -3  -1    4.57    0.90
  -6  -3  -1    3.50    0.73
  -6  -3  -1    3.00    0.71
  -6  -3  -2   16.84    1.43
  -6  -3  -2   14.71    1.14
  -6   3  -2   15.92    1.14
  -6  -3  -2   16.62    1.17
  -6  -3  -2   13.50    1.12
  -6  -3  -2   13.92    1.30
  -6  -3  -3    0.92    0.52
  -6   3  -3    1.09    0.54
  -6  -3  -3    1.75    0.73
  -6  -3  -3    1.05    0.56
  -6  -3  -3    1.51    0.58
  -6  -3  -3    2.55    0.73
  -6  -3  -4    0.19    0.49
  -6   3  -4   -0.18    0.49
  -6  -3  -4    0.76    0.56
  -6  -3  -4   -0.26    0.53
  -6  -3  -4    0.14    0.60
  -6  -3  -4   -0.25    0.65
  -6  -3  -5   11.50    1.03
  -6   3  -5   11.58    1.07
  -6  -3  -5   12.81    1.05
  -6  -3  -5   12.15    1.26
  -6  -3  -5   14.43    1.33
  -6  -3  -5   13.58    1.12
  -6  -3  -6   -0.10    0.51
  -6   3  -6    0.19    0.54
  -6  -3  -6   -0.39    0.65
  -6  -3  -6   -0.10    0.53
  -6  -3  -6    0.83    0.54
  -6  -3  -6   -0.14    0.78
  -6  -3  -7    9.58    0.98
  -6   3  -7    7.27    0.90
  -6  -3  -7    8.85    1.15
  -6  -3  -7    9.60    0.98
  -6  -3  -7    6.46    0.81
  -6  -3  -7    7.78    1.10
  -6  -3  -8   11.04    1.23
  -6  -3  -8    8.47    0.98
  -6   3  -8    8.51    0.94
  -6   3  -8   10.20    0.89
  -6  -3  -8    9.60    0.91
  -6  -3  -8   10.28    1.04
  -6  -3  -9   19.67    1.35
  -6   3  -9   20.58    1.38
  -6   3  -9   20.37    1.15
  -6  -3  -9   20.39    1.62
  -6  -3  -9   18.54    1.16
  -6  -3  -9   21.10    1.38
  -6  -3 -10    5.53    0.83
  -6   3 -10    6.53    0.93
  -6  -3 -10    6.59    0.91
  -6   3 -10    5.91    0.68
  -6  -3 -10    6.61    0.76
  -6  -3 -10    7.47    1.16
  -6  -3 -11   -0.10    0.58
  -6   3 -11    0.53    0.38
  -6  -3 -11    0.32    0.56
  -6   3 -11    0.11    0.59
  -6  -3 -11    0.36    0.48
  -6   3 -12   -0.21    0.34
  -6  -3 -12    0.44    0.57
  -6   3 -12    1.09    0.64
  -6  -3 -12    0.21    0.48
  -6   3 -13    0.56    0.60
  -6  -3 -13    0.11    0.55
  -6  -3 -13    0.34    0.49
  -6   3 -13   -0.30    0.31
   6   3  13   -0.11    0.67
   6  -3  13   -1.16    0.82
  -6   3 -14    1.42    0.32
   6   3  14    1.92    0.70
   6  -3  14    3.15    0.82
  -6  -3 -14    2.41    0.72
  -6   3 -14    2.76    0.70
   6   3  15    3.63    0.80
  -6   3 -15    3.93    0.28
   6   3  16    2.74    0.80
   6  -3  16    2.10    0.78
   6   3  17   16.91    1.50
   6  -3  17   17.40    1.51
   6   3  18    8.92    1.26
   6  -3  18    9.10    1.19
   6   3  19    2.50    0.99
   6  -3  19    4.72    1.05
   6   3  20    1.98    0.89
   6  -3  20    1.07    0.81
   6   3  21   16.39    1.63
   6  -3  21   16.79    1.67
   6   3  22    3.42    1.07
   6  -3  22    0.82    0.90
   6   3  23    2.85    1.01
   6  -3  23    6.94    1.25
   6   3  24    4.84    1.15
   6  -3  24    7.00    1.23
   6   3  25    0.72    0.89
   6  -3  25    1.26    0.90
  -6   4  20    0.95    0.66
  -6   4  19   -0.31    0.62
  -6   4  18    0.49    0.60
  -6   4  17    0.56    0.59
  -6   4  16    0.19    0.92
  -6   4  16   -0.18    0.60
  -6   4  15    3.32    1.04
  -6   4  15    3.06    0.71
  -6   4  14    2.53    0.97
  -6   4  14    1.85    0.61
  -6   4  14    1.64    0.64
  -6   4  13   -0.18    0.82
  -6   4  13   -0.32    0.53
  -6   4  13   -0.32    0.51
  -6   4  12    8.38    0.89
  -6   4  12   11.88    0.99
  -6   4  12    9.04    1.32
  -6   4  11    8.91    0.95
  -6   4  11   10.56    1.42
  -6   4  11   10.74    0.96
  -6   4  10   28.02    2.05
  -6   4  10   25.85    1.44
  -6   4   9   33.49    2.20
  -6   4   9   30.62    1.43
  -6   4   8    0.47    0.50
  -6   4   8    1.00    0.58
  -6   4   8    0.64    0.86
  -6   4   7    5.06    0.68
  -6   4   7    5.04    0.70
  -6   4   7    5.63    1.10
  -6   4   6    0.06    0.46
  -6   4   6    0.76    0.76
  -6   4   6    0.07    0.46
  -6   4   5    1.99    0.55
  -6   4   5    2.22    0.54
  -6   4   5    2.98    0.89
  -6   4   4    0.06    0.47
  -6   4   4   -0.06    0.49
  -6   4   4    0.15    0.70
  -6   4   3   -0.31    0.44
  -6   4   3   -0.06    0.45
  -6   4   3   -0.57    0.72
  -6   4   2    1.00    0.48
  -6   4   2    1.93    0.75
  -6   4   1    0.06    0.41
  -6   4   1   -0.06    0.45
  -6   4   1    0.53    0.70
  -6   4   0    0.31    0.43
  -6   4   0    0.06    0.41
  -6   4   0    0.39    0.70
  -6   4  -1    1.23    0.44
  -6   4  -1    1.20    0.44
  -6   4  -1    0.63    0.65
  -6   4  -2    0.32    0.42
  -6   4  -2    0.83    0.46
  -6   4  -2    0.36    0.61
  -6   4  -3    0.19    0.42
  -6   4  -3    0.20    0.41
  -6   4  -3   -0.12    0.58
  -6   4  -4    0.13    0.46
  -6   4  -4    0.22    0.58
  -6   4  -4    0.47    0.44
  -6   4  -5    1.69    0.67
  -6   4  -5    2.27    0.55
  -6   4  -6    3.29    0.73
  -6   4  -7    0.19    0.53
  -6  -4  -8    0.21    0.69
  -6  -4  -8    0.19    0.62
  -6   4  -8    0.18    0.48
  -6  -4  -9   -0.63    0.65
  -6   4  -9   -0.08    0.46
  -6  -4  -9    0.19    0.62
  -6   4 -10    0.30    0.44
  -6  -4 -10   -0.10    0.64
  -6   4 -11    1.59    0.47
  -6   5   3    0.16    0.81
  -6   5   2    0.31    0.83
  -6   5   1   -0.15    0.81
  -6   5   0    1.15    0.83
  -6   5  -1   -0.14    0.74
  -6   5  -2   -0.54    0.72
  -7   0  32   -0.31    0.58
  -7   0  31    2.92    0.64
  -7   0  31    3.02    1.05
  -7   0  30    0.48    0.55
  -7   0  30   -0.37    0.87
  -7   0  29    3.99    0.73
  -7   0  29    2.35    0.97
  -7   0  28   -0.40    0.57
  -7   0  28   -1.41    0.94
  -7   0  27   -0.16    0.52
  -7   0  27    1.20    0.86
  -7   0  26   -0.40    0.55
  -7   0  26   -0.66    0.99
  -7   0  25    5.03    0.75
  -7   0  25    5.81    1.09
  -7   0  24   -0.48    0.50
  -7   0  24   -0.16    0.83
  -7   0  23    0.16    0.54
  -7   0  23   -0.15    0.80
  -7   0  22    0.40    0.58
  -7   0  22   -1.63    0.88
  -7   0  21  118.45    3.17
   7   0 -21  115.98    3.37
  -7   0  21  120.33    4.00
  -7   0  20   -0.48    0.57
   7   0 -20   -0.47    0.60
  -7   0  19   75.08    2.42
  -7   0  19   72.27    2.99
   7   0 -18    0.09    0.57
  -7   0  18    0.08    0.54
  -7   0  18   -0.81    0.85
  -7   0  17  151.40    3.76
  -7   0  17  160.19    4.59
   7   0 -17  159.90    4.00
   7   0 -16    0.49    0.44
   7   0 -16    0.09    0.56
  -7   0  16    0.26    0.59
  -7   0  16    0.96    0.57
   7   0 -15   33.68    1.60
  -7   0  15   30.28    1.78
  -7   0  15   28.27    1.42
   7   0 -15   28.06    1.41
   7   0 -14   -0.53    0.50
  -7   0  14   -0.12    0.62
   7   0 -14   -0.08    0.36
  -7   0  14    0.73    0.51
   7   0 -13    1.41    0.52
  -7   0  13    0.35    0.53
   7   0 -13    0.79    0.39
  -7   0  13    0.49    0.50
   7   0 -12   -0.17    0.44
  -7   0  12   -0.34    0.53
   7   0 -12   -0.08    0.37
  -7   0  12    0.58    0.48
   7   0 -11   57.91    2.10
   7   0 -11   57.18    1.99
  -7   0  11   55.91    2.05
  -7   0  11   53.10    2.26
   7   0 -10    0.17    0.46
  -7   0  10    0.67    0.47
   7   0 -10   -0.08    0.37
  -7   0  10   -0.33    0.55
   7   0  -9    2.90    0.51
   7   0  -9    4.61    0.68
  -7   0   9    3.47    0.56
  -7   0   9    2.75    0.64
   7   0  -8   -0.23    0.32
   7   0  -8   -0.33    0.46
  -7   0   8    0.31    0.44
   7   0  -7   61.66    2.16
  -7   0   7   60.22    2.35
   7   0  -7   63.12    2.09
  -7   0   7   61.47    2.10
   7   0  -6    0.38    0.41
   7   0  -6    0.32    0.44
  -7   0   6   -0.08    0.39
   7   0  -5    9.14    0.81
  -7   0   5   10.49    0.91
   7   0  -4   -0.24    0.42
  -7   0   4   -0.09    0.41
  -7   0   4   -0.41    0.56
  -7   0   3   42.08    1.93
  -7   0   3   41.43    1.80
  -7   0   2   -0.09    0.43
  -7   0   2   -0.21    0.52
   7   0  -2   -0.24    0.42
   7   0  -1    0.61    0.39
  -7   0   1    1.13    0.53
  -7   0   1    0.33    0.59
   7   0  -1    0.99    0.47
   7   0   0   -0.08    0.35
   7   0   0   -0.17    0.45
  -7   0   0    0.10    0.46
  -7   0   0    0.11    0.53
   7   0   1  165.03    3.83
   7   0   1  164.81    4.02
  -7   0  -1  160.31    4.38
   7   0   2    0.09    0.40
  -7   0  -2   -0.12    0.59
   7   0   3    4.76    0.72
  -7   0  -3    4.87    0.82
   7   0   4   -0.58    0.50
  -7   0  -4   -0.12    0.64
  -7   0  -5   51.98    2.33
   7   0   5   53.55    2.16
   7   0   6    0.62    0.59
  -7   0  -6   -0.13    0.64
   7   0   7   56.57    2.32
  -7   0  -7   59.07    2.53
   7   0   7   65.20    2.56
  -7   0  -8   -0.52    0.87
   7   0   8   -0.62    0.64
   7   0   8    0.11    0.54
   7   0   8    0.20    0.50
  -7   0  -9   -0.67    1.06
   7   0   9   -0.13    0.60
   7   0   9    0.47    0.57
   7   0   9    0.30    0.57
   7   0  10    0.13    0.56
   7   0  10   -0.31    0.52
   7   0  10   -0.24    0.55
   7   0  11   34.46    1.75
   7   0  11   33.26    1.88
   7   0  11   30.73    1.88
  -7   0 -11   31.58    1.97
  -7   0 -12   -0.56    0.76
   7   0  12    0.26    0.60
   7   0  12    0.53    0.56
   7   0  12   -0.14    0.62
   7   0  13   10.38    1.13
  -7   0 -13   10.12    1.19
   7   0  13   10.98    1.09
   7   0  13   13.55    1.35
   7   0  13   11.81    0.84
   7   0  14   -0.14    0.63
   7   0  14   -0.77    0.77
  -7   0 -14   -0.14    0.60
   7   0  14    0.11    0.57
  -7   0 -14    0.17    0.38
   7   0  14    0.19    0.42
   7   0  15   38.53    1.47
  -7   0 -15   42.09    1.74
   7   0  15   38.38    1.93
   7   0  15   41.25    2.24
   7   0  15   42.53    2.37
  -7   0 -15   40.83    2.24
   7   0  16   -0.15    0.70
   7   0  16   -0.17    0.80
  -7   0 -16   -0.15    0.79
   7   0  16   -0.45    0.69
  -7   0 -16   -0.08    0.44
   7   0  16   -0.06    0.39
   7   0  17   30.95    2.06
  -7   0 -17   34.21    1.57
   7   0  17   28.98    1.75
   7   0  17   30.50    1.28
  -7   0 -17   33.87    2.12
   7   0  17   29.71    2.14
  -7   0 -18    0.82    0.54
   7   0  18    0.16    0.87
   7   0  18    0.88    0.94
  -7   0 -18   -0.16    0.75
   7   0  18    0.46    0.71
   7   0  18    0.89    0.47
   7   0  19   57.10    2.85
   7   0  19   65.26    2.61
   7   0  19   64.15    1.88
   7   0  19   56.77    2.97
  -7   0 -19   64.36    2.22
   7   0  20    0.36    0.68
   7   0  20    0.20    0.37
  -7   0 -20    0.08    0.42
   7   0  20    0.37    0.72
   7   0  21    1.32    0.75
   7   0  21    0.19    0.35
  -7   0 -21   -0.08    0.45
   7   0  21    0.96    0.83
   7   0  22    0.61    0.72
   7   0  22    0.09    0.35
  -7   0 -22    0.33    0.45
   7   0  22    0.59    0.86
   7   0  23    1.47    0.71
   7   0  23    2.42    0.42
  -7   0 -23    1.37    0.51
   7   0  23    1.20    0.90
   7   0  24   -0.12    0.63
   7   0  24   -0.30    0.34
  -7   0 -24    0.40    0.48
   7   0  24   -0.41    0.87
   7   0  25    1.88    0.96
   7   0  25    2.98    0.89
   7   0  25    2.43    0.93
   7   0  26   -0.43    0.99
   7   0  26    0.57    0.86
   7   0  26   -0.50    0.68
   7   0  27    5.51    1.00
   7   0  28   -0.13    0.72
   7   0  29   20.92    1.66
   7   0  30    1.13    0.77
   7   0  31   15.88    1.47
   7   0  32    0.25    0.84
  -7  -1  31    3.19    1.01
  -7   1  31    3.92    1.11
  -7  -1  30    0.97    0.64
  -7  -1  30    0.37    0.82
  -7   1  30    0.37    0.82
  -7  -1  29    0.29    0.57
  -7   1  29    0.72    0.82
  -7  -1  29   -0.18    0.86
   7  -1 -28    0.38    0.56
  -7  -1  28    1.06    0.62
  -7   1  28    0.35    0.80
  -7  -1  28    1.23    0.79
   7  -1 -27    4.84    0.80
  -7  -1  27    4.21    0.76
  -7   1  27    4.41    1.06
  -7  -1  27    4.27    1.01
   7  -1 -26    0.10    0.57
  -7  -1  26   -0.09    0.59
  -7   1  26   -0.33    0.92
  -7  -1  26   -0.83    0.92
   7  -1 -25    5.81    0.84
  -7  -1  25    3.96    0.74
  -7   1  25    3.84    0.99
  -7  -1  25    5.01    1.10
   7  -1 -24    3.61    0.75
  -7   1  24    4.66    1.02
  -7  -1  24    4.55    1.05
  -7  -1  24    6.18    0.84
  -7   1  23    8.91    1.28
  -7  -1  23    9.92    1.31
   7  -1 -23    9.94    1.01
  -7  -1  23   12.01    1.06
   7  -1 -22   -0.09    0.58
  -7   1  22   -0.73    0.95
  -7  -1  22   -0.74    0.91
  -7  -1  22   -0.28    0.56
  -7  -1  21   41.74    1.83
   7  -1 -21   43.35    1.91
  -7   1  21   37.50    2.17
  -7  -1  21   40.28    2.26
   7  -1 -20    1.42    0.65
  -7   1  20    0.69    0.74
  -7  -1  20    1.26    0.80
  -7  -1  20    2.00    0.63
   7  -1 -19    5.18    0.83
   7  -1 -19    3.96    0.57
  -7   1  19    5.96    1.02
  -7  -1  19    5.22    1.03
  -7  -1  19    5.51    0.79
  -7  -1  18   15.62    1.15
  -7   1  18   15.73    1.43
  -7  -1  18   18.57    1.52
   7  -1 -18   16.44    0.99
   7  -1 -18   18.52    1.27
  -7  -1  17   23.92    1.36
  -7   1  17   19.71    1.54
  -7  -1  17   20.72    1.59
   7  -1 -17   21.82    1.14
   7  -1 -17   22.65    1.41
   7  -1 -16    0.13    0.38
   7  -1 -16    0.37    0.59
  -7  -1  16   -0.09    0.48
  -7   1  16    0.06    0.34
  -7   1  15    6.73    0.63
  -7  -1  15    8.08    0.87
   7  -1 -15    7.76    0.71
  -7   1  15    5.75    0.92
  -7  -1  15    6.49    0.97
  -7   1  14   -0.36    0.57
  -7  -1  14   -0.49    0.59
  -7  -1  14    0.52    0.47
   7  -1 -14    0.07    0.34
  -7   1  14    0.22    0.35
  -7   1  13   11.85    1.11
   7  -1 -13   10.78    0.79
  -7  -1  13   10.76    0.95
  -7   1  13    8.51    0.71
  -7  -1  13   10.62    1.09
  -7   1  12    2.54    0.65
  -7  -1  12    2.61    0.73
  -7  -1  12    1.99    0.59
   7  -1 -12    2.51    0.53
  -7   1  12    1.41    0.44
   7  -1 -11   37.27    1.53
  -7  -1  11   36.14    1.65
  -7   1  11   34.42    1.78
  -7  -1  11   41.81    1.95
  -7   1  11   39.39    1.46
   7   1 -11   37.49    1.74
   7  -1 -10   13.07    0.91
  -7  -1  10   14.10    1.05
  -7   1  10   13.24    0.88
   7   1 -10   13.76    1.06
  -7   1  10   11.51    1.07
  -7  -1  10   12.66    1.12
   7   1  -9    1.40    0.46
  -7  -1   9    0.64    0.53
  -7   1   9    0.62    0.51
  -7   1   9    1.22    0.44
   7  -1  -9    0.58    0.40
   7  -1  -8   44.69    1.73
  -7  -1   8   47.84    2.06
  -7   1   8   47.51    1.70
   7   1  -8   42.84    1.85
   7  -1  -7   15.56    1.04
   7   1  -7   14.84    1.08
  -7   1   7   15.89    1.16
  -7  -1   7   15.07    1.16
   7  -1  -6    3.64    0.61
   7   1  -6    5.21    0.67
   7  -1  -5    4.58    0.66
  -7  -1   5    4.00    0.73
  -7   1   5    4.94    0.80
   7   1  -5    4.88    0.67
   7   1  -4   21.92    1.27
  -7  -1   4   19.04    1.23
   7  -1  -4   18.44    1.18
  -7  -1   4   18.96    1.31
  -7   1   4   19.30    1.32
   7   1  -3    0.73    0.47
   7  -1  -3    0.53    0.50
   7   1  -3    0.44    0.42
  -7  -1   3   -0.27    0.46
  -7  -1   3   -0.21    0.65
  -7   1   3   -0.32    0.62
   7   1  -2   30.02    1.48
  -7  -1   2   30.64    1.55
   7  -1  -2   32.14    1.61
  -7  -1   2   30.65    1.69
  -7   1   2   31.18    1.69
   7   1  -2   32.68    1.49
   7   1  -1    1.73    0.50
  -7  -1   1    0.55    0.66
  -7   1   1    0.89    0.60
  -7  -1   1    2.03    0.56
   7  -1  -1    2.16    0.57
   7  -1   0   -0.08    0.40
  -7  -1   0    0.94    0.59
  -7   1   0   -0.23    0.71
   7   1   0   -0.08    0.43
  -7  -1  -1   21.54    1.46
  -7   1  -1   21.22    1.47
   7   1   1   23.52    1.22
   7  -1   1   21.74    1.24
  -7  -1  -2   19.82    1.42
  -7   1  -2   18.76    1.39
   7  -1   2   20.23    1.25
   7   1   2   21.36    1.17
   7   1   3    5.60    0.69
  -7  -1  -3    7.44    0.97
   7  -1   3    5.96    0.78
   7   1   3    6.21    0.75
  -7  -1  -3    4.95    0.86
  -7   1  -3    4.20    0.86
  -7  -1  -4   70.53    2.71
   7   1   4   71.15    2.38
   7  -1   4   74.00    2.56
  -7  -1  -4   66.37    2.68
  -7   1  -4   72.93    2.81
   7   1   4   77.15    2.30
  -7  -1  -5   60.18    2.49
   7  -1   5   58.73    2.30
   7   1   5   59.97    2.00
  -7  -1  -5   60.23    2.53
  -7   1  -5   59.52    2.56
   7   1   5   58.77    2.12
   7  -1   6   82.10    2.84
   7   1   6   84.35    2.63
   7   1   6   78.34    2.36
  -7  -1  -6   84.51    3.05
  -7   1  -6   86.44    3.10
  -7  -1  -7    2.42    0.81
  -7   1  -7    3.48    0.85
   7  -1   7    2.35    0.82
   7   1   7    3.74    0.66
   7   1   7    3.05    0.60
  -7  -1  -8   72.88    2.87
  -7   1  -8   72.28    2.87
   7  -1   8   72.47    2.77
   7   1   8   73.51    2.21
   7   1   8   75.76    2.46
   7   1   8   72.58    2.79
   7  -1   8   74.41    2.83
  -7  -1  -9   10.71    1.26
  -7   1  -9   12.67    1.32
   7   1   9   13.20    1.06
   7  -1   9   10.84    1.20
   7   1   9   15.39    1.30
   7  -1   9   13.40    1.25
  -7  -1 -10   17.66    1.26
   7   1  10   17.81    1.17
   7  -1  10   15.18    1.32
   7   1  10   15.54    1.37
   7  -1  10   16.69    1.42
  -7  -1 -10   17.67    1.49
  -7   1 -10   17.31    1.51
   7   1  11   -0.55    0.69
   7  -1  11   -0.55    0.67
  -7  -1 -11    0.63    0.50
   7   1  11    0.09    0.50
  -7  -1 -11    0.40    0.64
  -7   1 -11    0.54    0.64
   7  -1  11    0.39    0.67
   7   1  12   -0.42    0.65
   7  -1  12    1.28    0.67
  -7  -1 -12   -0.14    0.72
  -7   1 -12    0.97    0.69
  -7  -1 -12    1.49    0.54
   7   1  12    0.91    0.50
   7  -1  12    1.22    0.68
  -7  -1 -13   10.96    1.25
  -7   1 -13   10.04    1.20
   7   1  13   12.57    1.03
  -7  -1 -13   13.26    1.14
   7  -1  13   13.18    1.32
   7   1  13   11.57    1.30
   7  -1  13   12.96    1.34
  -7  -1 -14   34.12    1.76
   7   1  14   33.17    1.63
   7  -1  14   30.61    1.97
   7   1  14   35.36    2.13
   7  -1  14   32.58    2.06
  -7  -1 -14   32.83    1.99
  -7   1 -14   34.01    2.03
  -7  -1 -15    7.10    1.12
  -7   1 -15    7.13    1.12
  -7  -1 -15    8.97    0.99
   7   1  15    7.68    1.19
   7  -1  15    6.45    1.13
   7   1  15    7.41    0.86
   7   1  16   10.05    1.36
   7  -1  16    9.15    1.26
  -7  -1 -16    9.91    1.30
  -7   1 -16   10.10    1.27
  -7  -1 -16   10.55    1.05
   7   1  16   10.73    1.02
  -7   1 -16   10.74    0.75
   7   1  16   11.36    1.26
   7   1  17    7.47    1.13
  -7  -1 -17    4.39    0.98
  -7   1 -17    7.74    1.16
   7   1  17    5.39    1.09
   7  -1  17    7.11    1.15
  -7  -1 -17    6.67    0.89
  -7   1 -17    6.27    0.62
   7   1  17    4.89    0.76
   7   1  18    8.22    1.19
   7   1  18    6.42    1.15
   7  -1  18    7.49    1.24
  -7  -1 -18    8.30    1.21
  -7   1 -18    7.86    1.19
  -7  -1 -18    8.26    0.98
   7   1  18    8.34    0.93
  -7   1 -18    7.47    0.65
  -7   1 -19   14.22    0.84
  -7  -1 -19   12.61    1.17
   7   1  19   12.99    1.37
   7   1  19   11.82    1.46
   7  -1  19   12.23    1.55
   7   1  19   12.32    1.09
  -7   1 -20   -0.24    0.32
  -7  -1 -20    0.34    0.57
   7   1  20    0.16    0.75
   7   1  20   -1.47    0.99
   7  -1  20   -0.74    0.96
   7   1  20    0.10    0.55
  -7  -1 -21    1.71    0.63
  -7   1 -21    1.42    0.38
   7   1  21    2.54    0.93
   7   1  21    1.74    0.62
   7   1  21   -0.19    0.88
   7  -1  21    1.52    0.88
   7   1  22    6.80    1.28
   7  -1  22    8.00    1.33
  -7  -1 -22    8.27    1.04
  -7   1 -22    5.98    0.54
   7   1  22    6.81    0.89
   7   1  22    8.46    1.24
   7  -1  23   -0.80    0.93
   7   1  23    0.39    0.55
  -7  -1 -23    0.23    0.57
   7   1  23   -0.33    0.73
   7   1  24    9.33    1.43
   7  -1  24    9.59    1.43
   7   1  24    9.51    1.04
  -7  -1 -24    7.26    0.98
   7   1  24    7.13    1.23
   7   1  25    3.74    1.22
   7  -1  25    6.48    1.33
   7   1  25    6.93    1.25
  -7  -1 -25    4.85    0.93
   7   1  25    7.37    0.96
   7   1  26   25.23    2.06
   7   1  26   24.37    1.52
   7   1  26   23.35    2.18
   7  -1  26   26.93    2.32
   7   1  27    8.89    1.03
   7   1  28    0.99    0.63
   7   1  29    3.06    0.77
  -7  -2  30    1.07    0.89
  -7   2  30    3.03    1.05
   7  -2 -29    1.33    0.67
  -7  -2  29    1.92    0.99
  -7   2  29    1.75    0.95
   7  -2 -28    0.19    0.63
  -7  -2  28    0.17    0.94
  -7   2  28   -0.68    0.83
   7  -2 -27    2.62    0.76
  -7  -2  27    2.35    0.97
  -7   2  27    3.18    1.01
   7  -2 -26    0.69    0.66
  -7   2  26    0.16    0.76
  -7  -2  26    0.49    0.77
   7  -2 -25    1.99    0.71
  -7   2  25    0.48    0.83
  -7  -2  25    0.95    0.80
   7  -2 -24    0.80    0.64
  -7   2  24   -0.15    0.75
  -7  -2  24   -0.31    0.76
   7  -2 -23   -0.20    0.62
  -7   2  23   -0.90    0.84
  -7  -2  23   -0.60    0.87
  -7   2  22    5.52    1.06
  -7  -2  22    7.72    1.19
  -7  -2  21    0.14    0.67
   7  -2 -21    0.53    0.34
  -7   2  20    1.64    0.74
  -7  -2  20    1.93    0.77
   7  -2 -20    2.60    0.44
  -7  -2  20    2.40    0.69
  -7  -2  19    2.02    0.76
  -7   2  19    2.39    0.82
  -7  -2  19    3.08    0.89
   7  -2 -19    2.62    0.48
  -7  -2  19    3.02    0.72
  -7  -2  18    0.33    0.63
   7  -2 -18    0.22    0.32
  -7  -2  18    0.43    0.54
  -7   2  18   -1.03    0.74
  -7  -2  18   -0.13    0.68
  -7  -2  17    4.17    0.82
   7  -2 -17    3.33    0.50
  -7  -2  17    2.95    0.69
  -7   2  17    1.77    0.72
  -7  -2  17    3.57    0.87
  -7  -2  16   -0.21    0.59
   7  -2 -16    0.41    0.35
  -7   2  16    0.12    0.78
  -7  -2  16   -0.12    0.81
  -7  -2  15    1.74    0.62
   7  -2 -15    1.92    0.49
  -7   2  15   -0.12    0.72
  -7  -2  15    0.12    0.79
   7  -2 -14    0.71    0.41
  -7  -2  14    0.30    0.52
   7  -2 -13    0.07    0.41
  -7   2  13   -0.91    0.88
  -7  -2  13   -1.05    0.88
  -7   2  12    5.34    0.84
  -7  -2  12    4.31    0.79
   7  -2 -12    4.89    0.68
  -7  -2  12    4.01    0.77
  -7   2  11   -0.22    0.59
  -7  -2  11   -0.88    0.64
   7  -2 -11    0.60    0.46
  -7  -2  11    0.20    0.58
  -7   2  10    0.52    0.52
  -7  -2  10    0.53    0.52
  -7  -2  10    0.80    0.67
   7  -2 -10    0.95    0.52
   7  -2  -9   26.94    1.42
  -7  -2   9   31.00    1.59
  -7  -2   9   30.81    1.63
  -7   2   9   30.91    1.62
  -7  -2   9   29.04    1.61
   7  -2  -8   11.34    1.01
  -7   2   8   11.05    1.04
  -7  -2   8   12.98    1.11
  -7  -2   8   12.15    1.09
  -7  -2   8   10.57    1.03
  -7  -2   7   14.11    1.16
  -7  -2   7   16.75    1.23
  -7   2   7   17.53    1.28
  -7   2   7   15.94    1.18
  -7  -2   7   19.01    1.30
  -7  -2   7   16.11    1.24
  -7  -2   6    8.65    0.93
  -7  -2   6    9.52    0.97
  -7  -2   6    6.15    0.91
  -7   2   6    6.05    0.96
  -7   2   6    7.78    0.85
  -7  -2   6    8.02    0.91
  -7  -2   5    0.86    0.57
  -7  -2   5    0.89    0.55
  -7   2   5    0.28    0.50
  -7  -2   5    1.39    0.62
  -7  -2   5   -0.32    0.83
  -7   2   5   -0.74    0.85
  -7  -2   4   21.56    1.48
  -7   2   4   25.42    1.59
  -7  -2   4   26.23    1.47
  -7  -2   3   10.49    1.02
  -7  -2   3   11.74    1.02
  -7   2   3   10.35    1.10
  -7   2   2   13.51    1.25
  -7  -2   2   18.48    1.21
  -7  -2   2   16.53    1.34
  -7  -2   2   14.63    1.15
   7   2  -2   14.10    1.18
  -7  -2   2   18.00    1.34
   7  -2  -2   16.38    0.98
  -7  -2   1    0.19    0.53
   7   2  -1    0.21    0.58
  -7  -2   1    0.46    0.61
   7  -2  -1    0.56    0.46
  -7  -2   1    0.69    0.56
  -7  -2   1   -1.01    0.86
  -7   2   1   -0.68    0.89
  -7  -2   0   52.83    2.01
  -7  -2   0   47.83    2.17
  -7   2   0   48.01    2.19
  -7  -2   0   48.71    2.08
   7   2   0   51.94    2.16
   7  -2   0   54.00    1.93
  -7  -2   0   51.40    2.27
  -7  -2  -1    4.20    0.78
   7  -2   1    5.19    0.72
  -7  -2  -1    2.50    0.76
   7   2   1    5.69    0.81
  -7   2  -1    5.07    0.89
  -7  -2  -1    3.52    0.81
  -7  -2  -1    6.70    0.83
  -7  -2  -2    0.79    0.60
   7   2   2    0.70    0.50
  -7  -2  -2    0.92    0.69
  -7   2  -2    0.58    0.64
  -7  -2  -2    2.54    0.67
   7  -2   2    1.42    0.58
  -7  -2  -2    1.58    0.70
   7   2   3   21.65    1.39
   7  -2   3   23.07    1.41
  -7  -2  -3   23.79    1.43
  -7  -2  -3   21.37    1.51
  -7   2  -3   21.85    1.50
  -7  -2  -3   23.35    1.31
  -7  -2  -3   22.42    1.58
   7  -2   4   14.16    1.18
   7   2   4   14.12    1.12
  -7  -2  -4   14.24    1.33
  -7  -2  -4   12.40    1.13
  -7  -2  -4   14.27    1.30
  -7   2  -4   13.81    1.26
  -7  -2  -5    0.12    0.68
  -7   2  -5    0.24    0.65
  -7  -2  -5    1.62    0.69
   7   2   5    1.07    0.58
   7  -2   5    1.58    0.69
  -7  -2  -5    1.04    0.75
  -7  -2  -6   97.92    3.33
  -7  -2  -6   93.87    3.04
  -7  -2  -6   99.67    3.34
  -7   2  -6   98.74    3.33
  -7  -2  -6   95.29    3.38
   7  -2   6   98.60    3.20
   7   2   6   98.77    3.03
   7   2   7    3.95    0.74
  -7  -2  -7    2.09    0.74
  -7   2  -7    3.21    0.85
  -7  -2  -7    3.80    0.95
  -7  -2  -7    3.42    0.79
  -7  -2  -8   66.27    2.68
  -7  -2  -8   63.03    2.72
   7   2   8   57.18    2.23
  -7  -2  -8   57.71    2.49
  -7   2  -8   57.91    2.53
  -7  -2  -9   40.88    2.12
  -7  -2  -9   40.42    2.11
  -7   2  -9   45.02    2.21
   7   2   9   41.82    1.88
  -7  -2 -10    0.39    0.68
  -7   2 -10    1.17    0.70
   7   2  10    0.85    0.54
  -7  -2 -10    0.64    0.59
   7   2  10    1.25    0.65
   7  -2  10    1.51    0.71
   7   2  11   27.68    1.78
   7   2  11   29.24    1.57
   7  -2  11   28.10    1.80
  -7  -2 -11   29.96    1.88
  -7   2 -11   25.62    1.75
  -7  -2 -11   33.51    1.93
  -7  -2 -12    7.51    1.07
   7   2  12    7.69    0.85
  -7  -2 -12    8.11    1.12
  -7   2 -12    7.45    1.06
   7   2  12    6.84    1.05
   7  -2  12    6.35    1.03
  -7  -2 -13    1.73    0.73
   7   2  13    1.87    0.64
  -7  -2 -13    1.08    0.73
  -7   2 -13    0.95    0.71
   7   2  13   -0.28    0.73
   7  -2  13    2.52    0.83
  -7  -2 -14    6.56    1.01
   7   2  14    6.51    0.85
   7   2  14    5.77    1.02
   7  -2  14    4.78    0.98
  -7  -2 -14    4.42    1.00
  -7   2 -14    5.65    1.07
   7   2  15    1.86    0.64
   7   2  15    0.89    0.80
   7  -2  15    1.80    0.82
  -7  -2 -15    1.35    0.67
  -7  -2 -15    0.28    0.90
  -7   2 -15    0.70    0.92
   7   2  16   10.35    0.97
  -7  -2 -16    8.34    1.11
  -7  -2 -16    9.74    1.26
  -7   2 -16    9.87    1.31
   7   2  16    9.89    1.27
   7  -2  16    8.38    1.22
   7   2  17   -0.48    0.72
   7  -2  17    0.16    0.71
   7   2  17    1.01    0.52
  -7  -2 -17    0.29    0.76
  -7   2 -17   -0.29    0.73
  -7  -2 -17    0.41    0.66
  -7   2 -17    0.28    0.25
   7   2  18    3.03    0.67
   7   2  18    2.80    0.95
   7  -2  18    3.64    0.97
   7   2  19    7.61    0.86
   7   2  19    6.97    1.23
   7  -2  19    5.13    1.14
   7   2  20    6.67    0.83
   7   2  20    6.12    1.18
   7  -2  20    7.95    1.30
   7   2  21    6.93    0.87
   7   2  21    6.88    1.28
   7  -2  21    7.84    1.34
   7   2  22   22.04    1.39
   7   2  22   20.94    1.93
   7  -2  22   22.95    2.01
   7   2  23    3.65    1.17
   7  -2  23    4.84    1.26
   7   2  23    4.07    0.76
   7   2  24    9.83    1.54
   7  -2  24    6.56    1.39
   7   2  24    8.62    0.96
   7   2  25   -0.40    1.02
   7   2  25    0.71    0.58
   7   2  26    9.37    0.96
  -7  -3  28    0.80    0.81
  -7   3  28    1.30    0.87
  -7  -3  27    0.63    0.83
  -7   3  27    0.16    0.80
  -7  -3  26    0.93    0.87
  -7   3  26   -0.16    0.85
  -7  -3  25    6.79    1.16
  -7   3  25    4.90    1.03
  -7  -3  24   -0.74    0.82
  -7   3  24   -0.45    0.86
  -7  -3  23    1.88    0.85
  -7   3  23    2.05    0.87
  -7   3  22   -0.29    0.74
  -7  -3  22    0.28    0.76
  -7   3  21    0.28    0.76
  -7  -3  21    0.55    0.76
  -7   3  20   -0.13    0.69
  -7  -3  20   -0.13    0.65
  -7   3  19    0.13    0.64
  -7  -3  19    0.26    0.63
  -7   3  18    2.15    0.82
  -7  -3  18    2.50    0.81
   7  -3 -18    1.74    0.41
  -7   3  17   -0.12    0.74
  -7  -3  17    0.73    0.70
   7  -3 -17    0.50    0.41
  -7   3  16    0.96    0.65
  -7  -3  16    0.47    0.62
   7  -3 -16    1.04    0.51
  -7   3  15    0.12    0.63
  -7  -3  15   -0.46    0.69
   7  -3 -15    0.07    0.47
  -7   3  14   -0.23    0.69
  -7  -3  14   -0.22    0.67
   7  -3 -14   -0.07    0.48
  -7   3  13    6.66    0.94
   7  -3 -13    6.97    0.78
  -7   3  12    2.50    0.75
  -7  -3  12    3.54    0.80
   7  -3 -12    3.90    0.70
  -7   3  11    1.34    0.63
  -7   3  11    0.97    0.71
  -7  -3  11    0.11    0.74
  -7  -3  10    0.73    0.56
  -7   3  10    2.15    0.65
  -7  -3   9    2.72    0.69
  -7   3   9    2.06    0.66
  -7   3   9    1.83    0.64
  -7  -3   9    2.11    0.71
  -7  -3   8    3.77    0.78
  -7   3   8    3.72    0.76
  -7   3   8    3.98    0.80
  -7  -3   8    4.54    0.80
  -7  -3   8    4.51    0.87
  -7  -3   7    5.04    0.88
  -7   3   7    4.78    0.88
  -7  -3   7    7.66    1.03
  -7   3   7    5.22    0.83
  -7  -3   7    7.00    0.91
  -7  -3   7    6.20    0.95
  -7  -3   6   11.71    1.16
  -7   3   6    9.85    1.09
  -7  -3   6   11.27    1.16
  -7   3   6   11.79    1.07
  -7  -3   6   13.44    1.20
  -7  -3   6   11.52    1.20
  -7  -3   6   10.22    1.03
  -7  -3   5   16.92    1.31
  -7   3   5   16.23    1.22
  -7  -3   5   18.02    1.24
  -7  -3   5   18.27    1.33
  -7  -3   5   17.72    1.35
  -7   3   5   18.20    1.39
  -7  -3   5   16.77    1.41
  -7  -3   4    2.50    0.76
  -7  -3   4    3.72    0.81
  -7  -3   4    2.33    0.69
  -7   3   4    2.83    0.73
  -7  -3   4    3.27    0.74
  -7   3   4    2.03    0.65
  -7  -3   4    1.84    0.67
  -7   3   3    0.91    0.56
  -7  -3   3    0.55    0.56
   7  -3  -3    1.54    0.40
  -7  -3   3    2.09    0.71
  -7  -3   3    0.85    0.54
  -7   3   3    1.26    0.60
  -7  -3   3    1.87    0.73
  -7  -3   3    1.96    0.68
  -7   3   2   -0.63    0.66
  -7  -3   2   -0.36    0.67
   7  -3  -2    0.30    0.38
  -7  -3   2    0.21    0.59
  -7  -3   2    1.07    0.64
  -7   3   2    0.63    0.60
  -7  -3   2    1.09    0.65
  -7  -3   2   -0.22    0.59
  -7   3   1   -0.72    0.67
   7  -3  -1   -0.07    0.41
  -7  -3   1    0.27    0.62
  -7  -3   1   -0.10    0.57
  -7  -3   1   -0.22    0.56
  -7   3   1   -0.11    0.62
  -7  -3   1   -0.64    0.58
  -7  -3   1    0.41    0.58
   7  -3   0    1.13    0.53
  -7  -3   0    0.66    0.64
  -7   3   0    0.53    0.57
  -7  -3   0    0.76    0.60
  -7  -3   0    0.90    0.70
  -7  -3   0    0.83    0.64
  -7  -3   0    0.64    0.60
  -7  -3  -1   -0.54    0.59
  -7   3  -1   -0.54    0.62
  -7  -3  -1    0.40    0.66
   7  -3   1   -0.25    0.49
  -7  -3  -1    0.11    0.57
  -7  -3  -1    0.68    0.64
  -7  -3  -2    4.48    0.81
  -7   3  -2    5.18    0.84
  -7  -3  -2    4.74    0.90
   7  -3   2    4.74    0.77
  -7  -3  -2    4.17    0.81
  -7  -3  -2    5.55    0.81
  -7  -3  -3    4.95    0.87
  -7   3  -3    3.35    0.77
   7  -3   3    4.49    0.77
  -7  -3  -3    7.41    1.10
  -7  -3  -3    7.81    0.95
  -7  -3  -3    4.61    0.85
  -7  -3  -4   32.74    1.79
  -7  -3  -4   37.37    1.75
  -7  -3  -4   34.28    2.07
  -7  -3  -4   34.01    1.82
  -7   3  -4   34.04    1.80
  -7  -3  -5   14.47    1.27
  -7  -3  -5   16.55    1.22
  -7  -3  -5   17.31    1.55
  -7  -3  -5   16.03    1.31
  -7   3  -5   12.89    1.20
  -7  -3  -6    0.11    0.61
  -7   3  -6    1.12    0.70
  -7  -3  -6    1.16    0.79
  -7  -3  -6    0.32    0.63
  -7  -3  -6    0.18    0.56
  -7  -3  -7    0.33    0.65
  -7  -3  -7   -0.23    0.56
  -7   3  -7    1.13    0.65
  -7  -3  -7    0.17    0.56
  -7  -3  -8   -0.22    0.60
  -7  -3  -8    0.92    0.62
  -7   3  -8   -0.11    0.56
  -7  -3  -8   -0.25    0.55
  -7  -3  -9    2.09    0.78
  -7  -3  -9    2.34    0.72
  -7   3  -9    3.47    0.80
  -7  -3  -9    3.14    0.70
  -7  -3 -10   -0.48    0.62
  -7   3 -10   -0.12    0.57
  -7  -3 -10    0.40    0.58
  -7   3 -11    0.54    0.43
  -7  -3 -11    0.24    0.65
  -7   3 -11    1.44    0.72
  -7   3 -12    0.84    0.41
  -7  -3 -12   -0.25    0.65
  -7   3 -12   -0.12    0.71
  -7   3 -13    0.72    0.39
  -7   3 -13    0.25    0.67
  -7  -3 -13    0.38    0.68
  -7   3 -14    0.29    0.34
  -7  -3 -14    1.15    0.78
  -7   3 -14   -0.25    0.82
  -7   3 -15    0.83    0.31
   7  -3  15   -0.13    0.74
  -7   3 -15   -0.65    0.89
  -7  -3 -15    0.13    0.83
  -7  -3 -16   35.05    2.06
   7   3  16   35.68    2.11
   7  -3  16   37.85    2.13
   7   3  17    1.29    0.91
   7  -3  17    0.58    0.83
   7   3  18    7.42    1.16
   7  -3  18    5.81    1.12
   7   3  19   10.89    1.37
   7  -3  19   10.32    1.31
   7   3  20    0.16    0.74
   7  -3  20    0.48    0.78
   7   3  21    1.64    0.91
   7  -3  21    2.79    0.95
   7   3  22    2.52    1.02
   7  -3  22    1.69    0.95
   7   3  23    2.94    1.02
   7  -3  23    1.57    0.92
  -7   4  17    3.32    0.85
  -7   4  16   -0.10    0.62
  -7   4  15   -0.10    0.62
  -7   4  14    3.15    0.77
  -7   4  13    3.30    1.09
  -7   4  13    1.05    0.66
  -7   4  12    6.83    1.27
  -7   4  12    5.28    0.85
  -7   4  11    3.35    1.11
  -7   4  11    1.71    0.65
  -7   4  10    3.62    1.02
  -7   4  10    2.45    0.67
  -7   4   9    2.20    0.91
  -7   4   9    1.53    0.66
  -7   4   9    1.45    0.58
  -7   4   8   -0.17    0.79
  -7   4   8    0.89    0.55
  -7   4   8    0.08    0.55
  -7   4   7   -0.65    0.76
  -7   4   7    0.88    0.58
  -7   4   7    0.33    0.56
  -7   4   6    0.95    0.74
  -7   4   6    1.23    0.64
  -7   4   6    1.30    0.61
  -7   4   5    1.47    0.56
  -7   4   5    1.62    0.61
  -7   4   4    1.51    0.58
  -7   4   4    2.11    0.83
  -7   4   3    0.33    0.54
  -7   4   3    1.04    0.56
  -7   4   3    0.44    0.74
  -7   4   2    0.48    0.50
  -7   4   2    1.84    0.58
  -7   4   2    1.86    0.83
  -7   4   1    0.90    0.55
  -7   4   1    1.18    0.56
  -7   4   1    1.67    0.75
  -7   4   0    1.07    0.54
  -7   4   0    1.11    0.56
  -7   4   0    1.75    0.77
  -7   4  -1    0.58    0.51
  -7   4  -1    0.16    0.53
  -7   4  -1   -0.26    0.67
  -7   4  -2    0.08    0.50
  -7   4  -2    0.48    0.49
  -7   4  -2   -1.13    0.68
  -7   4  -3    0.75    0.54
  -7   4  -3    1.14    0.53
  -7   4  -3    1.69    0.73
  -7   4  -4   -0.09    0.49
  -7   4  -4   -0.58    0.67
  -7   4  -4    0.08    0.49
  -7   4  -5    1.67    0.71
  -7   4  -6   -0.10    0.58
  -7   4  -7   -0.10    0.53
  -7   4  -8   -0.09    0.49
  -7   4  -9    0.17    0.53
  -7   5   1   -0.45    0.76
  -7   5   0   -0.73    0.82
  -8   0  30    0.09    0.58
  -8   0  29    0.19    0.84
  -8   0  29    0.64    0.63
  -8   0  28   12.29    1.13
  -8   0  28   14.29    1.59
  -8   0  27    0.18    0.60
  -8   0  27   -0.18    0.85
  -8   0  26   17.23    1.64
  -8   0  26   16.22    1.23
  -8   0  25    0.74    0.59
  -8   0  25   -0.68    0.79
  -8   0  24    1.84    0.66
  -8   0  24    2.49    0.97
  -8   0  23    0.83    0.62
  -8   0  23   -0.65    0.93
  -8   0  22   43.71    1.91
   8   0 -22   38.75    1.95
  -8   0  22   43.63    2.47
   8   0 -21    0.43    0.61
  -8   0  21    0.28    0.57
  -8   0  21    0.31    0.76
  -8   0  20   18.12    1.29
   8   0 -20   18.01    1.37
  -8   0  20   16.45    1.57
  -8   0  19   -0.15    0.76
   8   0 -19    0.10    0.61
  -8   0  19    0.56    0.63
   8   0 -18    5.52    0.89
  -8   0  18    4.11    0.79
   8   0 -17   -0.19    0.48
   8   0 -17    1.03    0.67
  -8   0  17    0.14    0.65
  -8   0  17    0.66    0.65
   8   0 -16   91.12    3.00
  -8   0  16   94.93    3.44
  -8   0  16   96.47    2.98
   8   0 -16   97.54    2.94
   8   0 -15   -0.20    0.56
  -8   0  15   -0.41    0.72
   8   0 -15   -0.09    0.42
  -8   0  15    0.28    0.56
  -8   0  14    8.97    1.09
  -8   0  14   10.30    1.05
   8   0 -14   10.93    1.03
   8   0 -14    9.92    0.90
   8   0 -13   -0.20    0.55
  -8   0  13   -0.13    0.53
   8   0 -13   -0.90    0.47
   8   0 -12    3.24    0.72
   8   0 -12    3.30    0.58
  -8   0  12    2.79    0.74
   8   0 -11   -0.09    0.40
  -8   0  11   -0.25    0.57
   8   0 -11    0.29    0.53
  -8   0  11   -0.09    0.52
   8   0 -10   33.19    1.66
  -8   0  10   36.90    1.93
  -8   0  10   33.92    1.61
   8   0 -10   34.71    1.61
   8   0  -9    0.09    0.41
  -8   0   9   -0.24    0.59
   8   0  -9    0.29    0.53
  -8   0   9    0.09    0.48
   8   0  -8   49.28    2.02
  -8   0   8   49.77    2.23
   8   0  -8   51.89    1.98
  -8   0   8   51.03    2.04
   8   0  -7   -0.18    0.40
   8   0  -7   -0.09    0.44
  -8   0   7   -0.28    0.47
  -8   0   6    1.63    0.52
   8   0  -6    1.41    0.49
  -8   0   5    0.20    0.50
  -8   0   5   -1.19    0.80
   8   0  -5   -0.09    0.39
   8   0  -4   28.60    1.48
  -8   0   4   29.90    1.59
  -8   0   4   26.29    1.66
  -8   0   3    0.94    0.54
   8   0  -3   -0.09    0.57
  -8   0   3   -0.86    0.86
   8   0  -2   47.08    1.94
  -8   0   2   42.13    2.15
   8   0  -2   45.63    1.88
  -8   0   2   46.01    2.06
   8   0  -1   -0.38    0.58
   8   0  -1    0.53    0.54
  -8   0   0    2.47    0.85
   8   0   0    2.95    0.68
   8   0   0    2.87    0.66
  -8   0  -1    0.26    0.85
   8   0   1    0.58    0.67
   8   0   1    0.09    0.68
   8   0   2  913.84   15.94
   8   0   2  916.39   15.61
  -8   0  -2  936.67   16.63
  -8   0  -3    1.62    1.21
   8   0   3    1.91    0.98
   8   0   3    3.35    0.93
  -8   0  -4  703.23   13.25
   8   0   4  690.04   12.17
  -8   0  -5   -0.98    1.03
   8   0   5    0.08    0.66
   8   0   6  238.54    5.66
  -8   0  -6  235.40    6.01
   8   0   6  228.83    5.03
  -8   0  -7   -1.01    0.81
   8   0   7    0.08    0.60
   8   0   7   -0.24    0.57
   8   0   8   12.71    1.20
   8   0   8   13.21    1.22
   8   0   8   10.48    0.94
  -8   0  -8   13.03    1.37
   8   0   9   -0.47    0.52
   8   0   9    0.38    0.58
   8   0   9    0.14    0.60
   8   0   9    0.11    0.58
   8   0  10   33.28    1.91
   8   0  10   34.18    1.83
   8   0  10   34.37    1.54
   8   0  10   36.23    2.11
  -8   0 -10   30.98    2.01
   8   0  11   -0.75    0.79
  -8   0 -11   -0.59    0.75
   8   0  11    0.08    0.43
   8   0  11   -0.34    0.63
   8   0  11    0.14    0.56
  -8   0 -12   15.59    1.47
   8   0  12   13.40    1.30
   8   0  12   17.53    1.36
   8   0  12   17.11    1.08
   8   0  12   14.18    1.46
   8   0  13   -0.32    0.78
  -8   0 -13   -0.16    0.89
   8   0  13    0.14    0.79
   8   0  13    1.06    0.72
   8   0  13    0.29    0.55
   8   0  14  185.32    4.16
   8   0  14  179.60    4.82
   8   0  14  177.99    5.22
  -8   0 -14  197.17    5.50
   8   0  14  192.14    5.51
   8   0  15   -0.34    0.81
  -8   0 -15   -0.80    0.81
   8   0  15    0.64    0.56
   8   0  15   -0.15    0.69
   8   0  15    0.36    0.70
  -8   0 -15   -0.28    0.53
  -8   0 -16    1.03    0.52
   8   0  16    1.80    0.51
   8   0  16    2.66    0.91
   8   0  16    1.22    0.83
   8   0  16    2.19    0.80
  -8   0 -17   -0.18    0.45
   8   0  17    0.14    0.47
   8   0  17    0.16    0.70
   8   0  17   -0.18    0.70
   8   0  17   -0.49    0.65
  -8   0 -18    0.82    0.49
   8   0  18    0.82    0.83
   8   0  18    0.75    0.71
   8   0  18    0.59    0.43
   8   0  18    0.55    0.77
   8   0  19   -0.38    0.88
  -8   0 -19    0.55    0.46
   8   0  19    0.17    0.75
   8   0  19   -0.13    0.63
   8   0  19    0.13    0.44
  -8   0 -20   11.82    1.02
   8   0  20   12.33    1.47
   8   0  20   10.02    1.16
   8   0  20   12.66    1.55
   8   0  20   10.62    0.83
   8   0  21   -0.06    0.43
   8   0  21    0.20    0.88
   8   0  21    0.36    0.80
   8   0  21    0.64    0.74
  -8   0 -21    0.09    0.45
   8   0  22    0.83    0.88
  -8   0 -22    0.63    0.48
   8   0  22    0.26    0.70
   8   0  22    0.32    0.42
  -8   0 -23   -0.09    0.49
   8   0  23    0.13    0.79
   8   0  23   -0.19    0.41
  -8   0 -24    1.82    0.60
   8   0  24    2.09    0.84
   8   0  25    0.39    0.72
   8   0  26   10.71    1.30
   8   0  27    0.13    0.77
   8   0  28    5.31    1.08
   8   0  29    0.27    0.77
   8  -1 -29    0.32    0.66
  -8   1  29    0.19    0.83
  -8  -1  29    0.38    0.91
   8  -1 -28    3.09    0.78
  -8   1  28    4.16    1.06
  -8  -1  28    3.30    1.03
   8  -1 -27   -0.11    0.71
  -8   1  27   -0.53    0.88
  -8  -1  27    0.36    0.83
   8  -1 -26    4.48    0.84
  -8  -1  26    5.89    0.87
  -8   1  26    5.49    1.07
   8  -1 -25    0.11    0.64
  -8  -1  25    0.41    0.62
  -8   1  25    0.17    0.81
  -8  -1  25    0.17    0.81
   8  -1 -24    0.11    0.62
  -8   1  24   -0.49    0.76
  -8  -1  24   -0.17    0.80
  -8  -1  24    0.41    0.60
  -8  -1  23   39.65    1.91
   8  -1 -23   36.89    1.90
  -8   1  23   42.35    2.41
  -8  -1  23   41.48    2.39
   8  -1 -22    7.95    1.03
  -8  -1  22    5.99    0.89
  -8   1  22    6.34    1.09
  -8  -1  22    4.88    1.06
   8  -1 -21    1.27    0.68
  -8   1  21   -0.61    0.87
  -8  -1  21   -0.16    0.74
  -8  -1  21    0.40    0.58
  -8  -1  20   27.70    1.59
  -8   1  20   27.31    1.90
  -8  -1  20   28.96    1.96
   8  -1 -20   27.69    1.38
   8  -1 -20   28.09    1.65
  -8   1  19   13.03    1.44
   8  -1 -19   15.14    1.27
  -8  -1  19   16.46    1.55
  -8  -1  19   15.96    1.23
  -8   1  19   12.82    0.91
   8  -1 -19   15.57    1.08
  -8  -1  18   18.33    1.30
   8  -1 -18   18.86    1.39
  -8   1  18   14.16    1.45
  -8  -1  18   13.17    1.48
   8  -1 -18   17.60    1.10
  -8   1  18   17.73    1.03
   8  -1 -17   18.84    1.39
  -8   1  17   18.51    1.07
   8  -1 -17   18.88    1.14
  -8  -1  17   20.46    1.38
  -8  -1  16    1.39    0.60
   8  -1 -16    1.78    0.52
  -8   1  16    1.45    0.52
  -8  -1  16   -0.56    0.94
  -8   1  16   -0.14    0.89
   8  -1 -16    1.36    0.69
   8  -1 -15    0.42    0.57
  -8  -1  15    0.40    0.53
   8  -1 -15    0.78    0.47
  -8   1  15    0.07    0.44
  -8   1  14   31.54    1.91
  -8  -1  14   32.69    1.95
  -8   1  14   35.93    1.48
   8  -1 -14   31.64    1.48
  -8  -1  14   34.01    1.71
   8  -1 -13   -0.08    0.41
  -8  -1  13    0.60    0.59
  -8   1  13    0.13    0.72
  -8  -1  13   -0.26    0.64
  -8   1  13    0.35    0.45
  -8   1  12   20.44    1.49
  -8  -1  12   19.12    1.47
  -8   1  12   21.79    1.19
   8   1 -12   20.66    1.37
   8  -1 -12   20.77    1.21
  -8  -1  12   22.08    1.39
  -8   1  11    5.33    0.89
  -8  -1  11    3.77    0.87
   8  -1 -11    4.62    0.71
  -8  -1  11    4.31    0.79
   8   1 -11    3.84    0.72
  -8   1  11    3.99    0.65
  -8   1  10   40.01    2.01
  -8  -1  10   38.73    2.02
   8   1 -10   37.14    1.82
  -8   1  10   36.43    1.57
  -8  -1  10   35.11    1.76
   8  -1 -10   39.72    1.67
  -8   1   9    7.48    0.95
  -8  -1   9    7.53    1.01
   8  -1  -9    6.83    0.79
  -8  -1   9    8.35    0.98
   8   1  -9    7.04    0.86
  -8   1   8    0.23    0.59
  -8  -1   8    1.08    0.62
   8  -1  -8    0.61    0.52
   8   1  -8    0.20    0.50
  -8  -1   7    9.32    1.07
   8   1  -7   10.45    1.01
  -8  -1   7    9.58    1.03
  -8   1   7   10.06    1.02
   8  -1  -7    9.86    0.93
  -8  -1   6    3.99    0.84
   8   1  -6    3.13    0.67
  -8  -1   6    0.95    1.08
  -8   1   6    1.07    1.05
   8  -1  -6    3.85    0.69
   8   1  -5    1.32    0.58
  -8  -1   5    0.87    0.71
   8   1  -5    2.60    0.65
  -8  -1   5   -0.24    1.10
  -8   1   5   -0.60    1.12
   8  -1  -5    1.51    0.58
   8  -1  -4  141.07    3.79
   8   1  -4  145.42    3.82
  -8  -1   4  142.16    3.87
  -8  -1   4  135.63    3.89
   8   1  -4  134.64    3.66
  -8  -1   4  137.57    4.11
  -8   1   4  135.33    4.09
   8   1  -3   86.00    2.82
   8  -1  -3   88.02    2.84
  -8  -1   3   84.57    2.86
  -8  -1   3   78.44    2.86
   8   1  -3   81.95    2.66
  -8  -1   3   76.51    3.01
  -8   1   3   85.03    3.11
   8   1  -2  199.56    4.79
   8  -1  -2  197.78    4.82
  -8  -1   2  188.32    4.81
  -8  -1   2  197.93    5.00
  -8  -1   2  196.35    5.17
  -8   1   2  186.29    5.09
   8   1  -2  203.46    4.68
   8  -1  -1  211.99    5.07
  -8  -1   1  211.18    5.43
  -8   1   1  208.96    5.47
   8   1  -1  203.64    4.79
   8  -1   0  226.13    5.40
   8   1   0  229.70    5.12
  -8  -1   0  233.82    5.82
  -8   1   0  225.86    5.81
   8  -1   1   30.69    1.75
   8  -1   1   30.05    1.59
   8   1   1   33.19    1.62
  -8  -1  -1   32.52    1.97
  -8   1  -1   27.11    1.85
   8  -1   2   29.49    1.76
   8  -1   2   26.93    1.56
   8   1   2   31.04    1.57
  -8  -1  -2   29.04    1.88
  -8   1  -2   32.77    1.97
   8   1   3  160.89    4.14
   8  -1   3  166.37    4.47
   8  -1   3  162.18    4.22
   8   1   3  164.61    3.99
  -8  -1  -3  158.48    4.63
  -8   1  -3  159.74    4.67
   8   1   4   69.57    2.46
   8  -1   4   60.80    2.43
   8   1   4   63.69    2.24
  -8  -1  -4   72.18    2.89
  -8   1  -4   60.69    2.76
   8   1   5  145.50    3.91
   8  -1   5  148.55    4.12
   8   1   5  149.87    3.72
  -8  -1  -5  152.19    4.52
  -8   1  -5  148.45    4.53
   8   1   6   74.32    2.61
   8  -1   6   76.34    2.84
   8   1   6   76.76    2.45
  -8  -1  -6   78.41    3.09
  -8   1  -6   74.39    3.07
   8   1   7   61.97    2.34
   8  -1   7   64.17    2.61
   8   1   7   62.52    2.15
  -8  -1  -7   56.98    2.68
  -8   1  -7   55.03    2.66
  -8  -1  -8  167.71    4.88
  -8   1  -8  161.01    4.84
   8   1   8  167.13    4.26
   8   1   8  167.15    3.96
   8  -1   8  163.89    4.59
   8   1   9    1.20    0.61
   8  -1   9    0.78    0.70
  -8  -1 -10    8.03    1.24
  -8   1 -10    8.67    1.31
   8   1  10   11.51    1.07
   8  -1  10   11.36    1.25
   8   1  10   12.68    1.31
   8  -1  10   10.29    1.26
  -8  -1 -11   31.16    1.77
   8   1  11   29.00    1.63
   8   1  11   29.38    1.95
   8  -1  11   30.10    1.95
  -8  -1 -11   29.77    1.96
  -8   1 -11   30.86    1.99
   8  -1  11   28.50    1.87
  -8  -1 -12    9.09    1.26
  -8   1 -12   10.11    1.31
   8   1  12   11.99    1.10
  -8  -1 -12   11.95    1.16
   8  -1  12   11.46    1.31
   8   1  12   13.48    1.45
   8  -1  12   10.79    1.34
  -8  -1 -13   18.95    1.43
   8   1  13   21.16    1.40
   8  -1  13   19.79    1.65
  -8  -1 -13   22.99    1.77
  -8   1 -13   19.01    1.64
   8   1  13   21.11    1.69
   8  -1  13   21.63    1.73
   8   1  14    6.93    1.15
   8  -1  14    5.82    1.06
  -8  -1 -14    5.78    1.13
  -8   1 -14    5.20    1.02
   8   1  14    4.98    0.86
  -8  -1 -14    6.32    0.89
   8  -1  14    6.97    1.08
   8   1  15   14.77    1.53
   8   1  15   18.26    1.33
   8  -1  15   16.75    1.59
  -8  -1 -15   15.78    1.30
   8  -1  15   16.02    1.56
   8   1  16    9.33    1.02
   8  -1  16    8.70    1.32
  -8  -1 -16    8.47    1.05
   8   1  16    5.65    1.12
   8  -1  16    7.39    1.25
   8   1  17    8.45    1.29
   8  -1  17    8.14    1.23
  -8  -1 -17    9.44    1.07
   8   1  17    9.38    1.03
   8  -1  17    6.92    1.21
  -8   1 -17    6.13    0.72
   8   1  18   16.21    1.26
   8   1  18   18.65    1.79
  -8   1 -18   14.51    0.97
  -8  -1 -18   15.71    1.34
   8  -1  18   14.00    1.62
   8   1  18   13.11    1.42
   8  -1  18   15.95    1.63
   8   1  19   13.09    1.16
   8   1  19    8.71    1.25
   8  -1  19    8.73    1.35
  -8  -1 -19   10.09    1.09
  -8   1 -19    9.76    0.79
   8   1  19    9.88    1.42
   8  -1  19    9.35    1.40
   8   1  20    0.57    0.83
   8  -1  20    0.19    0.85
  -8   1 -20    0.18    0.36
  -8  -1 -20    0.36    0.56
   8   1  20    0.64    0.62
   8  -1  20    0.37    0.86
   8   1  20    1.15    0.82
   8   1  21    2.55    0.95
   8  -1  21    3.55    1.10
  -8   1 -21    3.63    0.53
  -8  -1 -21    3.48    0.80
   8   1  21    3.98    0.79
   8  -1  21    3.37    1.03
   8   1  21    4.53    1.12
   8   1  22    3.83    1.11
   8  -1  22    5.88    1.24
  -8  -1 -22    5.21    0.89
   8   1  22    3.99    0.84
   8  -1  22    4.03    1.19
   8   1  22    3.76    0.98
   8   1  23   -0.62    1.06
   8  -1  23    1.25    0.98
   8  -1  23    0.20    0.95
   8   1  23    0.17    0.89
  -8  -1 -23    0.85    0.71
   8   1  23    0.43    0.63
  -8  -1 -24    1.57    0.81
   8   1  24    1.20    0.66
   8   1  25    1.96    0.74
   8   1  26    0.55    0.67
   8   1  27    2.29    0.78
   8   1  28    0.22    0.71
   8  -2 -29   -0.21    0.69
   8  -2 -28    0.97    0.71
  -8  -2  28    0.36    0.94
  -8   2  28    0.18    0.91
   8  -2 -27    0.54    0.67
  -8   2  27   -1.56    1.19
  -8  -2  27   -1.05    1.09
   8  -2 -26    2.64    0.83
  -8   2  26    1.70    0.89
  -8  -2  26    3.07    1.06
   8  -2 -25    0.11    0.63
  -8   2  25   -0.17    0.85
  -8  -2  25    0.33    0.82
   8  -2 -24    0.67    0.72
  -8   2  24   -0.48    0.80
  -8  -2  24    0.65    0.81
   8  -2 -23    3.02    0.80
  -8   2  23    2.35    0.91
  -8  -2  23    2.06    0.93
   8  -2 -22    3.84    0.54
   8  -2 -22    5.50    0.94
  -8   2  22    4.44    1.04
  -8  -2  22    4.96    1.06
  -8   2  21    9.09    1.23
  -8  -2  21    7.39    1.18
   8  -2 -21    6.12    0.67
  -8   2  20    0.29    0.69
  -8  -2  20    0.29    0.77
   8  -2 -20    0.44    0.40
   8  -2 -19   39.15    1.53
  -8   2  19   43.61    2.30
  -8  -2  19   41.23    2.28
   8  -2 -18    2.33    0.53
  -8   2  18    2.10    0.79
  -8  -2  18    1.71    0.80
   8  -2 -17    1.50    0.48
  -8   2  17    1.10    0.75
  -8  -2  17    0.70    0.64
   8  -2 -16   -0.07    0.41
  -8   2  16   -0.27    0.75
  -8  -2  16   -0.42    0.71
   8  -2 -15    1.83    0.51
  -8  -2  15    2.00    0.69
  -8  -2  14   -0.66    0.65
   8  -2 -14   -0.08    0.47
  -8   2  14   -0.26    0.75
  -8  -2  14   -0.13    0.73
  -8   2  13    3.39    0.79
  -8  -2  13    4.00    0.89
  -8  -2  13    5.64    0.93
   8  -2 -13    4.02    0.67
  -8  -2  13    4.63    0.85
  -8  -2  12   11.15    1.17
  -8   2  12   11.04    1.15
  -8  -2  12   10.72    1.18
   8  -2 -12   10.67    0.95
  -8   2  11    5.45    0.91
  -8  -2  11    4.40    0.89
   8  -2 -11    6.02    0.79
  -8  -2  11    4.84    0.87
  -8   2  10   -0.58    0.78
  -8  -2  10   -0.85    0.81
   8  -2 -10   -0.27    0.56
  -8  -2  10    0.76    0.72
  -8   2   9    5.26    0.92
  -8  -2   9    5.47    0.96
  -8  -2   9    6.97    1.00
  -8  -2   9    4.95    0.87
   8  -2  -9    6.39    0.86
  -8  -2   8   63.43    2.48
  -8   2   8   68.56    2.64
  -8  -2   8   63.85    2.60
  -8  -2   8   67.57    2.71
   8  -2  -8   65.57    2.44
  -8  -2   8   64.85    2.51
  -8   2   8   65.06    2.66
  -8  -2   7   42.06    2.00
  -8   2   7   39.62    2.00
  -8  -2   7   42.46    2.09
   8  -2  -7   38.16    1.88
  -8  -2   7   44.43    2.06
  -8  -2   7   41.23    2.16
  -8   2   7   39.45    2.15
  -8  -2   6  239.56    5.48
  -8   2   6  233.26    5.54
  -8  -2   6  249.63    5.74
   8  -2  -6  229.98    5.47
  -8  -2   6  226.68    5.46
  -8  -2   6  228.44    5.73
  -8   2   6  232.18    5.74
  -8  -2   5   33.13    1.75
  -8   2   5   33.63    1.82
  -8  -2   5   37.36    1.95
   8  -2  -5   35.29    1.86
  -8  -2   5   36.72    1.88
  -8  -2   5   33.13    2.01
  -8   2   5   35.90    2.04
  -8  -2   4    3.69    0.77
  -8  -2   4    3.69    0.81
  -8  -2   4    2.85    1.02
  -8   2   4    1.00    0.98
  -8  -2   4    5.93    0.99
  -8  -2   3   11.16    1.12
  -8  -2   3   12.38    1.22
  -8  -2   3   10.35    1.30
  -8  -2   2   15.54    1.29
   8   2  -2   13.63    1.25
  -8  -2   2   11.60    1.40
  -8   2   2   12.52    1.41
  -8  -2   2   14.14    1.32
  -8  -2   1    1.21    0.64
  -8  -2   1   -0.64    1.06
  -8   2   1   -0.52    1.00
   8  -2  -1    0.79    0.49
  -8  -2   1    1.16    0.70
   8   2  -1    1.50    0.68
  -8  -2   0    7.86    1.00
   8   2   0    4.43    0.81
  -8  -2   0    3.72    0.90
  -8   2   0    3.39    0.90
   8  -2   0    6.27    0.78
  -8  -2   0    5.80    0.99
  -8  -2  -1   49.71    2.19
   8   2   1   47.16    2.18
  -8  -2  -1   45.06    2.27
   8  -2   1   48.00    1.96
  -8  -2  -1   41.57    2.19
  -8   2  -1   43.23    2.23
  -8  -2  -2    5.98    0.96
   8   2   2    6.04    0.89
  -8  -2  -2    6.97    1.14
  -8   2  -2    6.00    1.06
  -8  -2  -2    6.42    1.01
   8  -2   2    7.80    0.90
   8   2   3   22.06    1.47
  -8  -2  -3   20.90    1.65
   8  -2   3   20.60    1.38
  -8  -2  -3   18.24    1.59
  -8   2  -3   21.55    1.64
  -8  -2  -3   19.01    1.46
  -8  -2  -4   53.53    2.57
   8   2   4   49.12    2.20
  -8  -2  -4   48.94    2.24
   8  -2   4   51.77    2.22
  -8  -2  -4   52.25    2.49
  -8   2  -4   51.01    2.46
   8   2   5    4.47    0.85
  -8  -2  -5    3.13    0.89
  -8   2  -5    2.89    0.88
   8  -2   5    3.49    0.83
  -8  -2  -5    2.19    0.93
  -8  -2  -5    4.67    0.93
  -8  -2  -6   57.88    2.55
   8  -2   6   52.83    2.39
  -8  -2  -6   53.73    2.65
   8   2   6   52.19    2.23
  -8  -2  -6   54.86    2.58
  -8   2  -6   49.60    2.47
  -8  -2  -7   42.57    2.19
  -8  -2  -7   37.66    2.15
  -8   2  -7   37.15    2.13
   8  -2   7   37.83    2.07
  -8  -2  -7   40.86    2.29
   8   2   7   37.66    1.89
   8   2   8    3.01    0.74
  -8  -2  -8    4.01    0.95
  -8  -2  -8    4.57    0.94
  -8   2  -8    5.69    1.04
   8  -2   8    4.39    1.02
   8   2   9    3.10    0.73
  -8  -2  -9    3.18    0.82
  -8  -2  -9    3.23    0.92
  -8   2  -9    2.26    0.88
   8  -2   9    4.17    0.97
  -8  -2 -10   48.71    2.40
   8   2  10   45.17    2.05
  -8  -2 -10   44.56    2.38
  -8   2 -10   42.23    2.33
   8  -2  10   40.99    2.23
   8   2  11   12.17    1.13
  -8  -2 -11   13.69    1.36
   8  -2  11    9.65    1.30
  -8   2 -11   13.46    1.48
  -8  -2 -11   10.79    1.34
   8   2  12   39.60    1.90
  -8  -2 -12   37.29    2.24
  -8   2 -12   36.36    2.22
   8  -2  12   39.11    2.29
   8  -2  13    4.02    1.06
   8   2  13    4.30    0.77
  -8  -2 -13    4.02    0.96
  -8   2 -13    2.99    0.91
   8   2  13    2.97    0.83
   8  -2  13    4.92    0.96
   8   2  14    1.23    0.78
   8  -2  14   -0.15    0.75
   8   2  14    0.42    0.56
   8   2  15    0.79    0.87
   8  -2  15   -0.16    0.75
   8   2  15    1.67    0.63
   8   2  16    3.41    0.98
   8  -2  16    3.76    0.99
   8   2  16    4.58    0.80
   8   2  17    4.01    1.01
   8  -2  17    4.54    1.07
   8   2  17    3.43    0.70
  -8   2 -18    2.38    0.37
   8   2  18    1.89    0.89
   8  -2  18    3.99    1.00
   8   2  18    4.04    0.78
   8   2  19    3.73    1.09
   8  -2  19    2.68    1.07
   8   2  19    6.31    0.89
   8   2  20   -0.73    0.98
   8  -2  20   -0.18    0.85
   8   2  20    0.31    0.57
   8   2  21    4.67    1.16
   8  -2  21    6.78    1.34
   8   2  21    5.04    0.85
   8   2  22   -1.15    1.06
   8  -2  22   -1.35    1.07
   8   2  22   -0.41    0.59
   8   2  23    1.12    0.59
   8   2  24    4.57    0.81
   8   2  25    9.19    1.04
  -8  -3  26    0.81    0.88
  -8   3  26    0.33    0.86
  -8  -3  25    0.64    0.82
  -8   3  25    1.78    0.89
  -8  -3  24    1.56    0.87
  -8   3  24    2.85    0.95
  -8   3  23    1.39    0.81
  -8  -3  23    1.82    0.91
  -8   3  22    6.17    1.15
  -8  -3  22    8.01    1.19
  -8   3  21    0.15    0.82
  -8  -3  21    0.72    0.74
  -8   3  20   -0.86    0.96
  -8  -3  20   -0.84    0.89
  -8   3  19    0.14    0.72
  -8  -3  19   -0.41    0.77
  -8   3  18    0.95    0.72
  -8  -3  18    0.13    0.66
  -8   3  17    2.79    0.81
  -8  -3  17    1.84    0.73
   8  -3 -17    1.80    0.52
  -8   3  16   -0.26    0.64
  -8  -3  16   -0.26    0.66
   8  -3 -16    0.35    0.47
  -8   3  15    0.13    0.61
  -8  -3  15    1.26    0.72
   8  -3 -15    0.76    0.52
  -8   3  14    0.88    0.70
  -8  -3  14    0.12    0.69
   8  -3 -14    1.06    0.60
   8  -3 -13    9.97    1.00
  -8   3  13   12.96    1.26
  -8  -3  13   13.91    1.30
  -8   3  12   10.21    1.22
  -8  -3  12    9.61    1.16
   8  -3 -12   10.42    1.07
  -8  -3  12    8.77    1.16
  -8   3  12    8.73    1.14
   8  -3 -11   23.59    1.51
  -8  -3  11   24.22    1.69
  -8   3  11   23.66    1.63
  -8   3  10   35.80    1.94
  -8  -3  10   35.88    1.95
   8  -3 -10   32.53    1.76
  -8  -3  10   31.42    1.92
  -8   3  10   30.12    1.86
  -8  -3   9   15.31    1.36
  -8   3   9   14.78    1.35
  -8   3   9   17.75    1.41
  -8  -3   9   15.14    1.33
  -8  -3   8   11.07    1.21
  -8   3   8    6.71    1.06
  -8   3   8    8.14    1.08
  -8  -3   8    8.33    1.06
  -8  -3   7    6.11    1.00
  -8   3   7    4.48    0.91
  -8   3   7    5.78    0.94
  -8  -3   7    5.34    0.90
  -8  -3   6    0.37    0.76
  -8   3   6   -0.24    0.84
  -8   3   6    1.08    0.70
  -8  -3   6    1.08    0.66
  -8  -3   5   -0.25    0.78
  -8   3   5   -0.24    0.75
  -8   3   5    0.32    0.65
  -8  -3   5   -0.11    0.67
  -8  -3   4    1.34    0.71
  -8   3   4   -0.12    0.71
  -8   3   4    0.32    0.68
  -8  -3   4    0.53    0.67
  -8   3   3    3.05    0.79
  -8   3   3    3.67    0.77
  -8  -3   3    4.05    0.81
  -8   3   2    1.15    0.66
  -8  -3   2    0.74    0.62
  -8  -3   2    0.74    0.72
  -8   3   2    0.73    0.66
   8  -3  -2    1.56    0.47
  -8  -3   1    0.76    0.68
  -8  -3   1   -0.50    0.79
  -8   3   1   -0.49    0.69
   8  -3  -1    0.71    0.48
  -8  -3   0    8.42    1.03
   8  -3   0    5.61    0.76
  -8  -3   0    7.49    1.05
  -8   3   0    6.67    0.97
  -8  -3  -1   -0.50    0.78
  -8   3  -1    0.99    0.75
   8  -3   1    0.26    0.55
  -8  -3  -1    0.10    0.63
  -8  -3  -2    6.29    0.98
  -8   3  -2    5.60    0.92
   8  -3   2    6.05    0.84
  -8  -3  -2    6.27    0.92
  -8  -3  -3    0.51    0.70
  -8   3  -3    0.12    0.73
   8  -3   3    1.01    0.59
  -8  -3  -3    1.21    0.70
  -8  -3  -4   19.14    1.51
  -8   3  -4   19.74    1.50
   8  -3   4   19.68    1.44
  -8  -3  -4   21.04    1.44
  -8  -3  -5    1.00    0.68
  -8   3  -5    1.24    0.69
   8  -3   5    0.45    0.68
  -8  -3  -5    1.75    0.73
  -8  -3  -6    1.02    0.71
  -8   3  -6    1.77    0.78
   8  -3   6    0.96    0.76
  -8  -3  -6    0.86    0.60
   8  -3   7    8.39    1.12
  -8  -3  -7    9.23    1.14
  -8   3  -7    7.96    1.08
   8  -3   8    0.79    0.77
  -8  -3  -8    0.79    0.74
  -8   3  -8    0.52    0.67
  -8  -3  -9    5.93    0.97
  -8   3  -9    3.91    0.91
  -8  -3 -10   16.14    1.48
  -8   3 -10   16.63    1.47
  -8   3 -11   19.40    1.59
  -8  -3 -11   15.71    1.50
  -8  -3 -12    4.95    1.10
  -8   3 -12    5.03    1.09
  -8   3 -13    5.28    0.65
   8   3  19    1.92    0.92
   8  -3  19    1.28    0.79
   8   3  20    0.82    0.84
   8  -3  20    0.16    0.80
  -8   4  13   -0.33    0.65
  -8   4  12    0.53    0.62
  -8   4  11    1.67    0.70
  -8   4  10    3.50    1.09
  -8   4  10    2.05    0.72
  -8   4   9    2.53    1.00
  -8   4   9    0.71    0.68
  -8   4   8   -0.35    0.92
  -8   4   8    0.40    0.65
  -8   4   7    0.86    0.90
  -8   4   7   -0.20    0.64
  -8   4   6    0.51    0.85
  -8   4   5   -0.33    0.78
  -8   4   4   -0.10    0.59
  -8   4   4   -0.16    0.75
  -8   4   3   -0.19    0.60
  -8   4   3    0.15    0.79
  -8   4   2    1.43    0.62
  -8   4   2    2.98    0.89
  -8   4   1   -0.10    0.57
  -8   4   1    0.58    0.70
  -8   4   0    4.01    0.78
  -8   4   0    4.91    1.00
  -8   4  -1    2.97    0.75
  -8   4  -1    2.85    0.88
  -8   4  -2    2.69    0.70
  -8   4  -2    3.41    0.88
  -8   4  -3    0.19    0.58
  -8   4  -3    0.38    0.65
  -8   4  -4    0.10    0.58
  -8   4  -4    0.12    0.63
  -8   4  -5    3.01    0.79
  -8   4  -6    1.10    0.63
  -8   4  -7    1.25    0.68
  -9   0  27    3.56    1.07
  -9   0  26    0.18    0.86
  -9   0  25    1.08    0.80
  -9   0  24   -0.35    0.84
  -9   0  23    0.52    0.83
  -9   0  22    0.17    0.79
   9   0 -22   -0.48    0.71
  -9   0  21   54.94    2.81
   9   0 -21   61.85    2.54
  -9   0  20    0.50    0.79
   9   0 -20    0.23    0.69
   9   0 -19    8.02    1.07
   9   0 -18    0.35    0.65
   9   0 -18    0.10    0.51
  -9   0  18    0.16    0.76
   9   0 -17   11.12    1.16
   9   0 -17   10.22    1.01
  -9   0  17    9.34    1.26
   9   0 -16    0.23    0.64
  -9   0  16    0.15    0.67
   9   0 -16   -0.41    0.57
  -9   0  15   22.76    1.73
   9   0 -15   22.37    1.52
   9   0 -15   23.18    1.44
  -9   0  14   -0.72    0.72
   9   0 -14   -0.11    0.57
   9   0 -14   -0.10    0.49
  -9   0  14   -0.10    0.57
   9   0 -13   60.60    2.46
  -9   0  13   67.97    2.85
  -9   0  13   65.48    2.38
   9   0 -13   62.79    2.39
   9   0 -12    0.50    0.51
   9   0 -12    0.33    0.57
  -9   0  12   -0.40    0.58
  -9   0  12   -0.28    0.65
   9   0 -11    9.32    0.97
   9   0 -11    9.67    1.06
  -9   0  11    7.41    0.92
  -9   0  11    7.79    1.10
   9   0 -10    0.40    0.49
  -9   0  10   -0.55    0.81
   9   0 -10    0.65    0.60
  -9   0  10   -0.10    0.56
   9   0  -9   21.30    1.41
  -9   0   9   20.54    1.56
  -9   0   9   22.29    1.42
   9   0  -9   20.75    1.33
   9   0  -8   -0.10    0.48
  -9   0   8   -0.54    0.85
   9   0  -8    0.42    0.62
  -9   0   8    0.11    0.58
   9   0  -7   42.45    1.89
  -9   0   7   42.19    1.99
   9   0  -6   -0.30    0.46
  -9   0   6    0.22    0.59
   9   0  -5    4.94    0.80
  -9   0   5    6.26    0.95
   9   0  -4    0.41    0.76
  -9   0   4   -1.39    1.21
  -9   0   4    0.81    0.84
   9   0  -4    1.53    0.67
   9   0  -3  549.06   10.40
  -9   0   3  545.65   10.63
  -9   0   3  557.95   11.14
   9   0  -3  552.69   10.36
   9   0  -2    2.90    1.02
   9   0  -2    3.46    1.04
  -9   0   2    2.14    1.21
   9   0  -1  798.60   14.06
  -9   0   1  785.10   14.80
   9   0  -1  771.14   13.82
   9   0   0    1.17    0.76
   9   0   0   -0.21    0.73
  -9   0   0   -1.33    1.31
   9   0   1  167.30    4.40
   9   0   1  161.28    4.22
   9   0   2    0.67    0.65
   9   0   2   -0.11    0.64
  -9   0  -2   -0.15    0.94
  -9   0  -3   73.64    3.10
   9   0   3   68.95    2.65
   9   0   3   70.79    2.50
   9   0   4   -0.37    0.69
  -9   0  -4   -0.31    0.75
   9   0   5    1.85    0.66
  -9   0  -5    1.26    0.70
  -9   0  -6   -0.32    0.74
   9   0   6   -0.09    0.59
  -9   0  -7   -0.32    0.68
   9   0   7   -0.09    0.50
  -9   0  -8   -0.32    0.71
   9   0   8   -0.13    0.63
   9   0   8   -0.18    0.52
   9   0   8    0.24    0.59
   9   0   9   24.24    1.71
   9   0   9   23.05    1.59
   9   0   9   22.20    1.35
  -9   0  -9   24.83    1.86
   9   0  10    0.61    0.57
  -9   0 -10    0.16    0.77
   9   0  10   -0.12    0.65
   9   0  10   -0.14    0.67
   9   0  11    0.12    0.61
   9   0  11    0.09    0.55
   9   0  11   -0.29    0.72
   9   0  12    0.51    0.51
   9   0  12   -0.98    0.84
   9   0  12   -0.25    0.64
   9   0  12   -0.15    0.70
   9   0  13    2.67    0.65
   9   0  13    1.35    0.72
   9   0  13    1.40    0.69
   9   0  13    2.73    0.81
   9   0  14    0.49    0.52
   9   0  14    0.16    0.74
   9   0  14   -0.17    0.68
   9   0  14    0.26    0.61
  -9   0 -15   11.18    1.04
   9   0  15   11.38    0.98
   9   0  15   13.18    1.48
   9   0  15   12.80    1.50
   9   0  15   11.85    1.21
  -9   0 -16   -0.10    0.47
   9   0  16    0.16    0.50
   9   0  16    0.82    0.82
   9   0  16   -0.18    0.72
   9   0  16    0.39    0.69
  -9   0 -17   -0.20    0.49
   9   0  17   -0.23    0.48
   9   0  17   -0.17    0.76
   9   0  17    0.19    0.77
   9   0  17    0.66    0.70
  -9   0 -18   -0.10    0.53
   9   0  18    0.15    0.50
   9   0  18    0.17    0.80
   9   0  18   -0.38    0.77
   9   0  18    0.13    0.71
  -9   0 -19    6.98    0.90
   9   0  19    4.78    1.09
   9   0  19    7.02    1.05
   9   0  19    7.49    1.28
   9   0  19    5.40    0.72
   9   0  20    0.14    0.48
   9   0  20   -0.81    0.86
   9   0  20    0.41    0.76
  -9   0 -20   -0.20    0.51
   9   0  20   -0.36    0.77
  -9   0 -21    1.85    0.60
   9   0  21    1.09    0.80
   9   0  21    1.12    0.56
   9   0  22    0.14    0.80
   9   0  22   -0.12    0.52
   9   0  23    1.11    0.82
   9   0  24    0.42    0.84
   9   0  25    3.06    1.05
   9  -1 -29    1.89    0.85
   9  -1 -28    2.47    0.85
  -9   1  27   -0.37    0.94
  -9  -1  27   -0.19    0.84
   9  -1 -27   -0.35    0.75
  -9   1  26    3.78    1.07
  -9  -1  26    6.06    1.22
   9  -1 -26    4.49    0.99
  -9   1  25    0.18    0.80
  -9  -1  25    0.18    0.78
   9  -1 -25    0.12    0.66
   9  -1 -24    2.36    0.83
  -9   1  24    4.13    1.06
  -9  -1  24    1.94    0.97
  -9   1  24    1.76    0.57
   9  -1 -23    0.82    0.73
  -9   1  23    0.17    0.74
  -9  -1  23    0.34    0.72
  -9   1  23    0.07    0.46
   9  -1 -22    2.35    0.75
  -9   1  22    3.49    0.63
  -9   1  22    4.48    1.05
  -9  -1  22    3.41    1.01
  -9  -1  21    3.30    0.85
   9  -1 -21    2.11    0.83
   9  -1 -21    3.26    0.69
  -9   1  21    3.59    1.01
  -9  -1  21    2.68    0.99
  -9   1  21    3.64    0.62
   9  -1 -20   32.67    1.87
  -9   1  20   31.66    2.13
  -9  -1  20   32.35    2.18
  -9  -1  20   29.90    1.76
   9  -1 -20   33.09    1.60
  -9   1  20   31.35    1.46
  -9  -1  19   13.27    1.23
   9  -1 -19   11.25    1.21
  -9   1  19   12.41    1.47
  -9  -1  19   12.60    1.47
   9  -1 -19   12.71    1.04
  -9   1  19   11.36    0.95
   9  -1 -18    2.04    0.61
   9  -1 -18    3.98    0.88
  -9   1  18    2.95    0.68
  -9  -1  18    1.81    0.74
   9  -1 -17   49.98    2.27
  -9   1  17   46.91    2.46
  -9  -1  17   51.07    2.59
  -9   1  17   45.97    1.82
  -9  -1  17   47.13    2.17
   9  -1 -17   46.81    1.93
  -9  -1  16    1.35    0.67
   9  -1 -16    0.80    0.54
   9  -1 -16    1.74    0.77
  -9   1  16    0.79    0.54
  -9   1  16    1.04    0.78
  -9  -1  16    2.00    0.83
   9  -1 -15    8.94    1.10
  -9   1  15   10.59    0.94
  -9   1  15    8.18    1.13
  -9  -1  15    6.96    1.14
  -9  -1  15    7.67    1.00
   9  -1 -15    8.29    0.89
   9  -1 -14   20.88    1.49
  -9   1  14   19.10    1.55
  -9  -1  14   19.67    1.61
  -9  -1  14   16.97    1.38
   9  -1 -14   19.96    1.26
  -9   1  14   19.22    1.20
  -9  -1  13    0.34    0.57
   9  -1 -13    0.18    0.44
  -9   1  13   -0.14    0.66
  -9  -1  13    0.14    0.73
   9  -1 -13    0.11    0.69
  -9   1  13    0.25    0.54
   9   1 -13   -0.24    0.54
  -9   1  12    1.51    0.68
  -9  -1  12    2.14    0.75
  -9   1  12    2.04    0.57
   9   1 -12    1.18    0.57
   9  -1 -12    1.73    0.54
  -9  -1  12    1.25    0.70
  -9   1  11    3.37    0.84
  -9  -1  11    4.07    0.94
   9  -1 -11    4.80    0.73
  -9  -1  11    5.24    0.89
   9   1 -11    4.07    0.80
  -9   1  10   17.44    1.46
  -9  -1  10   14.88    1.46
  -9  -1  10   15.52    1.31
   9  -1 -10   16.48    1.22
   9   1 -10   15.61    1.27
  -9   1   9   44.53    2.23
  -9  -1   9   44.12    2.29
  -9  -1   9   47.41    2.15
   9  -1  -9   45.22    1.97
   9   1  -9   42.40    2.06
  -9  -1   9   40.63    2.05
  -9  -1   8   19.06    1.49
  -9   1   8   17.16    1.48
  -9  -1   8   16.21    1.50
   9  -1  -8   19.42    1.35
   9   1  -8   18.14    1.38
  -9  -1   8   15.00    1.52
  -9  -1   7  183.11    4.83
   9   1  -7  184.06    4.77
  -9   1   7  188.30    5.01
  -9  -1   7  197.07    5.17
   9  -1  -7  183.59    4.57
  -9  -1   7  178.18    5.08
  -9   1   7  172.27    5.01
   9   1  -6  109.04    3.40
  -9  -1   6  112.64    3.87
  -9   1   6  112.94    3.80
   9   1  -6  116.07    3.56
   9  -1  -6  113.98    3.41
  -9  -1   6  114.42    3.64
   9   1  -5   27.31    1.62
  -9  -1   5   24.99    1.86
  -9   1   5   22.87    1.82
   9   1  -5   29.64    1.69
   9  -1  -5   32.02    1.71
  -9  -1   5   28.46    1.81
   9   1  -4   -0.62    0.73
   9   1  -4   -0.33    0.62
   9  -1  -4    0.11    0.61
  -9  -1   4   -0.13    0.68
   9   1  -3    4.32    0.81
   9  -1  -3    5.61    0.86
  -9  -1   3    4.22    0.96
   9   1  -3    3.68    0.79
  -9  -1   3    2.12    1.02
  -9   1   3    1.28    1.27
   9   1  -2   45.24    2.03
  -9  -1   2   44.48    2.44
  -9  -1   2   51.27    2.41
   9  -1  -2   48.48    2.18
   9   1  -2   49.21    2.15
   9   1  -1   20.00    1.37
  -9  -1   1   18.27    1.56
  -9  -1   1   13.70    1.59
  -9   1   1   13.58    1.57
   9  -1  -1   19.76    1.48
   9   1   0   23.69    1.47
  -9  -1   0   26.95    1.84
  -9  -1   0   18.16    1.71
  -9   1   0   21.29    1.83
   9  -1   0   22.69    1.57
   9   1   1   54.60    2.18
  -9  -1  -1   52.59    2.64
  -9   1  -1   48.35    2.59
  -9  -1  -1   53.55    2.57
   9  -1   1   58.19    2.46
   9  -1   2  202.65    5.18
   9   1   2  191.69    4.69
  -9  -1  -2  198.32    5.55
  -9   1  -2  189.54    5.44
   9   1   3  233.93    5.27
  -9  -1  -3  225.78    6.04
  -9   1  -3  235.61    6.18
   9   1   3  221.15    5.40
   9  -1   3  226.62    5.67
   9  -1   3  228.74    5.52
  -9  -1  -4    6.88    1.28
   9   1   4   10.83    1.12
   9   1   4    9.53    0.98
   9  -1   4   10.15    1.23
   9  -1   4    9.35    1.12
  -9  -1  -5    2.94    0.95
  -9   1  -5    2.05    0.90
   9   1   5    3.41    0.70
   9  -1   5    2.61    0.75
   9   1   5    3.62    0.72
   9  -1   5    2.85    0.82
  -9  -1  -6    2.65    0.93
  -9   1  -6    1.27    0.79
   9   1   6    1.55    0.57
   9  -1   6    2.83    0.74
   9  -1   6    3.42    0.87
   9   1   6    2.43    0.68
  -9  -1  -7    6.62    1.11
  -9   1  -7    5.61    1.02
   9   1   7    3.61    0.71
   9  -1   7    5.35    0.94
   9   1   7    5.53    0.84
   9  -1   7    6.84    1.03
  -9  -1  -8    4.62    1.01
  -9   1  -8    4.05    0.97
   9   1   8    4.00    0.69
   9  -1   8    5.72    1.04
   9   1   8    4.89    0.84
   9  -1   8    2.39    0.73
  -9  -1  -9    1.76    0.84
  -9   1  -9    1.30    0.87
   9  -1   9    2.48    0.83
   9   1   9    2.34    0.72
   9   1  10   20.34    1.42
  -9  -1 -10   17.92    1.66
  -9   1 -10   18.35    1.71
   9  -1  10   21.07    1.64
   9  -1  11    1.17    0.73
  -9  -1 -11   -0.13    0.58
   9   1  11    0.45    0.55
   9  -1  12    0.91    0.77
   9   1  12    1.36    0.64
  -9  -1 -12    0.76    0.59
   9   1  13   15.52    1.30
   9  -1  13   15.99    1.52
  -9  -1 -13   15.89    1.34
   9  -1  13   12.14    1.43
   9   1  13   16.25    1.58
  -9  -1 -14    0.38    0.55
   9  -1  14    0.16    0.74
   9   1  14   -1.53    0.96
   9  -1  14   -0.68    0.83
   9   1  14   -0.23    0.59
  -9  -1 -15    0.88    0.65
   9  -1  15    1.17    0.87
   9   1  15    0.17    0.93
   9  -1  15    0.53    0.76
   9   1  15   -0.12    0.59
  -9  -1 -16    3.29    0.84
   9  -1  16    2.91    0.97
   9   1  16    0.54    0.78
   9  -1  16    1.26    0.84
   9   1  16    1.63    0.71
  -9   1 -17    6.97    0.78
  -9  -1 -17    6.20    1.00
   9  -1  17    5.28    1.18
   9   1  17    6.06    0.95
   9   1  17    8.46    1.34
   9  -1  17    8.88    1.35
   9   1  18    2.08    0.98
   9  -1  18    3.98    1.12
  -9  -1 -18    1.90    0.70
   9   1  18    2.34    0.77
  -9   1 -18    2.20    0.53
   9  -1  18    2.17    0.93
   9   1  19    0.78    0.87
   9  -1  19   -0.58    0.87
   9   1  19    2.12    0.78
  -9   1 -19    1.94    0.55
   9   1  19    0.69    0.86
   9  -1  19    1.67    0.90
   9   1  20    0.20    1.00
   9  -1  20    0.20    0.94
   9   1  20    1.23    0.87
   9  -1  20    0.57    0.87
   9   1  20    1.77    0.75
   9   1  21    0.12    0.70
   9   1  22    0.36    0.71
   9   1  23   -0.36    0.73
   9   1  24    7.58    1.07
   9   1  25    2.25    0.84
   9   1  26    1.42    0.78
   9   1  27    3.18    0.87
   9  -2 -29    0.24    0.73
   9  -2 -28    0.48    0.75
   9  -2 -27    0.24    0.75
   9  -2 -26    3.98    1.02
  -9   2  26    0.71    0.87
  -9  -2  26    3.04    1.14
   9  -2 -25    0.98    0.77
  -9   2  25   -0.17    0.96
  -9  -2  25    0.35    0.91
   9  -2 -24   26.07    1.83
  -9   2  24   27.04    2.06
  -9  -2  24   25.24    2.01
   9  -2 -23    0.49    0.80
  -9   2  23    0.17    0.87
  -9  -2  23    0.50    0.86
   9  -2 -22    2.84    0.89
  -9   2  22    2.59    0.96
  -9  -2  22    0.82    0.81
   9  -2 -21   -0.07    0.44
   9  -2 -21    0.37    0.80
  -9   2  21    0.47    0.74
  -9  -2  21   -0.32    0.76
   9  -2 -20    5.16    0.70
  -9   2  20    4.84    1.06
  -9  -2  20    4.63    1.07
  -9   2  19    8.43    1.23
  -9  -2  19    6.91    1.18
   9  -2 -19    7.49    0.80
  -9   2  18    0.15    0.72
  -9  -2  18    0.31    0.82
   9  -2 -18   -0.23    0.42
  -9   2  17    2.54    0.86
  -9  -2  17    4.31    0.97
   9  -2 -17    3.59    0.66
   9  -2 -16    4.49    0.71
  -9   2  15    0.29    0.71
  -9  -2  15   -0.44    0.78
   9  -2 -15    0.08    0.46
  -9   2  14    4.62    0.97
  -9  -2  14    3.33    0.97
   9  -2 -14    4.01    0.75
   9  -2 -13   15.58    1.19
  -9  -2  13   13.66    1.43
  -9   2  12    4.27    0.97
  -9  -2  12    2.22    0.94
   9  -2 -12    3.23    0.78
   9  -2 -11  140.41    3.77
  -9  -2  11  142.73    4.32
  -9   2  11  130.67    4.11
   9  -2 -10    7.55    1.01
  -9  -2  10    7.29    1.11
  -9   2  10    6.86    1.15
  -9   2  10    6.86    1.12
  -9  -2  10    5.96    1.06
   9  -2  -9    3.40    0.81
  -9   2   9    1.66    0.77
  -9  -2   9    1.07    0.78
  -9  -2   9    1.10    0.79
  -9   2   9    1.35    0.82
   9  -2  -8   17.26    1.35
  -9   2   8   13.26    1.33
  -9  -2   8   12.77    1.34
  -9  -2   8   18.64    1.57
  -9   2   8   15.27    1.48
   9  -2  -7    0.55    0.59
  -9  -2   7   -1.25    0.99
  -9   2   7   -0.69    0.98
  -9   2   7   -0.87    0.80
  -9  -2   7   -0.92    0.95
   9  -2  -6    0.56    0.67
  -9   2   6   -0.62    0.82
  -9  -2   6   -0.13    0.77
  -9   2   6   -1.25    0.98
  -9  -2   5   21.22    1.63
   9  -2  -5   20.50    1.50
  -9   2   5   18.78    1.45
  -9  -2   5   17.52    1.49
  -9  -2   4    7.56    1.21
  -9   2   4    6.74    1.13
  -9  -2   4    7.95    1.03
   9  -2  -4   10.37    1.14
  -9  -2   3   -1.01    0.98
   9  -2  -3   -0.12    0.60
  -9  -2   3   -0.12    0.67
  -9  -2   2    1.01    0.91
  -9   2   2    3.04    0.94
   9   2  -2    1.40    0.66
   9  -2  -2    3.14    0.84
  -9  -2   2    3.95    0.87
  -9  -2   1   -0.57    0.87
  -9   2   1   -0.44    0.81
   9   2  -1   -0.13    0.64
  -9  -2   1    0.25    0.64
  -9   2   0    0.15    0.89
  -9  -2   0    0.87    0.77
   9   2   0    0.62    0.61
  -9  -2   0    1.50    0.75
   9   2   1    9.05    1.08
  -9  -2  -1   10.38    1.18
   9  -2   1    8.40    0.93
  -9  -2  -1    6.86    1.12
  -9   2  -1    8.88    1.25
   9  -2   2   13.96    1.17
   9   2   2   13.08    1.27
  -9  -2  -2   11.55    1.37
  -9   2  -2   13.08    1.46
  -9  -2  -2   15.16    1.38
   9  -2   3   13.84    1.22
   9   2   3   14.91    1.33
  -9   2  -3   13.49    1.46
  -9  -2  -3   10.78    1.33
   9   2   4    2.66    0.76
   9  -2   4    2.37    0.73
  -9  -2  -4    2.86    0.95
  -9   2  -4    1.37    0.86
   9  -2   5   51.60    2.32
   9   2   5   46.89    2.25
  -9  -2  -5   45.78    2.50
  -9   2  -5   50.04    2.62
   9  -2   6   30.28    1.87
   9   2   6   27.33    1.73
  -9  -2  -6   29.92    2.05
  -9   2  -6   25.20    1.95
   9  -2   7   58.77    2.59
   9   2   7   61.74    2.53
  -9  -2  -7   54.36    2.72
  -9   2  -7   53.79    2.72
   9  -2   8   27.10    1.87
   9   2   8   26.51    1.68
  -9  -2  -8   27.49    1.95
  -9   2  -8   28.43    1.99
   9  -2   9   15.36    1.46
   9   2   9   15.42    1.33
   9  -2  10    1.61    0.83
   9   2  10    3.19    0.74
   9  -2  11    0.76    0.80
   9   2  11   -0.35    0.59
   9  -2  12    1.57    0.89
   9   2  12    1.87    0.71
   9  -2  13   20.57    1.77
   9   2  13   21.50    1.52
   9  -2  14   -0.17    0.82
   9   2  14   -0.12    0.59
   9  -2  15   -0.34    0.93
   9   2  15   -0.58    0.58
   9  -2  16   -0.18    0.86
   9   2  16    0.12    0.60
   9  -2  16   -0.51    0.95
   9  -2  17   -0.36    0.91
   9   2  17    0.35    0.61
   9   2  17   -0.87    0.96
   9  -2  17    0.18    0.90
   9  -2  18    1.87    1.06
   9   2  18    3.34    0.79
   9   2  18    2.16    0.95
   9  -2  18    2.88    1.05
   9   2  19   -0.11    0.61
   9   2  19   -0.55    1.05
   9  -2  19   -0.37    0.95
   9   2  20    6.18    0.97
   9   2  21    0.46    0.61
   9   2  22   -0.11    0.60
   9   2  23    1.02    0.65
  -9  -3  24   -0.16    0.84
  -9   3  24   -0.83    0.93
  -9   3  23    2.11    1.00
  -9  -3  23    2.88    1.01
  -9   3  22    1.43    0.96
  -9  -3  22    0.16    0.86
  -9   3  21    0.47    0.83
  -9  -3  21   -0.61    0.83
  -9   3  20    1.67    0.86
  -9  -3  20    2.10    0.92
  -9   3  19   -0.74    0.80
  -9  -3  19   -1.03    0.91
  -9   3  18    1.89    0.88
  -9  -3  18    0.58    0.77
  -9   3  17    0.14    0.79
  -9  -3  17    0.43    0.73
  -9   3  16   18.95    1.62
  -9  -3  16   15.82    1.52
   9  -3 -15    1.45    0.61
  -9   3  15    3.91    0.98
  -9  -3  15    2.07    0.94
   9  -3 -14    3.25    0.74
  -9   3  14    4.14    0.90
  -9  -3  14    4.37    0.94
  -9  -3  13   -0.14    0.67
  -9   3  13    0.13    0.68
   9  -3 -13   -0.38    0.64
  -9   3  13    0.69    0.77
  -9  -3  12    6.24    1.08
  -9   3  12    4.29    0.92
   9  -3 -12    5.51    0.91
   9  -3 -11    0.63    0.62
  -9  -3  11    0.55    0.73
  -9   3  11    0.67    0.75
  -9   3  11    0.79    0.76
  -9  -3  11    0.52    0.73
   9  -3 -10    4.89    0.92
  -9  -3  10    3.60    0.92
  -9   3  10    5.00    1.01
  -9   3  10    6.33    1.04
  -9  -3  10    3.74    0.89
   9  -3  -9    6.47    1.00
  -9   3   9    4.44    0.93
  -9  -3   9    3.16    0.88
  -9  -3   9    5.68    1.00
  -9   3   9    4.48    0.94
  -9   3   8   13.44    1.31
  -9  -3   8   11.65    1.27
  -9  -3   8   11.67    1.31
  -9   3   8   12.73    1.38
   9  -3  -8   14.71    1.33
   9  -3  -7    3.42    0.91
  -9   3   7    2.58    0.85
  -9  -3   7    2.48    0.87
  -9  -3   7    1.96    0.84
  -9   3   7    3.58    1.03
  -9   3   6    2.79    0.86
  -9  -3   6    0.74    0.82
  -9  -3   6    2.38    0.87
  -9   3   6    2.21    0.85
  -9   3   5   -0.96    0.90
  -9  -3   5    0.12    0.83
  -9  -3   5    0.69    0.80
  -9   3   5   -0.55    0.89
  -9   3   4    0.36    0.80
  -9  -3   4    1.34    0.77
  -9  -3   4    0.55    0.83
  -9   3   4    0.28    0.86
  -9   3   3   10.71    1.20
  -9  -3   3    9.64    1.17
  -9  -3   3    9.19    1.21
  -9   3   3   12.69    1.39
  -9   3   2    2.49    0.85
  -9  -3   2    2.19    0.83
  -9  -3   2    0.84    0.82
  -9   3   2    1.38    0.85
  -9   3   1   10.51    1.17
  -9  -3   1    9.17    1.24
  -9   3   1    7.84    1.19
   9  -3   0    0.42    0.54
  -9  -3   0   -0.56    0.84
  -9   3   0   -0.70    0.93
   9  -3   1    2.95    0.70
  -9  -3  -1    4.23    0.97
  -9   3  -1    5.32    0.99
   9  -3   2   -0.10    0.57
  -9  -3  -2   -0.42    0.83
  -9   3  -2    0.14    0.71
   9  -3   3    0.21    0.57
  -9  -3  -3    0.43    0.71
  -9   3  -3   -0.14    0.75
   9  -3   4    1.53    0.71
  -9  -3  -4    0.57    0.79
  -9   3  -4    1.82    0.77
   9  -3   5   15.23    1.36
  -9  -3  -5   14.34    1.43
  -9   3  -5   16.97    1.50
   9  -3   6    0.99    0.74
  -9  -3  -6   -0.14    0.99
  -9   3  -6    1.69    0.93
   9  -3   7    5.97    1.04
   9  -3   8    1.49    0.85
   9  -3   9    1.70    0.84
   9  -3  10   14.46    1.52
   9  -3  11    9.65    1.40
   9  -3  12    3.97    1.11
   9  -3  13    4.43    1.17
   9  -3  14    3.21    1.10
   9  -3  15    2.09    1.08
  -9   4   0    4.05    1.00
  -9   4  -1    4.86    0.99
  -9   4  -2    3.29    0.95
  -9   4  -3    4.34    0.98
  -9   4  -4    1.64    0.79
 -10   0  24    0.19    0.93
 -10   0  23   -0.55    0.86
 -10   0  22    0.55    0.90
  10   0 -22    0.92    0.69
 -10   0  21    0.18    0.84
  10   0 -21   -0.26    0.71
 -10   0  20    0.54    0.81
  10   0 -20    0.26    0.66
  10   0 -19   -0.38    0.74
  10   0 -18    9.28    1.05
 -10   0  18   12.41    1.15
 -10   0  18    9.61    1.34
  10   0 -18   11.16    1.22
  10   0 -17   -0.25    0.75
 -10   0  17   -0.84    0.98
 -10   0  17   -0.22    0.59
  10   0 -17    0.11    0.55
  10   0 -16   11.40    1.23
 -10   0  16    9.47    1.31
 -10   0  16   10.93    1.10
  10   0 -16    9.03    1.04
  10   0 -15   -0.12    0.69
  10   0 -15    0.68    0.59
 -10   0  15   -0.16    0.79
 -10   0  15    0.11    0.56
  10   0 -14   19.88    1.51
 -10   0  14   21.17    1.71
 -10   0  14   20.99    1.44
  10   0 -14   19.25    1.41
  10   0 -13   -0.11    0.51
 -10   0  13    0.67    0.61
  10   0 -13   -0.61    0.72
 -10   0  13   -0.63    0.79
  10   0 -12    6.50    0.87
 -10   0  12    5.56    0.87
  10   0 -12    5.58    0.97
 -10   0  12    4.83    0.97
 -10   0  11   -0.69    0.65
  10   0 -11   -0.48    0.59
  10   0 -11    0.34    0.55
 -10   0  11    0.15    0.73
 -10   0  10    2.81    0.80
  10   0 -10    5.12    0.90
  10   0 -10    4.70    0.78
 -10   0  10    3.36    0.92
 -10   0   9    0.15    0.74
  10   0  -9   -0.22    0.55
 -10   0   9   -0.76    0.81
 -10   0   9   -0.48    0.68
 -10   0   8    8.65    1.18
  10   0  -8    9.63    1.03
 -10   0   8   10.80    1.22
 -10   0   8    9.27    1.12
 -10   0   7   -1.07    0.94
  10   0  -7    0.22    0.51
 -10   0   7   -0.15    0.73
 -10   0   7    0.25    0.63
  10   0  -6    9.97    1.05
 -10   0   6   11.24    1.20
 -10   0   6   11.88    1.38
  10   0  -5    0.57    0.64
  10   0  -5   -0.11    0.60
 -10   0   5   -0.13    0.62
 -10   0   5   -1.56    1.04
  10   0  -4    1.01    0.60
  10   0  -4    2.39    0.67
 -10   0   4    2.35    0.81
 -10   0   4    0.31    0.87
 -10   0   3   -1.27    0.88
  10   0  -3   -1.15    0.57
  10   0  -3    0.22    0.59
  10   0  -2   26.78    1.64
 -10   0   2   28.68    2.01
  10   0  -2   25.05    1.57
  10   0  -1    0.59    0.59
  10   0  -1    0.55    0.64
  10   0   0   -0.12    0.60
  10   0   0   -0.22    0.61
 -10   0   0   -0.33    0.86
  10   0   1   -0.36    0.57
  10   0   1    0.32    0.56
 -10   0  -1   -0.49    0.81
  10   0   2   -0.36    0.60
  10   0   2   -0.21    0.57
 -10   0  -2    0.17    0.76
  10   0   3   -0.49    0.65
  10   0   3   -0.21    0.59
 -10   0  -3    0.17    0.88
  10   0   4   49.23    2.14
  10   0   5   -0.31    0.61
  10   0   6   13.27    1.16
  10   0   7    0.71    0.57
  10   0   8    5.77    0.83
  10   0   8    5.07    0.93
  10   0   9    0.39    0.59
  10   0   9    0.26    0.75
  10   0  10    1.84    0.64
  10   0  10    0.93    0.66
  10   0  11    0.10    0.56
  10   0  11    0.13    0.75
  10   0  12    0.14    0.72
  10   0  12   -0.09    0.53
  10   0  12    0.16    0.72
  10   0  13   -0.41    0.73
  10   0  13   -0.28    0.54
  10   0  13   -0.16    0.79
  10   0  14    1.11    0.76
  10   0  14   -0.66    0.87
  10   0  14    0.27    0.53
 -10   0 -15    0.11    0.54
  10   0  15   -0.56    0.74
  10   0  15   -0.68    0.86
  10   0  15    0.27    0.60
  10   0  16   10.94    1.04
  10   0  16   12.39    1.52
 -10   0 -16   13.74    1.22
  10   0  16   11.04    1.44
  10   0  16   10.00    1.29
  10   0  17   -0.09    0.55
  10   0  17   -0.39    0.80
 -10   0 -17   -0.33    0.57
  10   0  17    0.18    0.84
  10   0  17   -0.14    0.74
 -10   0 -18    0.33    0.54
  10   0  18   -0.17    0.56
  10   0  18    0.43    0.79
 -10   0 -19   -0.11    0.57
  10   0  19   -0.48    0.60
  10   0  19   -0.14    0.75
  10   0  20   -0.08    0.57
  10   0  20   -0.29    0.80
  10  -1 -28    0.13    0.80
  10  -1 -27    1.93    0.89
  10  -1 -26    4.52    1.01
  10  -1 -25   13.60    1.39
  10  -1 -24    0.78    0.79
 -10   1  24    0.91    0.84
 -10  -1  24    0.19    0.88
 -10   1  23    1.08    0.92
 -10  -1  23    0.19    0.92
  10  -1 -23    0.90    0.81
 -10   1  23    0.65    0.56
 -10   1  22    3.90    1.00
 -10  -1  22    4.57    1.15
 -10   1  22    3.46    0.66
  10  -1 -22    3.61    0.90
  10  -1 -21    1.03    0.77
 -10   1  21    1.40    0.82
 -10  -1  21    1.99    0.91
 -10   1  21    1.09    0.56
  10  -1 -21    0.80    0.60
  10  -1 -20    1.03    0.76
 -10   1  20   -1.04    0.89
 -10  -1  20   -0.54    0.79
 -10   1  20    0.34    0.53
  10  -1 -20   -0.20    0.56
 -10   1  19    0.43    0.55
  10  -1 -19    0.20    0.50
  10  -1 -19   -0.13    0.67
  10  -1 -18   -0.10    0.53
  10  -1 -18   -0.13    0.69
 -10   1  18   -0.33    0.85
 -10  -1  18   -0.69    0.85
 -10   1  18   -0.18    0.53
  10  -1 -17    6.01    0.83
  10  -1 -17    5.39    0.98
 -10   1  17    4.76    1.13
 -10  -1  17    3.58    1.05
 -10   1  17    4.29    0.77
  10  -1 -16    0.38    0.72
  10  -1 -16    2.01    0.61
 -10   1  16   -0.32    0.90
 -10  -1  16    0.50    0.84
 -10   1  16    0.64    0.60
  10  -1 -15   10.80    1.04
  10  -1 -15    9.42    1.15
 -10   1  15    9.35    1.23
 -10  -1  15   10.34    1.33
 -10   1  15    9.60    0.99
  10  -1 -14    0.51    0.71
  10  -1 -14   -0.20    0.51
 -10   1  14   -0.62    0.71
 -10  -1  14   -0.16    0.73
 -10   1  14    0.09    0.56
  10   1 -13    6.25    0.97
  10  -1 -13    6.08    0.99
  10  -1 -13    5.80    0.79
 -10   1  13    5.94    1.04
 -10  -1  13    4.29    0.98
 -10  -1  13    4.88    0.94
  10  -1 -12   19.02    1.31
  10  -1 -12   14.96    1.39
 -10  -1  12   16.87    1.43
 -10   1  12   17.65    1.58
 -10  -1  12   15.30    1.55
  10   1 -12   16.80    1.40
  10  -1 -11    1.35    0.59
  10   1 -11    1.15    0.64
 -10   1  11    0.15    0.89
 -10  -1  11    0.31    0.88
  10  -1 -11    1.25    0.71
 -10  -1  11    0.90    0.68
  10  -1 -10    8.22    0.94
  10   1 -10    8.00    1.00
 -10   1  10    6.35    1.10
 -10  -1  10    7.27    1.16
  10  -1 -10   10.46    1.18
 -10  -1  10    7.64    1.08
  10  -1  -9    1.39    0.61
 -10   1   9   -0.29    0.77
 -10  -1   9   -0.15    0.82
  10   1  -9    2.39    0.72
 -10  -1   9    0.31    0.76
 -10   1   9    0.15    0.80
 -10  -1   9    1.43    0.67
  10  -1  -8    1.31    0.63
 -10   1   8    1.16    0.73
 -10  -1   8    1.98    0.85
  10   1  -8    2.50    0.72
 -10  -1   8    0.77    0.82
 -10   1   8   -0.15    1.02
 -10  -1   8    0.66    0.65
  10  -1  -7    0.44    0.56
 -10   1   7   -0.29    0.79
 -10  -1   7   -0.76    0.80
 -10  -1   7    0.13    0.66
 -10  -1   7   -0.77    0.96
 -10   1   7   -1.08    1.04
  10   1  -7    0.13    0.55
  10  -1  -6    0.79    0.65
  10   1  -6    1.37    0.60
 -10  -1   6    0.82    0.64
 -10   1   6   -0.62    1.03
  10   1  -5    1.97    0.66
  10  -1  -5    2.18    0.67
  10   1  -5    1.73    0.70
 -10  -1   5    1.53    0.76
 -10  -1   5    1.41    0.85
 -10   1   5    2.35    1.00
  10   1  -4    0.34    0.61
  10   1  -4   -0.12    0.51
  10  -1  -4   -0.35    0.64
 -10  -1   4   -0.28    0.73
 -10   1   4   -1.11    1.08
  10   1  -3   40.23    2.07
  10  -1  -3   38.50    2.02
  10   1  -3   38.47    1.95
 -10  -1   3   39.06    2.35
 -10   1   3   32.98    2.23
 -10  -1   3   41.08    2.25
  10   1  -2   10.83    1.12
  10   1  -2   12.05    1.23
  10  -1  -2   15.79    1.35
 -10  -1   2   13.68    1.43
 -10  -1   2   11.68    1.44
 -10   1   2   12.10    1.45
  10   1  -1   -0.33    0.61
  10  -1  -1   -0.13    0.63
 -10  -1   1    0.90    0.78
 -10  -1   1   -1.95    1.00
 -10   1   1   -1.31    1.04
  10   1   0   11.57    1.13
  10  -1   0   12.51    1.28
 -10  -1   0   14.30    1.46
 -10  -1   0   10.53    1.36
 -10   1   0   10.83    1.37
  10  -1   1    0.65    0.68
  10   1   1    2.37    0.72
 -10  -1  -1    0.33    0.89
 -10   1  -1    1.16    0.92
  10  -1   2   36.27    2.08
 -10  -1  -2   38.45    2.36
 -10   1  -2   40.55    2.41
  10   1   2   35.83    1.86
  10   1   3    3.48    0.79
  10   1   3    2.69    0.67
  10  -1   3    4.83    0.98
  10   1   4    6.78    0.94
  10   1   4    5.62    0.91
  10  -1   4    7.78    1.09
  10   1   5    3.09    0.74
  10   1   5    3.42    0.76
  10  -1   5    2.49    0.83
  10  -1   6    9.99    1.19
  10   1   6    7.74    0.92
  10   1   6   10.38    1.11
  10  -1   6    9.28    1.19
  10  -1   7    0.96    0.72
  10  -1   7    0.57    0.74
  10   1   7    0.86    0.57
  10  -1   8    0.70    0.66
  10  -1   8    1.74    0.81
  10   1   8    2.21    0.69
  10  -1   9   -0.29    0.66
  10   1   9    0.62    0.64
  10  -1  10    0.30    0.68
  10   1  10    1.11    0.62
  10  -1  11    3.07    0.93
  10   1  11    3.97    0.84
  10  -1  12    9.69    1.29
  10   1  12    7.71    1.05
  10  -1  12   11.31    1.36
  10  -1  13    1.14    0.83
  10   1  13    1.62    0.70
  10  -1  13    1.55    0.82
  10  -1  14    3.36    1.09
  10  -1  14    4.07    1.07
  10   1  14    3.64    0.82
  10  -1  15    0.34    0.79
  10  -1  15   -0.16    0.90
  10   1  15   -0.50    0.67
  10  -1  16    0.18    0.87
  10  -1  16    1.76    0.87
  10   1  16    1.89    0.77
  10  -1  17    0.72    0.88
  10  -1  17    0.48    0.86
  10   1  17    0.13    0.66
  10   1  18    0.25    0.67
  10   1  19    6.48    0.96
  10   1  20    1.15    0.69
  10   1  21    1.02    0.71
  10  -2 -24    1.20    0.88
 -10   2  23    1.22    0.90
 -10  -2  23    0.18    0.95
  10  -2 -23    0.67    0.94
 -10   2  22   12.26    1.49
 -10  -2  22   10.85    1.43
  10  -2 -22   11.71    1.40
 -10   2  21   17.74    1.73
 -10  -2  21   17.55    1.76
  10  -2 -21   18.20    1.63
 -10   2  20   -0.33    1.06
 -10  -2  20    0.17    0.95
  10  -2 -20    1.48    0.90
  10  -2 -20    0.69    0.53
  10  -2 -19    9.70    0.97
 -10   2  19    8.72    1.29
 -10  -2  19    9.85    1.34
  10  -2 -18    0.27    0.49
 -10   2  18    0.65    0.84
 -10  -2  18   -0.17    0.82
  10  -2 -17    0.46    0.54
 -10   2  16   -0.16    0.74
 -10  -2  16   -0.16    0.78
  10  -2 -16    0.46    0.49
 -10   2  15    0.31    0.67
 -10  -2  15   -0.16    0.73
  10  -2 -15   -0.19    0.50
 -10   2  14   -0.30    0.74
 -10  -2  14   -0.16    0.66
  10  -2 -14    0.59    0.55
 -10   2  13    1.19    0.78
 -10  -2  13    2.18    0.83
  10  -2 -13   -0.10    0.57
 -10   2  12    0.87    0.66
 -10  -2  12    1.52    0.78
  10  -2 -12    1.23    0.63
 -10   2  11    0.29    0.69
 -10  -2  11    0.15    0.76
  10  -2 -11   -0.11    0.60
 -10   2  10    1.29    0.75
 -10  -2  10    1.96    0.80
  10  -2 -10    2.39    0.73
 -10   2   9    9.32    1.23
 -10  -2   9   10.01    1.26
  10  -2  -9    8.74    1.04
 -10   2   8    2.10    0.80
 -10  -2   8    3.57    0.93
  10  -2  -8    2.78    0.78
 -10   2   7    1.53    0.73
 -10  -2   7    2.51    0.88
  10  -2  -7    2.50    0.77
 -10   2   6    3.04    0.87
 -10  -2   6    3.54    0.92
  10  -2  -6    2.20    0.76
  10  -2  -5    2.38    0.77
 -10   2   5    2.87    0.84
 -10  -2   5    1.47    0.81
 -10  -2   5    1.44    0.83
 -10  -2   4   -0.16    0.88
 -10   2   4   -0.97    0.93
  10  -2  -4    0.13    0.67
 -10  -2   3    0.96    0.84
  10  -2  -3    1.97    0.78
  10  -2  -2    3.62    0.91
  10   2  -2    4.02    0.89
  10  -2  -1    8.79    1.18
  10   2  -1   10.45    1.19
  10  -2   0    3.51    0.95
  10   2   0    2.46    0.83
  10   2   1   39.55    2.18
  10  -2   1   35.93    2.15
  10  -2   2   -0.29    0.78
  10   2   2    1.75    0.83
  10  -2   3    1.50    0.68
  10   2   3    1.21    0.75
  10  -2   4    0.84    0.72
  10   2   4    1.20    0.65
  10  -2   5    1.86    0.83
  10   2   5    4.38    0.84
  10  -2   6    0.13    0.77
  10   2   6    1.85    0.77
  10  -2   7    0.13    0.69
  10   2   7    0.26    0.64
  10  -2   8    0.84    0.73
  10   2   8    0.66    0.69
  10  -2   9    0.87    0.74
  10   2   9    0.92    0.72
  10  -2  10   -0.30    0.77
  10   2  10    0.26    0.64
  10  -2  11    1.55    0.88
  10   2  11    0.52    0.64
  10  -2  12    0.80    0.84
  10   2  12   -0.26    0.70
  10  -2  13    0.17    0.86
  10   2  13    0.64    0.72
  10  -2  14    6.69    1.25
  10   2  14    6.29    1.02
  10  -2  15    2.30    1.02
  10   2  15    1.79    0.75
  10   2  16    0.51    0.63
  10   2  17    0.38    0.71
  10   2  18    3.80    0.86
  10   2  19    2.15    0.79
  10   2  20    1.64    0.77
 -10   3  20    3.54    1.02
 -10  -3  20    3.83    1.05
 -10   3  19    0.95    0.86
 -10  -3  19   -0.94    0.98
 -10   3  18   10.62    1.34
 -10  -3  18   10.23    1.35
 -10   3  17    2.78    0.97
 -10  -3  17    5.68    1.17
 -10   3  16   -0.61    0.84
 -10  -3  16   -0.61    0.84
 -10   3  15   -0.30    0.80
 -10  -3  15   -0.15    0.91
  10  -3 -14    1.68    0.69
 -10   3  14    1.67    0.90
 -10  -3  14    2.27    0.92
  10  -3 -13    5.79    0.95
  10  -3 -12    0.54    0.64
 -10   3  12    0.15    0.70
 -10  -3  12   -0.29    0.74
  10  -3 -11    0.23    0.66
 -10   3  11    1.15    0.81
 -10  -3  11   -0.14    0.77
  10  -3 -10    0.58    0.70
 -10   3  10   -0.14    0.69
 -10  -3  10    0.29    0.79
  10  -3  -9   -0.12    0.68
 -10   3   9   -0.42    0.74
 -10  -3   9   -0.42    0.82
  10  -3  -8    5.62    1.02
 -10   3   8    3.69    0.92
 -10  -3   8    3.32    0.92
  10  -3  -7    0.39    0.74
 -10   3   7   -0.82    0.87
 -10  -3   7   -0.28    0.83
  10  -3  -6    1.33    0.79
 -10   3   6    0.81    0.76
 -10  -3   6    0.83    0.78
  10  -3  -5    0.28    0.76
 -10   3   5    1.34    0.82
 -10  -3   5    1.38    0.81
  10  -3  -4    2.26    0.97
 -10   3   4    0.40    0.76
 -10  -3   4   -0.14    0.76
 -10   3   3    7.05    1.11
 -10  -3   3    8.40    1.21
 -10   3   2    3.05    0.89
 -10  -3   2    2.90    0.90
 -10   3   1   -0.92    0.86
 -10  -3   1   -0.69    0.75
  10  -3   3    1.60    0.66
  10  -3   4   -0.11    0.62
  10  -3   5    1.90    0.77
  10  -3   6    0.25    0.66
  10  -3   7    2.36    0.85
  10  -3   8    2.60    0.97
  10  -3   9    2.15    0.89
  10  -3  10    2.24    0.89
  10  -3  11    0.47    0.85
  10  -3  12    0.16    0.88
  11   0 -22    0.43    0.79
 -11   0  21    8.41    1.08
 -11   0  21    9.34    1.41
  11   0 -21    8.48    1.22
 -11   0  20   -0.47    0.72
  11   0 -20   -0.42    0.78
 -11   0  19   -0.56    0.88
 -11   0  19    0.70    0.66
  11   0 -19   -0.83    0.77
 -11   0  18   -0.37    0.89
  11   0 -18    0.13    0.65
 -11   0  18    0.12    0.68
  11   0 -18   -0.97    0.83
 -11   0  17    2.02    0.91
  11   0 -17    3.28    0.81
 -11   0  17    2.89    0.79
  11   0 -17    3.16    0.94
 -11   0  16   -0.54    0.82
  11   0 -16    0.38    0.65
 -11   0  16   -0.12    0.66
  11   0 -16    0.14    0.70
 -11   0  15    4.58    1.08
  11   0 -15    3.62    0.81
 -11   0  15    5.77    0.97
  11   0 -15    4.48    0.91
 -11   0  14    0.17    0.81
  11   0 -14   -0.37    0.65
 -11   0  14    0.12    0.64
  11   0 -14   -0.67    0.80
 -11   0  13    8.32    1.29
  11   0 -13    9.83    1.12
 -11   0  13    7.81    1.07
  11   0 -13   10.18    1.18
 -11   0  12   -0.17    0.89
  11   0 -12    0.25    0.63
 -11   0  12    0.26    0.70
  11   0 -12    0.40    0.70
 -11   0  11   58.82    2.90
  11   0 -11   50.52    2.39
  11   0 -11   57.68    2.57
 -11   0  11   55.05    2.51
  11   0 -10    0.25    0.60
 -11   0  10   -0.26    0.69
 -11   0  10   -1.01    0.90
  11   0  -9    4.35    0.85
 -11   0   9    4.30    0.95
 -11   0   9    5.21    1.09
  11   0  -8    0.12    0.60
 -11   0   8   -0.14    0.71
 -11   0   8   -0.83    0.96
  11   0  -7    2.61    0.78
 -11   0   7    2.34    0.83
 -11   0   7    2.64    0.96
 -11   0   6    0.14    0.65
  11   0  -6    0.25    0.71
  11   0  -6    0.12    0.57
  11   0  -5    4.49    0.94
  11   0  -5    5.74    0.92
  11   0  -4    0.37    0.68
  11   0  -4    0.38    0.60
  11   0  -3   -0.12    0.62
  11   0  -3    1.52    0.71
  11   0  -2   -0.12    0.69
  11   0  -2    0.38    0.65
  11   0  -1    6.84    1.01
  11   0  -1    7.22    0.99
  11   0   0    0.24    0.65
  11   0   0   -0.13    0.68
  11   0   1   16.31    1.41
  11   0   1   15.89    1.38
  11   0   2   -0.23    0.68
  11   0   2   -0.27    0.68
  11   0   3    1.27    0.69
  11   0   3    0.94    0.75
  11   0   4   -0.23    0.62
  11   0   5   10.50    1.12
  11   0   6   -0.45    0.64
  11   0   7    6.18    0.93
  11   0   8   -0.11    0.63
  11   0   8   -0.56    0.78
  11   0   9   11.95    1.20
  11   0   9   12.25    1.32
  11   0  10    0.32    0.65
  11   0  10    0.28    0.74
  11   0  11    1.57    0.72
  11   0  11    0.86    0.81
  11   0  12    0.52    0.67
  11   0  12    0.72    0.84
  11   0  13   35.71    2.15
  11   0  13   31.67    1.76
  11   0  14   -0.40    0.64
  11   0  14   -0.29    0.83
  11   0  15    1.38    0.71
  11   0  16   -0.29    0.63
  11   0  17    3.10    0.75
  11   0  18   -0.09    0.66
  11  -1 -22    0.14    0.84
  11  -1 -22   -0.33    0.57
  11  -1 -21   -0.14    0.77
  11  -1 -21   -0.11    0.63
  11  -1 -20    0.55    0.56
 -11   1  20    0.10    0.60
  11  -1 -20   -0.42    0.79
 -11   1  20   -0.56    0.93
 -11  -1  20   -0.19    0.95
  11  -1 -19    3.44    0.76
 -11   1  19    5.15    0.83
  11  -1 -19    2.23    0.94
 -11   1  18    2.16    0.93
 -11  -1  18    2.06    1.01
  11  -1 -18    2.57    0.67
 -11   1  18    1.77    0.67
  11  -1 -18    2.65    0.90
 -11   1  17    0.35    0.78
 -11  -1  17   -0.92    0.88
  11  -1 -17    0.22    0.61
  11  -1 -17    0.28    0.76
 -11   1  17    0.10    0.61
 -11   1  16    3.85    1.04
 -11  -1  16    5.12    1.13
  11  -1 -16    2.22    0.89
  11  -1 -16    2.36    0.66
 -11   1  15    3.76    1.01
 -11  -1  15    1.61    0.83
  11  -1 -15    2.91    0.90
  11  -1 -15    3.27    0.75
 -11   1  14    0.84    0.75
 -11  -1  14    1.23    0.89
  11  -1 -14    1.38    0.81
  11  -1 -14   -0.11    0.56
 -11   1  13    2.66    0.90
 -11  -1  13    1.92    0.95
  11   1 -13    1.70    0.78
  11  -1 -13    2.89    0.94
  11  -1 -13    1.82    0.69
 -11   1  12   -0.66    0.90
 -11  -1  12   -0.52    0.89
  11   1 -12   -0.28    0.64
  11  -1 -12    0.41    0.74
  11  -1 -12   -0.23    0.54
 -11   1  11    0.98    0.79
 -11  -1  11    1.03    0.78
  11   1 -11    1.53    0.68
  11  -1 -11    1.37    0.82
  11  -1 -11    1.95    0.70
 -11   1  10   -0.65    0.88
 -11  -1  10   -0.51    0.96
  11   1 -10    0.14    0.61
  11  -1 -10   -0.14    0.70
  11  -1 -10   -0.12    0.58
 -11   1   9    6.12    1.14
 -11  -1   9    8.66    1.34
  11   1  -9    8.16    1.12
  11  -1  -9    6.76    1.13
  11  -1  -9    6.85    0.96
 -11   1   8    1.29    0.82
 -11  -1   8    1.70    0.92
  11  -1  -8    2.64    0.80
  11   1  -8    3.02    0.82
 -11   1   7   11.30    1.35
 -11  -1   7   11.27    1.39
  11  -1  -7   12.48    1.21
  11   1  -7   13.30    1.31
 -11   1   6    9.05    1.25
 -11  -1   6    9.40    1.30
  11  -1  -6    7.31    1.01
  11   1  -6    6.71    1.00
  11  -1  -5    0.13    0.66
  11   1  -5    1.50    0.80
  11  -1  -4    0.13    0.68
  11   1  -4   -0.14    0.62
  11   1  -3    8.26    1.11
  11  -1  -3    7.00    1.08
  11   1  -2    7.86    1.05
  11  -1  -2    7.91    1.10
  11  -1  -1    0.13    0.73
  11   1   0   21.78    1.55
  11  -1   0   24.16    1.75
  11  -1   1   12.81    1.36
  11   1   1   10.30    1.15
  11  -1   2    7.39    1.13
  11  -1   3   14.10    1.42
  11   1   3   13.77    1.35
  11   1   4    9.32    1.15
  11  -1   4    7.01    1.10
  11  -1   5    1.33    0.89
  11   1   5    0.27    0.62
  11  -1   6    5.39    1.11
  11   1   6    3.77    0.86
  11  -1   7    5.02    1.01
  11   1   7    4.05    0.88
  11   1   8    2.02    0.76
  11  -1   8    2.15    0.89
  11  -1   9    2.16    0.98
  11   1   9    4.18    0.88
  11  -1  10    2.37    0.88
  11   1  10    2.83    0.77
  11  -1  11    0.16    0.82
  11   1  11    1.49    0.73
  11  -1  12    2.48    0.95
  11   1  12    1.76    0.77
  11  -1  13    8.46    1.31
  11   1  13   10.33    1.23
  11   1  14    0.27    0.67
  11  -1  17    9.61    1.13
  11  -1  18    6.38    1.01
 -11   2  18   -0.53    0.92
 -11  -2  18   -0.18    0.93
  11  -2 -18   -0.20    0.55
  11  -2 -17    0.51    0.61
  11  -2 -16    0.31    0.58
 -11   2  16   -0.17    0.81
 -11  -2  16   -0.18    0.81
  11  -2 -15    2.63    0.70
 -11   2  15    1.00    0.90
 -11  -2  15    0.70    0.87
  11  -2 -14    3.88    0.78
 -11   2  14    4.95    1.09
 -11  -2  14    6.25    1.18
  11  -2 -13    0.33    0.59
 -11   2  13   -0.16    0.72
 -11  -2  13    0.34    0.80
  11  -2 -12   -0.11    0.67
 -11   2  12    0.16    0.72
 -11  -2  12   -0.33    0.70
  11  -2 -11    1.16    0.66
 -11   2  11    1.42    0.78
 -11  -2  11    0.67    0.83
  11  -2 -10    1.89    0.74
 -11   2  10    0.31    0.71
 -11  -2  10    0.50    0.76
  11  -2  -9    1.58    0.74
 -11   2   9    0.47    0.71
 -11  -2   9   -0.17    0.82
  11  -2  -8    0.25    0.73
 -11   2   8    0.62    0.77
 -11  -2   8    0.33    0.83
  11  -2  -7    0.13    0.68
 -11   2   7   -0.76    0.78
 -11  -2   7   -0.66    0.87
  11  -2  -6    2.09    0.81
 -11   2   6    0.77    0.77
 -11  -2   6    1.15    0.79
  11  -2  -5    3.36    0.91
 -11   2   5    2.27    0.91
 -11  -2   5    2.29    0.91
  11  -2  -4    7.12    1.15
 -11   2   4    5.29    1.04
 -11  -2   4    5.90    1.13
  11  -2  -3   15.97    1.51
  11  -2  -2    6.00    1.16
  11   2  -2    4.96    1.03
  11  -2  -1    6.27    1.14
  11   2  -1    6.42    1.07
  11  -2   0    7.29    1.18
  11   2   0    7.73    1.20
  11  -2   1    0.75    0.82
  11   2   1    0.74    0.76
  11  -2   2   13.57    1.51
  11   2   2   17.06    1.56
  11  -2   3   11.14    1.45
  11   2   3   11.27    1.31
  11  -2   4    0.48    0.89
  11   2   4   -0.43    0.70
  11  -2   5   -0.33    0.93
  11   2   5    1.30    0.77
  11   2   6    8.07    1.17
  11  -2   6    7.23    1.18
  11   2   7    1.43    0.78
  11  -2   7    0.28    0.75
  11   2   8    3.58    0.93
  11  -2   8    3.77    0.95
  11   2   9    9.56    1.23
  11  -2   9    7.02    1.19
  11   2  10   -0.14    0.73
  11  -2  10    0.61    0.81
  11  -2  11    3.65    1.03
  11  -2  12   -0.16    0.80
 -11   3  15    0.16    0.87
 -11  -3  15   -0.16    0.89
 -11   3  13    1.27    0.97
 -11  -3  13    0.16    0.82
 -11   3  12    2.36    0.97
 -11  -3  12    4.14    1.05
  11  -3 -12    3.22    0.90
 -11   3  11    0.16    0.79
 -11  -3  11    0.16    0.82
  11  -3 -11    0.96    0.76
 -11   3  10    3.54    1.00
 -11  -3  10    3.75    1.08
  11  -3 -10    4.22    0.99
 -11   3   9   -0.45    0.93
 -11  -3   9    1.23    0.87
  11  -3  -9    0.51    0.72
 -11   3   8    1.64    0.91
 -11  -3   8    0.92    0.86
  11  -3  -8    0.93    0.80
 -11   3   7   -0.30    0.87
 -11  -3   7   -0.77    0.87
  11  -3  -7   -0.27    0.77
 -11   3   6   -0.15    0.94
 -11  -3   6    0.61    0.84
  11  -3  -6    0.28    0.81
 -11   3   5    0.44    0.80
 -11  -3   5    0.77    0.80
  11  -3  -5    1.44    0.89
 -11   3   4    0.15    0.82
 -11  -3   4   -0.46    0.84
  11  -3  -4    0.29    0.85
 -11   3   3    0.15    0.79
 -11  -3   3    0.31    0.84
 -11   3   2    4.84    1.07
 -11  -3   2    5.25    1.10
 -11  -3   1    1.70    0.93
 -11   3   1    2.62    0.94
 -11   3   0   -0.15    0.80
  12   0 -18    5.39    1.00
  12   0 -17   -0.41    0.73
  12   0 -16   -0.27    0.66
 -12   0  15    0.19    0.80
  12   0 -15   -0.29    0.80
  12   0 -15   -0.41    0.75
 -12   0  14    0.19    0.79
  12   0 -14    0.15    0.76
  12   0 -14    1.36    0.73
 -12   0  13   -0.19    0.79
  12   0 -13   -0.29    0.77
  12   0 -13   -0.82    0.68
 -12   0  12    2.81    1.01
  12   0 -12    2.45    0.89
  12   0 -12    1.91    0.77
 -12   0  11   -0.19    0.85
  12   0 -11   -0.27    0.65
 -12   0  10    0.37    0.86
  12   0 -10    0.82    0.70
 -12   0   9   -0.37    0.99
  12   0  -9    0.14    0.60
 -12   0   8    2.94    1.04
  12   0  -8    5.99    1.07
  12   0  -8    3.96    0.85
 -12   0   7   -1.10    1.08
  12   0  -7    0.14    0.76
  12   0  -7    0.27    0.64
 -12   0   6   28.99    2.16
  12   0  -6   31.34    2.00
  12   0  -6   30.34    1.93
  12   0  -5   -0.14    0.79
  12   0  -5    0.14    0.65
  12   0  -4    6.18    1.06
  12   0  -4    9.94    1.19
  12   0  -3    1.20    0.80
  12   0  -3    0.14    0.62
  12   0  -2    0.13    0.72
  12   0  -2    0.83    0.66
  12   0  -1   -0.26    0.73
  12   0  -1   -0.14    0.64
  12   0   0    0.26    0.69
  12   0   0    0.42    0.64
  12   0   1   -0.77    0.77
  12   0   1    0.14    0.65
  12   0   2    0.76    0.71
  12   0   2    0.29    0.69
  12   0   3    1.88    0.85
  12   0   3   -0.43    0.76
  12   0   4   32.00    1.90
  12   0   5    0.61    0.75
  12   0   6   23.90    1.68
  12   0   7    0.72    0.83
  12   0   8   65.27    2.69
  12   0   9    0.59    0.84
  12   0  10   -0.12    0.76
  12   0  11   -0.57    0.78
  12   0  12   11.68    1.26
  12   0  13    0.22    0.70
  12   0  14    0.43    0.79
  12   0  15   -0.74    0.81
  12  -1 -21    0.73    0.65
  12  -1 -20    1.95    0.71
  12  -1 -19    0.37    0.66
  12  -1 -18    1.23    0.66
  12  -1 -17    5.92    0.96
  12  -1 -16    1.11    0.66
  12  -1 -15    1.00    0.67
 -12   1  14    0.36    0.83
 -12  -1  14    1.34    0.87
  12  -1 -14    0.25    0.62
 -12   1  13    0.54    0.81
 -12  -1  13   -0.19    0.87
  12   1 -13    0.92    0.72
  12  -1 -13    0.50    0.63
  12  -1 -12    0.15    0.80
 -12   1  12   -0.18    0.87
 -12  -1  12   -0.38    0.92
  12   1 -12   -0.30    0.77
  12  -1 -12    0.50    0.69
  12  -1 -11    0.29    0.82
 -12   1  11   -0.54    0.89
 -12  -1  11    0.19    0.86
  12   1 -11   -0.30    0.79
  12  -1 -11    0.89    0.65
  12  -1 -10   11.26    1.34
 -12   1  10    8.73    1.30
 -12  -1  10   10.15    1.48
  12   1 -10    7.69    1.19
  12  -1 -10    9.94    1.16
 -12   1   9    2.30    0.89
 -12  -1   9    3.73    1.10
  12   1  -9    1.80    0.81
  12  -1  -9    2.58    0.77
 -12   1   8    0.18    0.80
 -12  -1   8    0.37    0.88
  12   1  -8    0.30    0.72
  12  -1  -8    0.13    0.60
 -12   1   7   -0.35    0.85
 -12  -1   7   -0.19    0.81
  12   1  -7    0.45    0.67
  12  -1  -7    0.79    0.65
  12  -1  -6    0.57    0.81
 -12   1   6   -0.17    0.82
 -12  -1   6   -0.92    1.00
  12   1  -6   -0.30    0.69
  12  -1  -6    0.13    0.72
  12  -1  -5    0.71    0.79
  12   1  -5    0.75    0.70
  12  -1  -5   -0.14    0.81
  12  -1  -4    1.84    0.85
  12   1  -4    2.23    0.82
  12  -1  -4    1.52    0.79
  12  -1  -3    4.21    1.03
  12   1  -3    5.63    0.98
  12  -1  -3    4.61    0.99
  12  -1  -2    0.28    0.79
  12  -1  -2   -0.42    0.84
  12   1  -2    0.15    0.74
  12  -1  -1   22.94    1.78
  12  -1  -1   20.64    1.69
  12  -1   0    0.14    0.79
  12  -1   0    0.87    0.85
  12  -1   1   31.62    2.05
  12  -1   1   33.55    2.13
  12  -1   2   11.97    1.43
  12  -1   2    8.66    1.19
  12   1   3    1.03    0.77
  12  -1   3    1.06    0.85
  12  -1   3    2.01    0.91
  12   1   4    7.22    1.13
  12  -1   4    8.39    1.19
  12  -1   5    6.46    1.11
  12  -1   6    0.91    0.83
  12  -1   7    3.37    0.99
  12  -1   8   17.57    1.61
  12  -1   9    0.25    0.76
  12  -1  10    0.63    0.82
  12  -1  11   10.66    1.31
  12  -1  12   25.01    1.75
  12  -1  13    0.73    0.80
  12  -1  14    7.77    1.16
  12  -1  15    5.17    0.98
  12  -1  16   -0.12    0.74
  12  -2 -16    4.37    0.85
  12  -2 -15   -0.12    0.62
  12  -2 -14    4.12    0.89
  12  -2 -13    3.96    0.88
  12  -2 -12    1.22    0.80
  12  -2 -11   -0.13    0.73
  12  -2 -10    0.77    0.73
 -12   2  10    1.53    0.90
 -12  -2  10    0.18    0.89
  12  -2  -9    2.34    0.85
 -12   2   9    1.52    0.92
 -12  -2   9    0.18    0.90
  12  -2  -8   -0.53    0.82
 -12   2   8   -1.18    0.99
 -12  -2   8   -0.73    0.95
  12  -2  -7    0.14    0.73
 -12   2   7   -0.67    0.96
 -12  -2   7   -0.36    1.01
  12  -2  -6   -0.14    0.82
 -12   2   6    0.17    0.86
 -12  -2   6   -0.90    1.10
  12  -2  -5    2.97    0.93
 -12   2   5    3.67    1.01
 -12  -2   5    2.17    1.07
  12  -2  -4    2.45    0.97
 -12  -2   4    1.62    0.95
 -12   2   4    2.65    1.01
 -12   2   3   10.30    1.41
  13   0   3   15.92    1.53
  13   0   4   -0.80    0.82
  13   0   5    3.17    0.96
  13   0   6   -0.52    0.83
  13   0   7    9.68    1.25
  13   0   8   -0.13    0.77
  13   0   9   -0.38    0.80
  13   0  10    0.25    0.76
  13   0  11    1.95    0.91
  13   0  12    0.12    0.75
  13   0  13    1.41    0.82
   0   0   0    0.00    0.00
TITL long_0420_25_auto in P2(1)/n
REM P2(1)/n (#14 in standard setting)
CELL 0.71073  10.056380   3.998549  28.223538  90.0000  97.7438  90.0000
ZERR    5.00   0.000504   0.000234   0.001406   0.0000   0.0045   0.0000
LATT  1
SYMM -x+1/2, y+1/2,-z+1/2
SFAC C H N O
UNIT 55.00 50.00 5.00 5.00
REM  CrysAlisPro recorded range (K): Min=304.5; max=304.6; aver:304.5
TEMP 31
TREF
HKLF 4
END
_computing_structure_solution     'SHELXT 2018/2 (Sheldrick, 2018)'
;
_shelx_hkl_checksum     13123
_shelx_res_file
;
TITL long_0420_25_auto_a.res in P2(1)/n
    long_0420_25_auto.res
    created by SHELXL-2018/3 at 22:16:40 on 20-May-2024
REM Old TITL long_0420_25_auto in P2(1)/n
REM SHELXT solution in P2(1)/n: R1 0.173, Rweak 0.413, Alpha 0.021
REM <I/s> 0.393 for 327 systematic absences, Orientation as input
REM Formula found by SHELXT: C11 O2
CELL 0.71073 10.05638 3.998549 28.223538 90 97.7438 90
ZERR 4 0.000504 0.000234 0.001406 0 0.0045 0
LATT 1
SYMM 0.5-X,0.5+Y,0.5-Z
SFAC C H O
UNIT 56 48 12
EQIV $1 2-X,-Y,1-Z
L.S. 4
PLAN  5
SIZE 0.13 0.15 0.16
TEMP 31.4(1)
CONF
HTAB O1 O2_$1
MORE -1
BOND $H
HTAB
fmap 2
acta
REM <olex2.extras>
REM <HklSrc "%.\\long_0420_25_auto.hkl">
REM </olex2.extras>
WGHT    0.064100    0.171700
EXTI    0.008177
FVAR       0.65933
O3    3    0.356916    0.615158    0.360544    11.00000    0.03759    0.07232 =
         0.05484    0.01709   -0.00179   -0.00304
O2    3    0.943818    0.225502    0.450181    11.00000    0.04032    0.10452 =
         0.05491    0.01517    0.00643    0.00511
O1    3    0.831379    0.028809    0.506960    11.00000    0.04493    0.09781 =
         0.05272    0.02095    0.00002    0.00616
AFIX 147
H1    2    0.906153   -0.043118    0.517133    11.00000   -1.50000
AFIX   0
C4    1    0.468698    0.503456    0.388587    11.00000    0.03945    0.04925 =
         0.04246    0.00190   -0.00147   -0.00251
C5    1    0.589131    0.557201    0.370854    11.00000    0.04608    0.06326 =
         0.04074    0.00939    0.00292   -0.00340
AFIX  43
H5    2    0.589311    0.663292    0.341539    11.00000   -1.20000
AFIX   0
C6    1    0.707915    0.454497    0.396383    11.00000    0.03776    0.06483 =
         0.04470    0.00459    0.00564   -0.00402
AFIX  43
H6    2    0.788198    0.490876    0.384244    11.00000   -1.20000
AFIX   0
C1    1    0.708905    0.295957    0.440406    11.00000    0.03905    0.04994 =
         0.03922   -0.00049    0.00114   -0.00145
C2    1    0.589018    0.246383    0.457954    11.00000    0.04342    0.06288 =
         0.04174    0.00889    0.00385   -0.00080
AFIX  43
H2    2    0.589103    0.142972    0.487473    11.00000   -1.20000
AFIX   0
C3    1    0.468333    0.347746    0.432433    11.00000    0.03775    0.06445 =
         0.04918    0.00830    0.00577   -0.00199
AFIX  43
H3    2    0.388052    0.311700    0.444589    11.00000   -1.20000
AFIX   0
C8    1    0.229065    0.529422    0.373758    11.00000    0.04048    0.06176 =
         0.05456    0.01027    0.00250   -0.00316
AFIX  23
H8A   2    0.216021    0.642645    0.403176    11.00000   -1.20000
H8B   2    0.224207    0.290205    0.378971    11.00000   -1.20000
AFIX   0
C9    1    0.122258    0.633990    0.334128    11.00000    0.03735    0.04551 =
         0.05150    0.00456    0.00193   -0.00528
C10   1    0.134716    0.566143    0.286832    11.00000    0.04620    0.06082 =
         0.05733   -0.00250    0.00678    0.00172
AFIX  43
H10   2    0.211545    0.460996    0.279204    11.00000   -1.20000
AFIX   0
C11   1    0.033220    0.654204    0.250807    11.00000    0.06068    0.07217 =
         0.04966    0.00010   -0.00037   -0.01186
AFIX  43
H11   2    0.042281    0.608856    0.219082    11.00000   -1.20000
AFIX   0
C12   1   -0.080602    0.808135    0.261834    11.00000    0.04486    0.06906 =
         0.06891    0.01729   -0.00936   -0.01003
AFIX  43
H12   2   -0.148833    0.865897    0.237618    11.00000   -1.20000
AFIX   0
C13   1   -0.093692    0.876608    0.308454    11.00000    0.03957    0.06657 =
         0.08032    0.01175    0.00628    0.00389
AFIX  43
H13   2   -0.170991    0.980303    0.315929    11.00000   -1.20000
AFIX   0
C14   1    0.008097    0.791675    0.344586    11.00000    0.04377    0.06088 =
         0.05682    0.00222    0.00901   -0.00240
AFIX  43
H14   2   -0.000845    0.841711    0.376181    11.00000   -1.20000
AFIX   0
C7    1    0.835675    0.177244    0.467349    11.00000    0.04059    0.05840 =
         0.04035   -0.00067    0.00215   -0.00039
HKLF 4
REM  long_0420_25_auto_a.res in P2(1)/n
REM wR2 = 0.1352, GooF = S = 1.077, Restrained GooF = 1.077 for all data
REM R1 = 0.0442 for 1996 Fo > 4sig(Fo) and 0.0627 for all 2793 data
REM 156 parameters refined using 0 restraints
END
WGHT      0.0642      0.1715
REM Instructions for potential hydrogen bonds
HTAB O1 O2_$1
REM Highest difference peak  0.257,  deepest hole -0.191,  1-sigma level  0.035
Q1    1   1.0166  0.1840  0.4651  11.00000  0.05    0.26
Q2    1   0.7680  0.2565  0.4517  11.00000  0.05    0.22
Q3    1   0.5282  0.3596  0.4465  11.00000  0.05    0.21
Q4    1   0.1700  0.5926  0.3521  11.00000  0.05    0.18
Q5    1   0.7078  0.4096  0.4244  11.00000  0.05    0.16
;
_shelx_res_checksum     86604
