# Supplementary material for: Redetermined structure of 4-(benz­yloxy)benzoic acid
Source: IUCrdata. 2024 Aug 6;9(Pt 8):x240752. doi: 10.1107/S2414314624007521 (PMC11375600; doi:10.1107/S2414314624007521)
Supplement: Supplementary file 2 [file x-09-x240752-Isup2.hkl]

data_I                                                                          
_shelx_title ' long_0420_25_auto_a.res in P2(1)/n'                              
_shelx_refln_list_code          4                                               
_shelx_F_calc_maximum      176.74                                               
_exptl_crystal_F_000       480.00                                               
_reflns_d_resolution_high  0.6931                                               
                                                                                
loop_                                                                           
 _space_group_symop_operation_xyz                                               
 'x, y, z'                                                                      
 '-x+1/2, y+1/2, -z+1/2'                                                        
 '-x, -y, -z'                                                                   
 'x-1/2, -y-1/2, z-1/2'                                                         
                                                                                
_cell_length_a    10.0564                                                       
_cell_length_b     3.9985                                                       
_cell_length_c    28.2235                                                       
_cell_angle_alpha  90.000                                                       
_cell_angle_beta   97.744                                                       
_cell_angle_gamma  90.000                                                       
                                                                                
_shelx_F_squared_multiplier     1.000                                           
                                                                                
loop_                                                                           
 _refln_index_h                                                                 
 _refln_index_k                                                                 
 _refln_index_l                                                                 
 _refln_F_squared_calc                                                          
 _refln_F_squared_meas                                                          
 _refln_F_squared_sigma                                                         
 _refln_observed_status                                                         
   2   0   0       1697.24       1696.36        15.44 o                         
   4   0   0        550.48        496.84         8.93 o                         
   6   0   0          4.71          3.64         0.62 o                         
   8   0   0          8.99          6.48         0.95 o                         
  10   0   0          0.00         -0.49         0.88 o                         
  12   0   0          1.56          0.79         1.08 o                         
   1   1   0       4489.28       4352.30        38.18 o                         
   2   1   0         21.90         21.41         0.69 o                         
   3   1   0        254.14        228.18         2.66 o                         
   4   1   0        270.92        290.24         2.99 o                         
   5   1   0         59.02         73.52         1.29 o                         
   6   1   0        130.33        115.77         1.94 o                         
   7   1   0          2.16          0.26         0.57 o                         
   8   1   0        526.69        527.19         6.35 o                         
   9   1   0         58.93         52.64         2.62 o                         
  10   1   0         30.65         27.63         1.35 o                         
  11   1   0         49.38         52.65         2.74 o                         
  12   1   0          0.44          1.13         1.33 o                         
   0   2   0          7.16         14.29         2.68 o                         
   1   2   0        738.49        778.69         8.48 o                         
   2   2   0        775.77        762.78         6.14 o                         
   3   2   0         52.75         56.17         1.26 o                         
   4   2   0         11.62         12.11         0.75 o                         
   5   2   0         53.76         55.33         1.44 o                         
   6   2   0         28.36         30.63         0.90 o                         
   7   2   0        117.69        117.18         1.97 o                         
   8   2   0         13.70         12.89         1.44 o                         
   9   2   0          3.01          1.84         0.84 o                         
  10   2   0          5.73          6.91         1.44 o                         
  11   2   0         15.96         17.28         1.94 o                         
   1   3   0         24.57         28.61         1.77 o                         
   2   3   0         47.09         53.41         3.97 o                         
   3   3   0         12.32         11.48         0.46 o                         
   4   3   0          1.65          0.47         0.61 o                         
   5   3   0          1.05          1.01         0.89 o                         
   6   3   0          3.59          4.78         0.66 o                         
   7   3   0          2.21          1.80         0.53 o                         
   8   3   0         15.08         16.01         1.21 o                         
   9   3   0          0.30         -0.36         0.94 o                         
  11   3   0          0.07         -0.35         1.84 o                         
   0   4   0          0.90          3.61         1.61 o                         
   1   4   0          4.84          6.33         1.61 o                         
   2   4   0          0.92          0.80         0.78 o                         
   3   4   0          2.56          3.88         0.89 o                         
   4   4   0         49.59         52.96         2.48 o                         
   5   4   0          2.65          0.38         1.45 o                         
   6   4   0          1.06          0.53         0.63 o                         
   7   4   0          3.72          2.91         0.80 o                         
   8   4   0          7.05         10.11         1.41 o                         
   9   4   0         10.76          9.32         2.30 o                         
   2   5   0          0.35         -1.31         1.70 o                         
   3   5   0          0.00          0.32         1.63 o                         
   4   5   0          0.06          0.32         1.70 o                         
   5   5   0          4.69          5.61         2.14 o                         
   6   5   0          1.55          2.65         1.91 o                         
   7   5   0          0.14         -1.68         1.89 o                         
 -11   0   1         14.15         16.19         1.63 o                         
  -9   0   1       1776.44       1813.38        18.95 o                         
  -7   0   1          1.82          1.77         0.55 o                         
  -5   0   1        501.44        547.53         6.49 o                         
  -3   0   1        165.96        124.91         3.32 o                         
  -1   0   1        251.74        220.66         3.86 o                         
   1   0   1        105.93        117.73         2.56 o                         
   3   0   1        825.84        688.87         7.15 o                         
   5   0   1         45.03         36.38         1.58 o                         
   7   0   1        395.50        376.85         5.40 o                         
   9   0   1        373.78        378.10         7.01 o                         
  11   0   1         40.09         37.03         2.27 o                         
 -12   1   1         46.03         50.13         2.82 o                         
 -11   1   1          0.08          0.30         1.68 o                         
 -10   1   1          0.26         -0.95         0.95 o                         
  -9   1   1         47.59         40.90         2.98 o                         
  -8   1   1        493.43        480.82         5.95 o                         
  -7   1   1          5.07          3.61         0.67 o                         
  -6   1   1        104.92        103.09         2.08 o                         
  -5   1   1          8.12          9.73         0.52 o                         
  -4   1   1        175.22        166.30         2.03 o                         
  -3   1   1        700.66        686.12         6.17 o                         
  -2   1   1       2087.27       2020.57        32.01 o                         
  -1   1   1      13283.40      13703.16       145.61 o                         
   0   1   1       1760.27       1753.82        21.79 o                         
   1   1   1          0.98          2.14         0.19 o                         
   2   1   1       1833.06       1811.35        17.04 o                         
   3   1   1          5.56          3.81         0.37 o                         
   4   1   1        310.41        306.49         3.17 o                         
   5   1   1         27.15         29.99         0.95 o                         
   6   1   1        126.37        121.78         2.06 o                         
   7   1   1         57.23         50.99         1.53 o                         
   8   1   1         63.49         71.11         2.02 o                         
   9   1   1        121.46        123.84         2.79 o                         
  10   1   1          4.43          2.74         0.90 o                         
  11   1   1         26.07         26.41         2.89 o                         
  12   1   1         59.70         74.95         3.40 o                         
 -11   2   1         11.59         14.61         1.79 o                         
 -10   2   1         15.77         22.28         1.93 o                         
  -9   2   1          1.23         -0.42         0.83 o                         
  -8   2   1          2.43          1.70         0.74 o                         
  -7   2   1          1.28          0.40         0.52 o                         
  -6   2   1         12.83         14.06         0.77 o                         
  -5   2   1          8.04          9.10         0.79 o                         
  -4   2   1         28.68         28.32         2.12 o                         
  -3   2   1        615.96        652.47         6.22 o                         
  -2   2   1         48.58         51.33         0.93 o                         
  -1   2   1        452.69        506.54         7.39 o                         
   0   2   1        239.19        242.93         3.07 o                         
   1   2   1          3.60          1.60         0.91 o                         
   2   2   1          5.38          6.54         0.42 o                         
   3   2   1        184.44        183.90         2.50 o                         
   4   2   1       1057.96       1136.02        10.21 o                         
   5   2   1          5.49          5.74         0.52 o                         
   6   2   1         58.93         59.48         1.22 o                         
   7   2   1         10.97         11.53         1.00 o                         
   8   2   1        108.59        106.01         2.57 o                         
   9   2   1         23.27         20.22         1.13 o                         
  10   2   1         93.18         86.97         4.16 o                         
  11   2   1          1.48          1.71         1.28 o                         
 -11   3   1          5.98          4.96         1.52 o                         
 -10   3   1          0.16         -1.30         1.30 o                         
  -9   3   1         25.17         21.45         1.59 o                         
  -8   3   1          0.47          0.46         0.82 o                         
  -7   3   1          0.05         -0.32         0.45 o                         
  -6   3   1          2.47          1.56         0.43 o                         
  -5   3   1         78.54         75.84         1.42 o                         
  -4   3   1        130.49        124.64         2.00 o                         
  -3   3   1        154.06        152.50         1.85 o                         
  -2   3   1         88.12         91.56         3.24 o                         
  -1   3   1          2.40          2.02         0.86 o                         
   0   3   1         12.18         13.43         2.67 o                         
   1   3   1          1.51          0.06         0.70 o                         
   2   3   1          6.13          4.71         0.74 o                         
   3   3   1         15.09         14.24         0.83 o                         
   4   3   1         17.63         13.94         0.79 o                         
   5   3   1         52.78         55.55         1.58 o                         
   6   3   1          7.39          7.87         0.70 o                         
   7   3   1          0.11         -0.10         0.55 o                         
   8   3   1          0.04          0.50         0.76 o                         
   9   3   1          9.58          9.47         1.35 o                         
  -8   4   1          0.04          0.47         1.02 o                         
  -7   4   1          2.59          2.78         0.80 o                         
  -6   4   1          0.13          0.29         0.64 o                         
  -5   4   1          0.31          2.07         1.59 o                         
  -4   4   1          7.12          8.88         1.09 o                         
  -3   4   1          8.32          7.10         1.05 o                         
  -2   4   1         13.29         14.03         1.25 o                         
  -1   4   1          0.69          0.85         1.31 o                         
   0   4   1         34.44         32.16         2.97 o                         
   1   4   1         14.45         12.51         1.98 o                         
   2   4   1          0.72          0.54         0.75 o                         
   3   4   1          1.98          2.89         0.84 o                         
   4   4   1          0.06          1.88         1.06 o                         
   5   4   1         22.25         21.63         1.12 o                         
   6   4   1          3.17          2.45         0.65 o                         
   7   4   1          1.54          0.45         0.74 o                         
   8   4   1          4.88          6.72         1.31 o                         
   9   4   1          6.21         11.18         2.28 o                         
  -7   5   1          0.37         -1.04         1.75 o                         
  -6   5   1          2.21         -0.35         1.86 o                         
  -5   5   1         14.54         20.40         2.76 o                         
  -4   5   1         11.87         12.15         2.39 o                         
  -3   5   1          2.40          3.73         1.73 o                         
  -2   5   1          0.02          0.35         1.59 o                         
   2   5   1          0.98         -0.32         1.54 o                         
   3   5   1          0.75          0.97         1.68 o                         
   4   5   1          0.89          2.85         1.86 o                         
   5   5   1          0.09          0.97         1.63 o                         
   6   5   1          0.28         -0.32         1.70 o                         
 -12   0   2          0.10          1.14         1.12 o                         
 -10   0   2         60.73         61.26         2.27 o                         
  -8   0   2         96.45        104.50         2.30 o                         
  -6   0   2         93.07         99.15         2.76 o                         
  -4   0   2       1834.94       1960.12        31.70 o                         
  -2   0   2       1712.56       1527.65        23.96 o                         
   2   0   2        807.23        768.53         8.97 o                         
   4   0   2        326.31        277.40         3.33 o                         
   6   0   2        185.13        211.45         4.51 o                         
   8   0   2       2201.74       2133.05        21.43 o                         
  10   0   2          0.01         -0.36         0.84 o                         
  12   0   2          1.98          1.20         1.14 o                         
 -12   1   2          0.10          0.03         1.04 o                         
 -11   1   2         17.94         18.14         1.75 o                         
 -10   1   2         33.90         29.37         1.43 o                         
  -9   1   2        110.83        109.97         2.63 o                         
  -8   1   2        466.61        451.44         4.35 o                         
  -7   1   2         67.28         71.91         1.48 o                         
  -6   1   2         93.68         91.24         1.70 o                         
  -5   1   2        197.20        196.51         2.57 o                         
  -4   1   2         88.57        103.87         2.53 o                         
  -3   1   2         12.67          8.20         0.48 o                         
  -2   1   2        663.53        656.01        11.60 o                         
  -1   1   2       3942.95       3841.06        33.79 o                         
   0   1   2        144.69        124.14         2.21 o                         
   1   1   2         34.45         34.90         0.51 o                         
   2   1   2         44.47         37.59         0.67 o                         
   3   1   2       1542.13       1519.94         9.50 o                         
   4   1   2        733.10        795.11         6.60 o                         
   5   1   2        413.66        428.18         4.36 o                         
   6   1   2         12.19         10.59         0.62 o                         
   7   1   2         43.50         46.51         1.49 o                         
   8   1   2         67.53         68.55         1.87 o                         
   9   1   2        448.18        450.24         6.56 o                         
  10   1   2         83.33         86.29         2.46 o                         
  11   1   2         12.61         17.00         2.60 o                         
  12   1   2         21.90         23.65         3.81 o                         
 -11   2   2         10.91         12.58         1.77 o                         
 -10   2   2          8.75          8.82         1.46 o                         
  -9   2   2          6.03          6.01         1.17 o                         
  -8   2   2         32.81         31.53         1.37 o                         
  -7   2   2         45.77         37.01         1.48 o                         
  -6   2   2         32.70         29.74         1.17 o                         
  -5   2   2        159.06        170.54         2.29 o                         
  -4   2   2         66.86         64.68         2.52 o                         
  -3   2   2        975.22       1005.29         7.14 o                         
  -2   2   2         41.64         46.27         0.92 o                         
  -1   2   2        873.01        859.88        12.73 o                         
   0   2   2         98.58        110.83         2.11 o                         
   1   2   2        324.41        332.76         3.20 o                         
   2   2   2         49.41         50.08         0.95 o                         
   3   2   2        671.39        677.61         6.46 o                         
   4   2   2          0.41         -0.23         0.73 o                         
   5   2   2         41.66         41.33         1.06 o                         
   6   2   2         52.60         51.84         1.16 o                         
   7   2   2          3.20          2.84         0.53 o                         
   8   2   2         17.93         15.23         0.92 o                         
   9   2   2         33.30         31.05         1.36 o                         
  10   2   2          0.26          1.61         2.35 o                         
  11   2   2         29.76         35.56         4.01 o                         
 -11   3   2          9.04         11.61         1.76 o                         
 -10   3   2          5.08          6.85         1.46 o                         
  -9   3   2          7.68          3.96         0.96 o                         
  -8   3   2          3.18          2.40         0.62 o                         
  -7   3   2          1.23          0.61         0.46 o                         
  -6   3   2         21.20         19.65         0.70 o                         
  -5   3   2          2.46          1.22         0.73 o                         
  -4   3   2        198.93        188.63         2.05 o                         
  -3   3   2        136.33        142.43         2.28 o                         
  -2   3   2          4.84          4.80         0.96 o                         
  -1   3   2         50.89         52.72         2.21 o                         
   0   3   2        307.10        320.79         5.97 o                         
   1   3   2         18.06         17.73         1.63 o                         
   2   3   2          0.83          0.32         0.58 o                         
   3   3   2         38.94         36.43         0.92 o                         
   4   3   2         78.69         89.99         1.64 o                         
   5   3   2        125.82        145.56         3.69 o                         
   6   3   2         32.32         35.16         1.24 o                         
   7   3   2         10.78         11.16         0.77 o                         
   8   3   2         14.83         13.94         1.05 o                         
   9   3   2          0.44         -0.26         0.90 o                         
  -8   4   2          3.63          4.85         1.78 o                         
  -7   4   2          3.17          3.00         1.04 o                         
  -6   4   2          6.46          3.14         1.07 o                         
  -5   4   2         26.46         17.91         0.84 o                         
  -4   4   2          0.69          0.76         0.84 o                         
  -3   4   2         15.85         13.74         1.24 o                         
  -2   4   2          2.65          3.87         1.07 o                         
  -1   4   2          2.81          1.15         1.36 o                         
   0   4   2         49.81         61.77         3.98 o                         
   1   4   2          2.48          2.30         1.24 o                         
   2   4   2          8.32         10.20         1.06 o                         
   3   4   2          4.07          4.24         0.90 o                         
   4   4   2         25.68         27.53         1.85 o                         
   5   4   2          0.15          0.50         0.49 o                         
   6   4   2          1.46          1.17         0.64 o                         
   7   4   2          0.01         -0.22         0.97 o                         
   8   4   2          5.44          6.93         1.26 o                         
   9   4   2          4.27          7.57         2.19 o                         
  -6   5   2          0.30          0.71         1.91 o                         
  -5   5   2         12.43         14.35         2.55 o                         
  -4   5   2          2.25          1.75         1.96 o                         
  -3   5   2          1.04         -0.35         1.70 o                         
  -2   5   2          0.71         -1.79         1.79 o                         
   3   5   2          1.27          0.62         1.56 o                         
   4   5   2          2.14          0.62         1.59 o                         
   5   5   2          0.16          0.62         1.56 o                         
   6   5   2          0.00         -1.24         1.66 o                         
 -11   0   3          1.00          1.48         1.89 o                         
  -9   0   3       1240.31       1271.80        12.25 o                         
  -7   0   3         99.33         96.03         3.03 o                         
  -5   0   3        170.32        174.42         3.44 o                         
  -3   0   3        933.01        803.77        13.68 o                         
  -1   0   3        524.97        533.28         4.40 o                         
   1   0   3       1488.20       1420.59        16.30 o                         
   3   0   3        810.09        764.55         8.07 o                         
   5   0   3         54.95         48.40         1.91 o                         
   7   0   3          9.58         11.06         1.24 o                         
   9   0   3        172.97        163.21         3.61 o                         
  11   0   3          5.42          2.56         1.17 o                         
  13   0   3         30.92         36.62         3.52 o                         
 -12   1   3         11.64         11.30         1.33 o                         
 -11   1   3         17.54         17.63         1.78 o                         
 -10   1   3         91.16         88.77         2.00 o                         
  -9   1   3          8.55          9.32         1.21 o                         
  -8   1   3        197.14        191.37         3.16 o                         
  -7   1   3          0.99          0.43         0.47 o                         
  -6   1   3        279.08        286.76         3.73 o                         
  -5   1   3       1115.89       1259.68        12.70 o                         
  -4   1   3       2117.04       2240.25        17.98 o                         
  -3   1   3        189.88        174.42         2.10 o                         
  -2   1   3       2586.11       2521.09        22.73 o                         
  -1   1   3        247.28        255.81         2.38 o                         
   0   1   3       8008.46       7886.00        42.08 o                         
   1   1   3       2073.26       2016.63        11.18 o                         
   2   1   3         60.00         56.96         0.75 o                         
   3   1   3        213.65        223.07         1.89 o                         
   4   1   3          3.13          1.55         0.28 o                         
   5   1   3          9.93          6.62         0.50 o                         
   6   1   3         21.45         22.26         0.81 o                         
   7   1   3         17.09         13.43         0.83 o                         
   8   1   3        358.77        373.52         4.07 o                         
   9   1   3        510.73        526.54         5.31 o                         
  10   1   3          5.38          8.29         1.23 o                         
  11   1   3         28.45         32.04         2.25 o                         
  12   1   3          0.99          3.09         1.11 o                         
 -12   2   3         18.30         23.69         3.24 o                         
 -11   2   3         31.57         36.74         3.47 o                         
 -10   2   3          3.36          3.41         1.31 o                         
  -9   2   3          0.11         -0.78         0.94 o                         
  -8   2   3         27.35         26.18         1.60 o                         
  -7   2   3         20.62         25.12         1.39 o                         
  -6   2   3         12.68         10.93         0.69 o                         
  -5   2   3         34.25         40.70         1.06 o                         
  -4   2   3        400.40        424.74         4.03 o                         
  -3   2   3          0.03         -0.41         0.41 o                         
  -2   2   3        620.54        622.79         6.82 o                         
  -1   2   3        197.19        179.03         2.77 o                         
   0   2   3          0.82          1.27         0.55 o                         
   1   2   3        619.85        627.23         4.43 o                         
   2   2   3        192.85        214.48         2.31 o                         
   3   2   3          3.30          1.33         0.41 o                         
   4   2   3        222.54        230.75         2.55 o                         
   5   2   3        138.35        140.58         1.92 o                         
   6   2   3        152.41        151.23         2.31 o                         
   7   2   3         47.79         51.95         1.25 o                         
   8   2   3         48.31         47.11         1.43 o                         
   9   2   3         31.84         30.93         1.53 o                         
  10   2   3          3.64          3.13         1.16 o                         
  11   2   3         24.66         25.79         2.24 o                         
 -11   3   3          2.35          0.52         1.32 o                         
 -10   3   3         14.98         17.77         1.88 o                         
  -9   3   3         23.25         24.29         1.52 o                         
  -8   3   3          9.83          8.35         1.05 o                         
  -7   3   3          3.26          3.10         0.46 o                         
  -6   3   3          0.62          0.48         0.42 o                         
  -5   3   3         74.63         74.84         1.41 o                         
  -4   3   3        242.37        240.20         2.51 o                         
  -3   3   3          8.58          6.32         0.56 o                         
  -2   3   3         41.76         46.83         3.88 o                         
  -1   3   3        189.62        208.31         4.68 o                         
   0   3   3         80.51         91.14         3.75 o                         
   1   3   3         17.81         22.68         1.23 o                         
   2   3   3          1.58          1.43         0.18 o                         
   3   3   3         25.79         25.44         0.79 o                         
   4   3   3         12.81         10.17         0.73 o                         
   5   3   3          9.63          9.47         0.69 o                         
   6   3   3          2.86          3.31         0.56 o                         
   7   3   3         11.68         12.80         1.53 o                         
   8   3   3          1.80          1.68         0.77 o                         
   9   3   3          1.54          0.40         0.88 o                         
  10   3   3          4.54          3.68         1.52 o                         
  -8   4   3          0.27         -0.10         1.10 o                         
  -7   4   3          2.14          1.41         0.79 o                         
  -6   4   3          0.32         -0.64         0.66 o                         
  -5   4   3         13.56          6.10         0.90 o                         
  -4   4   3          8.02          9.64         1.89 o                         
  -3   4   3          2.60          4.80         1.00 o                         
  -2   4   3          1.71          0.76         1.29 o                         
  -1   4   3         23.15         20.06         2.48 o                         
   0   4   3          0.15         -0.90         1.47 o                         
   1   4   3          0.13          1.50         1.10 o                         
   2   4   3          1.29          1.26         0.74 o                         
   3   4   3          0.87          0.46         0.77 o                         
   4   4   3         40.35         50.40         1.95 o                         
   5   4   3          0.43         -0.11         0.46 o                         
   6   4   3          0.40          0.26         0.60 o                         
   7   4   3          3.12          2.64         0.77 o                         
   8   4   3          0.51          0.64         1.00 o                         
   9   4   3          4.19          9.98         2.25 o                         
  -6   5   3          0.93          0.37         1.86 o                         
  -5   5   3          0.29          2.51         2.09 o                         
  -4   5   3          4.64          4.65         2.05 o                         
  -3   5   3          0.46          0.71         1.77 o                         
  -2   5   3          0.39         -1.08         1.86 o                         
  -1   5   3          0.19         -0.37         1.59 o                         
   3   5   3         10.50         13.92         2.35 o                         
   4   5   3         10.45         16.95         2.39 o                         
   5   5   3          1.04          1.77         1.68 o                         
 -12   0   4         22.33         19.07         4.32 o                         
 -10   0   4          5.94          3.63         1.14 o                         
  -8   0   4         66.09         65.36         2.09 o                         
  -6   0   4         49.81         27.67         1.41 o                         
  -4   0   4         22.86         10.63         0.74 o                         
  -2   0   4        716.54        677.81         6.62 o                         
   0   0   4        279.59        268.74         3.61 o                         
   2   0   4         58.95         51.23         1.97 o                         
   4   0   4       2679.99       2788.86        26.14 o                         
   6   0   4          0.52          0.54         0.93 o                         
   8   0   4       1649.01       1608.17        20.71 o                         
  10   0   4        113.35        113.27         4.92 o                         
  12   0   4         51.02         73.62         4.37 o                         
 -12   1   4          3.68          4.28         1.09 o                         
 -11   1   4          1.05         -0.03         1.05 o                         
 -10   1   4          0.23         -0.50         0.67 o                         
  -9   1   4          0.08         -0.53         0.75 o                         
  -8   1   4        320.87        319.97         3.38 o                         
  -7   1   4         49.78         45.05         1.30 o                         
  -6   1   4         61.05         60.78         1.74 o                         
  -5   1   4        466.68        499.18         5.99 o                         
  -4   1   4        111.06        130.27         2.28 o                         
  -3   1   4        696.03        679.45         6.16 o                         
  -2   1   4        655.48        671.49         8.36 o                         
  -1   1   4       4868.55       4845.82        36.79 o                         
   0   1   4      15392.31      16148.24        99.07 o                         
   1   1   4          0.36          0.67         0.14 o                         
   2   1   4        928.46        942.61         6.08 o                         
   3   1   4        453.23        474.02         3.32 o                         
   4   1   4        791.99        808.20         5.35 o                         
   5   1   4        133.97        123.90         1.70 o                         
   6   1   4         11.30         14.71         0.70 o                         
   7   1   4        184.46        166.73         2.75 o                         
   8   1   4        156.70        150.50         5.06 o                         
   9   1   4         25.03         22.10         1.16 o                         
  10   1   4         17.08         15.45         1.29 o                         
  11   1   4         19.34         19.04         2.66 o                         
  12   1   4         16.03         17.99         1.88 o                         
 -12   2   4          2.56          5.13         1.30 o                         
 -11   2   4         12.55         14.13         1.47 o                         
 -10   2   4          0.02         -0.64         1.06 o                         
  -9   2   4         22.10         19.26         1.61 o                         
  -8   2   4         10.94          8.76         1.41 o                         
  -7   2   4         59.85         56.46         3.01 o                         
  -6   2   4        107.12        104.00         1.90 o                         
  -5   2   4        541.31        595.37         4.53 o                         
  -4   2   4         82.63         73.55         1.37 o                         
  -3   2   4        267.71        286.38         3.30 o                         
  -2   2   4         34.37         31.91         0.91 o                         
  -1   2   4         25.56         23.35         0.64 o                         
   0   2   4        749.02        778.48         5.29 o                         
   1   2   4       1260.24       1260.02         8.42 o                         
   2   2   4         22.97         30.58         0.83 o                         
   3   2   4         66.59         57.99         1.08 o                         
   4   2   4         13.94         17.49         0.67 o                         
   5   2   4         75.07         72.87         1.31 o                         
   6   2   4        327.13        342.03         4.13 o                         
   7   2   4         30.46         31.80         1.14 o                         
   8   2   4        113.49        117.35         2.21 o                         
   9   2   4          6.25          5.36         0.93 o                         
  10   2   4          3.59          2.37         1.11 o                         
  11   2   4          0.60         -0.07         1.27 o                         
 -11   3   4          0.25         -0.02         1.11 o                         
 -10   3   4          2.27          1.68         1.48 o                         
  -9   3   4          5.42          1.49         0.94 o                         
  -8   3   4          1.07          1.19         0.80 o                         
  -7   3   4          7.36          6.22         0.62 o                         
  -6   3   4          2.80          2.82         0.45 o                         
  -5   3   4         24.09         26.06         1.51 o                         
  -4   3   4         21.99         22.90         0.92 o                         
  -3   3   4          5.35          4.88         0.37 o                         
  -2   3   4         77.58         77.07         1.49 o                         
  -1   3   4          3.23          2.61         0.84 o                         
   0   3   4          1.16          0.71         1.06 o                         
   1   3   4          8.04         12.68         1.00 o                         
   2   3   4         12.24         11.88         0.48 o                         
   3   3   4          0.20         -0.20         0.36 o                         
   4   3   4         96.88         99.47         1.62 o                         
   5   3   4         43.56         48.30         1.14 o                         
   6   3   4          0.24          0.15         0.51 o                         
   7   3   4         79.17         79.62         1.89 o                         
   8   3   4         50.53         45.89         1.69 o                         
   9   3   4          4.38          3.03         1.00 o                         
  10   3   4          0.32         -0.25         1.43 o                         
  -8   4   4          0.37         -0.29         1.07 o                         
  -7   4   4          4.72          4.04         1.09 o                         
  -6   4   4          0.19          0.09         0.70 o                         
  -5   4   4         37.60         40.97         1.44 o                         
  -4   4   4         22.57         25.24         1.57 o                         
  -3   4   4         11.19         11.25         1.32 o                         
  -2   4   4         14.01         15.89         1.62 o                         
  -1   4   4         42.90         41.98         3.40 o                         
   0   4   4          1.71         -0.30         1.31 o                         
   1   4   4          8.23          8.83         1.15 o                         
   2   4   4          0.04         -0.89         0.89 o                         
   3   4   4          1.97          2.27         0.82 o                         
   4   4   4         60.28         61.08         2.26 o                         
   5   4   4          0.37          0.50         0.49 o                         
   6   4   4          0.11          0.64         0.64 o                         
   7   4   4          0.16         -0.37         0.71 o                         
   8   4   4          0.11          0.25         0.98 o                         
   9   4   4          0.26          3.77         1.82 o                         
  -5   5   4          4.94          2.94         2.05 o                         
  -4   5   4          1.97          2.92         1.89 o                         
  -3   5   4          0.10          1.08         1.73 o                         
  -2   5   4          0.27         -1.70         1.70 o                         
  -1   5   4          0.01          0.37         1.66 o                         
   3   5   4         29.36         39.82         3.38 o                         
   4   5   4          0.03         -0.85         1.50 o                         
   5   5   4          0.09         -1.63         1.63 o                         
 -11   0   5          8.11         11.97         1.51 o                         
  -9   0   5          9.27         12.80         1.52 o                         
  -7   0   5         20.24         22.51         1.55 o                         
  -5   0   5          1.00          0.81         0.40 o                         
  -3   0   5        970.16        936.85        11.00 o                         
  -1   0   5      31236.85      29684.89       314.62 o                         
   1   0   5        730.62        667.71        10.44 o                         
   3   0   5       3293.28       3248.57        29.85 o                         
   5   0   5         33.56         43.44         1.54 o                         
   7   0   5        113.59        121.58         3.64 o                         
   9   0   5          4.04          3.60         1.10 o                         
  11   0   5         25.73         24.15         2.58 o                         
  13   0   5          5.67          7.29         2.21 o                         
 -12   1   5          0.00          1.05         1.01 o                         
 -11   1   5          0.36          1.72         1.58 o                         
 -10   1   5          5.95          4.29         0.70 o                         
  -9   1   5         66.48         64.45         2.56 o                         
  -8   1   5          5.25          2.82         0.93 o                         
  -7   1   5         10.84         10.64         0.82 o                         
  -6   1   5          1.46          2.82         0.60 o                         
  -5   1   5        210.58        231.00         3.03 o                         
  -4   1   5         27.20         33.74         0.87 o                         
  -3   1   5         35.52         41.39         1.25 o                         
  -2   1   5         15.37         13.46         0.57 o                         
  -1   1   5        320.37        290.18         2.82 o                         
   0   1   5       7335.76       7135.09        48.32 o                         
   1   1   5        319.14        281.93         1.78 o                         
   2   1   5        256.52        258.74         2.16 o                         
   3   1   5        434.56        487.58         3.43 o                         
   4   1   5        180.67        223.64         3.39 o                         
   5   1   5          0.35          0.50         0.38 o                         
   6   1   5          5.54          7.63         0.56 o                         
   7   1   5        136.48        137.01         2.16 o                         
   8   1   5        345.68        342.62         4.24 o                         
   9   1   5          6.37          7.01         0.74 o                         
  10   1   5          7.57          7.08         1.03 o                         
  11   1   5          0.54          1.62         1.22 o                         
  12   1   5         13.05         14.86         2.55 o                         
 -12   2   5          6.52          6.90         1.33 o                         
 -11   2   5          5.86          6.19         1.21 o                         
 -10   2   5          4.34          4.76         0.93 o                         
  -9   2   5         46.70         44.91         1.80 o                         
  -8   2   5         81.80         80.60         1.65 o                         
  -7   2   5          1.48          1.12         0.67 o                         
  -6   2   5         12.23         10.21         0.65 o                         
  -5   2   5          2.84          2.88         0.54 o                         
  -4   2   5        254.66        258.69         3.65 o                         
  -3   2   5        789.78        780.73         7.22 o                         
  -2   2   5        500.04        539.48         5.81 o                         
  -1   2   5         24.98         32.00         0.81 o                         
   0   2   5        306.04        311.13         2.66 o                         
   1   2   5       1358.30       1355.51         8.42 o                         
   2   2   5         15.81         15.98         0.45 o                         
   3   2   5        107.91        111.78         1.72 o                         
   4   2   5        126.92        137.84         2.13 o                         
   5   2   5         23.60         23.80         0.84 o                         
   6   2   5        109.81        111.15         2.02 o                         
   7   2   5          2.03          2.16         0.63 o                         
   8   2   5          3.19          8.41         0.83 o                         
   9   2   5        107.51        112.01         2.98 o                         
  10   2   5          6.19          7.94         2.90 o                         
  11   2   5          1.26          1.29         1.87 o                         
 -11   3   5          3.44          1.99         1.10 o                         
 -10   3   5          6.22          2.26         1.06 o                         
  -9   3   5          2.55         -0.33         0.98 o                         
  -8   3   5          0.55         -0.13         0.81 o                         
  -7   3   5         43.39         40.16         1.14 o                         
  -6   3   5         13.75         10.40         0.83 o                         
  -5   3   5         10.47          8.52         0.59 o                         
  -4   3   5         79.84         88.03         1.51 o                         
  -3   3   5         52.72         51.78         1.15 o                         
  -2   3   5        105.25        113.03         1.60 o                         
  -1   3   5         30.24         29.48         1.71 o                         
   0   3   5         13.99         16.01         1.98 o                         
   1   3   5         52.17         58.06         1.56 o                         
   2   3   5         29.48         26.81         0.82 o                         
   3   3   5          0.47         -0.13         0.54 o                         
   4   3   5          0.15          0.87         0.45 o                         
   5   3   5         34.33         33.37         0.97 o                         
   6   3   5         30.21         29.08         1.06 o                         
   7   3   5         33.98         35.51         1.63 o                         
   8   3   5          2.87          2.53         0.80 o                         
   9   3   5         31.97         35.73         1.89 o                         
  10   3   5          5.97          4.37         1.77 o                         
  -8   4   5          1.19         -0.76         1.79 o                         
  -7   4   5          5.19          3.55         0.95 o                         
  -6   4   5          5.28          5.28         0.81 o                         
  -5   4   5        147.92        156.45         3.66 o                         
  -4   4   5          5.35          4.46         1.27 o                         
  -3   4   5         10.18          8.32         1.10 o                         
  -2   4   5          1.89          0.31         1.86 o                         
  -1   4   5          0.01         -1.24         1.27 o                         
   0   4   5          4.66          6.00         1.77 o                         
   1   4   5          1.50          0.39         1.15 o                         
   2   4   5          7.16          8.47         1.00 o                         
   3   4   5          1.67          0.76         0.75 o                         
   4   4   5          0.34          0.57         0.34 o                         
   5   4   5         13.37         13.71         0.99 o                         
   6   4   5          4.86          4.72         0.98 o                         
   7   4   5          5.42          3.84         1.63 o                         
   8   4   5          7.39          6.92         1.82 o                         
  -5   5   5         11.77         18.10         2.97 o                         
  -4   5   5          1.23          1.13         1.70 o                         
  -3   5   5          0.21         -0.37         1.63 o                         
  -2   5   5          2.92          1.50         1.79 o                         
  -1   5   5          0.02          1.50         1.86 o                         
   4   5   5          0.40         -0.53         1.45 o                         
   5   5   5          2.17          2.16         1.54 o                         
 -12   0   6         58.58         69.74         2.69 o                         
 -10   0   6         25.62         25.11         1.58 o                         
  -8   0   6          5.82          3.49         0.82 o                         
  -6   0   6       1750.55       1747.58        17.08 o                         
  -4   0   6        480.62        475.74         5.65 o                         
  -2   0   6        148.32        157.07         1.84 o                         
   0   0   6          3.11          4.35         0.70 o                         
   2   0   6        825.52        813.06        10.36 o                         
   4   0   6       4656.79       5122.59        46.55 o                         
   6   0   6         17.99         21.52         1.25 o                         
   8   0   6        505.95        538.58         7.34 o                         
  10   0   6         30.77         30.53         2.67 o                         
  12   0   6         44.65         54.98         3.86 o                         
 -12   1   6          0.00         -0.25         0.81 o                         
 -11   1   6         19.09         18.43         1.47 o                         
 -10   1   6          3.02          1.67         0.79 o                         
  -9   1   6        251.70        260.50         3.38 o                         
  -8   1   6          8.74          7.09         1.35 o                         
  -7   1   6          9.22         10.33         1.81 o                         
  -6   1   6         54.79         61.11         1.54 o                         
  -5   1   6          3.45          4.76         0.48 o                         
  -4   1   6        286.07        334.49         4.28 o                         
  -3   1   6         28.06         37.60         1.08 o                         
  -2   1   6         60.44         62.54         2.37 o                         
  -1   1   6        284.49        264.17         3.85 o                         
   0   1   6       5342.67       5352.00        33.26 o                         
   1   1   6          3.93          2.29         0.15 o                         
   2   1   6        512.73        549.77         3.78 o                         
   3   1   6       1461.00       1497.45         8.89 o                         
   4   1   6        171.75        186.88         2.46 o                         
   5   1   6          5.97          4.52         0.47 o                         
   6   1   6          2.44          1.12         0.43 o                         
   7   1   6        182.72        190.45         2.83 o                         
   8   1   6        161.79        174.97         2.86 o                         
   9   1   6          6.56          5.44         0.69 o                         
  10   1   6         22.12         21.36         1.25 o                         
  11   1   6          8.24         10.39         1.86 o                         
  12   1   6          0.01          2.09         1.91 o                         
 -12   2   6          1.75         -0.55         1.20 o                         
 -11   2   6          3.18          3.05         1.05 o                         
 -10   2   6          7.36          6.76         1.12 o                         
  -9   2   6          0.01         -0.62         0.91 o                         
  -8   2   6        525.14        539.77         5.61 o                         
  -7   2   6         16.72         18.12         1.06 o                         
  -6   2   6          4.83          3.07         0.60 o                         
  -5   2   6         16.73         14.54         0.80 o                         
  -4   2   6        260.04        277.59         4.79 o                         
  -3   2   6          1.35          1.63         0.97 o                         
  -2   2   6         97.36         96.26         1.74 o                         
  -1   2   6        243.77        266.02         2.92 o                         
   0   2   6        160.20        151.71         1.49 o                         
   1   2   6        389.75        374.32         2.56 o                         
   2   2   6          1.83          0.85         0.26 o                         
   3   2   6        273.19        290.50         2.65 o                         
   4   2   6          0.18          0.32         0.31 o                         
   5   2   6         50.09         51.78         1.61 o                         
   6   2   6          6.23          6.38         0.60 o                         
   7   2   6        221.10        224.51         2.81 o                         
   8   2   6        120.79        123.11         2.32 o                         
   9   2   6         60.62         65.05         2.55 o                         
  10   2   6          2.93          2.28         1.98 o                         
  11   2   6         17.63         17.66         1.91 o                         
 -11   3   6          0.54          0.60         1.14 o                         
 -10   3   6          4.50          2.27         1.03 o                         
  -9   3   6          7.21          4.67         0.98 o                         
  -8   3   6          3.94          1.43         0.84 o                         
  -7   3   6         25.87         26.28         0.98 o                         
  -6   3   6          2.80          0.67         0.47 o                         
  -5   3   6        129.10        129.71         2.15 o                         
  -4   3   6         20.80         17.53         0.66 o                         
  -3   3   6        152.34        151.92         1.76 o                         
  -2   3   6          0.62          0.59         0.32 o                         
  -1   3   6          0.51          0.78         0.79 o                         
   0   3   6         72.90         78.69         4.10 o                         
   1   3   6          6.09          6.05         0.43 o                         
   2   3   6          9.32          9.17         0.71 o                         
   3   3   6          2.42          3.23         0.58 o                         
   4   3   6          3.68          6.88         0.62 o                         
   5   3   6          1.60          1.61         0.48 o                         
   6   3   6          1.17          0.16         0.54 o                         
   7   3   6          1.22          1.22         0.66 o                         
   8   3   6          2.35          2.60         0.81 o                         
   9   3   6          4.28          2.02         1.15 o                         
  10   3   6          2.42          0.58         1.52 o                         
  -8   4   6          0.30          1.17         1.96 o                         
  -7   4   6          3.15          2.70         0.87 o                         
  -6   4   6          0.06          0.52         0.69 o                         
  -5   4   6         45.27         46.26         2.75 o                         
  -4   4   6          0.05         -0.11         0.31 o                         
  -3   4   6          2.73          2.14         0.84 o                         
  -2   4   6          0.06         -1.21         2.01 o                         
  -1   4   6          0.13          0.32         1.36 o                         
   0   4   6          8.77          6.69         1.04 o                         
   1   4   6          0.24         -0.18         0.69 o                         
   2   4   6         10.14          9.21         0.95 o                         
   3   4   6          0.78          0.61         0.79 o                         
   4   4   6         54.14         51.63         1.12 o                         
   5   4   6         54.93         56.33         2.13 o                         
   6   4   6          7.34          7.57         1.68 o                         
   7   4   6          1.31         -0.23         1.33 o                         
   8   4   6          2.32          2.53         1.45 o                         
  -4   5   6          0.04          0.39         1.77 o                         
  -3   5   6          0.71         -1.15         1.84 o                         
  -2   5   6          1.30          3.06         1.91 o                         
  -1   5   6          2.09          1.91         1.82 o                         
   4   5   6          0.43          2.83         1.54 o                         
 -11   0   7          2.62          5.82         1.13 o                         
  -9   0   7        107.20         97.39         3.15 o                         
  -7   0   7        125.03        142.01         2.49 o                         
  -5   0   7       5623.57       6256.14        48.40 o                         
  -3   0   7        779.35        785.17         6.16 o                         
  -1   0   7        331.70        273.83         3.63 o                         
   1   0   7        861.50        833.41         7.00 o                         
   3   0   7        122.18        122.49         6.72 o                         
   5   0   7        437.85        449.17         6.18 o                         
   7   0   7        152.14        138.63         5.32 o                         
   9   0   7          0.03         -0.43         0.93 o                         
  11   0   7         16.87         14.22         2.14 o                         
  13   0   7         15.89         22.27         2.88 o                         
 -12   1   7          0.24          0.52         0.84 o                         
 -11   1   7         24.27         28.06         1.51 o                         
 -10   1   7          0.12         -0.46         0.62 o                         
  -9   1   7        414.64        423.57         4.87 o                         
  -8   1   7         18.06         22.73         1.04 o                         
  -7   1   7         31.45         35.30         1.27 o                         
  -6   1   7         92.16        100.22         2.00 o                         
  -5   1   7        427.45        484.45         4.13 o                         
  -4   1   7        233.31        264.15         2.71 o                         
  -3   1   7         14.93         11.65         0.64 o                         
  -2   1   7         20.26         21.18         0.67 o                         
  -1   1   7          0.94          1.31         0.25 o                         
   0   1   7          3.91          5.29         0.27 o                         
   1   1   7         79.83         81.09         0.99 o                         
   2   1   7         48.72         60.65         0.78 o                         
   3   1   7        517.55        607.95         4.77 o                         
   4   1   7          4.40          3.39         0.51 o                         
   5   1   7          0.60          1.31         0.42 o                         
   6   1   7        705.04        708.30         6.20 o                         
   7   1   7          8.11          7.26         0.75 o                         
   8   1   7        133.77        139.59         3.68 o                         
   9   1   7         13.59         12.71         0.85 o                         
  10   1   7          2.42          1.85         0.88 o                         
  11   1   7          8.12         10.40         1.53 o                         
  12   1   7          5.09          7.75         2.28 o                         
 -12   2   7          0.34         -0.58         1.16 o                         
 -11   2   7          0.00         -0.91         1.02 o                         
 -10   2   7          5.99          4.98         1.04 o                         
  -9   2   7          0.14         -0.83         0.83 o                         
  -8   2   7         96.73         94.53         1.78 o                         
  -7   2   7         41.33         38.19         1.22 o                         
  -6   2   7         55.89         64.93         1.73 o                         
  -5   2   7         18.61         19.85         0.92 o                         
  -4   2   7         63.89         83.41         3.06 o                         
  -3   2   7         80.89         85.33         2.97 o                         
  -2   2   7        526.23        570.45         6.21 o                         
  -1   2   7        630.44        668.42         4.78 o                         
   0   2   7          4.96          7.49         0.40 o                         
   1   2   7         53.18         47.33         0.70 o                         
   2   2   7         32.07         28.71         0.70 o                         
   3   2   7          1.98          3.96         0.46 o                         
   4   2   7         80.96         68.69         1.10 o                         
   5   2   7          5.68          5.93         0.50 o                         
   6   2   7         16.97         14.96         0.78 o                         
   7   2   7          7.04          7.79         0.83 o                         
   8   2   7         83.18         89.54         1.98 o                         
   9   2   7        132.16        132.44         4.10 o                         
  10   2   7          0.12          0.45         1.08 o                         
  11   2   7          1.97          1.94         1.32 o                         
 -11   3   7          0.01         -1.01         1.11 o                         
 -10   3   7          0.07         -0.47         1.07 o                         
  -9   3   7          9.40          6.48         0.92 o                         
  -8   3   7         16.61         12.56         1.08 o                         
  -7   3   7         13.01         13.92         1.00 o                         
  -6   3   7         13.96         14.01         0.71 o                         
  -5   3   7         45.56         44.00         1.14 o                         
  -4   3   7          7.88          6.57         0.47 o                         
  -3   3   7          1.26          1.72         0.53 o                         
  -2   3   7         87.98         95.03         2.02 o                         
  -1   3   7        118.54        121.23         1.51 o                         
   0   3   7          0.00         -0.20         0.30 o                         
   1   3   7          6.57          5.25         0.33 o                         
   2   3   7         20.72         20.48         0.81 o                         
   3   3   7          0.96          0.74         0.53 o                         
   4   3   7        530.16        579.73         5.04 o                         
   5   3   7         36.73         41.19         1.05 o                         
   6   3   7         20.40         19.04         1.12 o                         
   7   3   7          0.97          0.74         0.69 o                         
   8   3   7         23.13         19.64         1.48 o                         
   9   3   7         14.03         13.73         2.39 o                         
  10   3   7          5.04          5.43         1.96 o                         
  -8   4   7          0.12          0.55         1.22 o                         
  -7   4   7          1.52          0.60         0.87 o                         
  -6   4   7         15.14         11.86         1.03 o                         
  -5   4   7          6.16          7.95         0.69 o                         
  -4   4   7         62.56         57.14         2.69 o                         
  -3   4   7          3.55          2.55         0.50 o                         
  -2   4   7          2.51          0.92         0.58 o                         
  -1   4   7          6.37          7.21         0.94 o                         
   0   4   7          4.76          4.12         0.75 o                         
   1   4   7          0.67          0.93         0.69 o                         
   2   4   7          0.46         -0.23         1.05 o                         
   3   4   7         31.82         40.82         1.69 o                         
   4   4   7          0.15          0.78         0.57 o                         
   5   4   7          0.33          1.71         0.57 o                         
   6   4   7          0.34          0.44         1.22 o                         
   7   4   7          0.13         -0.23         1.22 o                         
   8   4   7          2.64          2.88         1.56 o                         
  -4   5   7          0.17          1.56         1.86 o                         
  -3   5   7          3.71          4.28         2.07 o                         
  -2   5   7          0.18          0.39         1.68 o                         
  -1   5   7          1.26          3.91         1.98 o                         
 -12   0   8          9.89         10.41         1.96 o                         
 -10   0   8         20.95         22.13         1.30 o                         
  -8   0   8        123.98        116.34         2.37 o                         
  -6   0   8        159.35        160.75         2.54 o                         
  -4   0   8       1206.71       1288.80        10.92 o                         
  -2   0   8        276.25        266.79         2.80 o                         
   0   0   8       1956.63       1683.17        27.34 o                         
   2   0   8        488.92        492.29         5.52 o                         
   4   0   8       1177.65       1296.37        13.83 o                         
   6   0   8        160.11        182.38         3.82 o                         
   8   0   8         33.03         27.99         1.37 o                         
  10   0   8         12.28         12.61         1.42 o                         
  12   0   8        120.83        150.17         6.19 o                         
 -12   1   8          0.23          0.54         0.84 o                         
 -11   1   8          6.51          5.14         0.96 o                         
 -10   1   8          3.57          2.87         0.65 o                         
  -9   1   8         38.74         40.80         1.41 o                         
  -8   1   8          1.16          1.18         0.63 o                         
  -7   1   8         92.35        105.28         2.60 o                         
  -6   1   8        250.80        285.87         2.99 o                         
  -5   1   8        165.66        208.75         2.48 o                         
  -4   1   8          0.48          0.80         0.33 o                         
  -3   1   8       1215.03       1211.79         9.59 o                         
  -2   1   8        112.88        109.24         2.55 o                         
  -1   1   8        678.39        668.07         6.03 o                         
   0   1   8        118.21        116.70         1.36 o                         
   1   1   8         96.15         80.11         1.15 o                         
   2   1   8        126.79        120.07         1.41 o                         
   3   1   8        148.18        159.31         2.37 o                         
   4   1   8        395.48        384.45         3.70 o                         
   5   1   8          6.53          7.88         0.70 o                         
   6   1   8         81.60         75.03         2.05 o                         
   7   1   8        150.09        169.21         2.31 o                         
   8   1   8        400.70        381.33         4.60 o                         
   9   1   8          9.49          9.95         0.82 o                         
  10   1   8          3.97          3.55         0.95 o                         
  11   1   8          4.94          4.78         1.33 o                         
  12   1   8         34.59         40.42         3.70 o                         
 -12   2   8          0.42         -1.21         1.21 o                         
 -11   2   8          2.03          0.92         1.03 o                         
 -10   2   8         10.30          6.53         1.10 o                         
  -9   2   8         37.32         35.81         2.34 o                         
  -8   2   8        142.92        150.79         2.24 o                         
  -7   2   8         28.57         26.75         1.08 o                         
  -6   2   8         41.32         40.66         2.11 o                         
  -5   2   8          0.16          0.14         0.45 o                         
  -4   2   8         20.64         25.45         1.76 o                         
  -3   2   8          7.60          5.33         0.91 o                         
  -2   2   8          0.56          0.12         0.29 o                         
  -1   2   8          3.65          1.66         0.31 o                         
   0   2   8       1618.85       1683.38         9.66 o                         
   1   2   8         17.17         12.43         0.63 o                         
   2   2   8        130.49        145.59         1.64 o                         
   3   2   8          2.13          2.53         0.35 o                         
   4   2   8         35.64         36.90         0.82 o                         
   5   2   8        158.56        142.08         1.77 o                         
   6   2   8          4.90          4.79         0.52 o                         
   7   2   8        143.13        138.60         3.85 o                         
   8   2   8          9.62          9.96         0.94 o                         
   9   2   8         59.31         62.84         2.14 o                         
  10   2   8          1.71          1.72         1.15 o                         
  11   2   8          5.68          8.45         1.53 o                         
 -11   3   8          2.46          2.64         1.13 o                         
 -10   3   8         12.20         10.00         1.60 o                         
  -9   3   8         27.47         29.72         1.36 o                         
  -8   3   8         23.31         19.96         1.74 o                         
  -7   3   8          8.44          9.45         0.82 o                         
  -6   3   8          1.64          1.20         0.51 o                         
  -5   3   8        151.26        173.51         2.50 o                         
  -4   3   8          5.87          5.98         0.58 o                         
  -3   3   8          0.00         -0.02         0.57 o                         
  -2   3   8          2.57          3.19         0.92 o                         
  -1   3   8         46.24         43.72         1.02 o                         
   0   3   8         95.06         93.49         1.19 o                         
   1   3   8        247.26        250.17         2.29 o                         
   2   3   8         13.13         13.62         0.71 o                         
   3   3   8         88.09         86.97         1.44 o                         
   4   3   8        125.40        135.54         3.23 o                         
   5   3   8          0.03          0.37         0.45 o                         
   6   3   8         18.72         22.25         0.92 o                         
   7   3   8          0.14          0.16         0.67 o                         
   8   3   8          1.18          1.59         0.96 o                         
   9   3   8          2.97          3.43         1.96 o                         
  10   3   8          9.29          5.98         2.23 o                         
  -8   4   8          0.30          0.21         1.22 o                         
  -7   4   8          0.01          0.73         0.80 o                         
  -6   4   8          2.94          1.60         0.80 o                         
  -5   4   8          1.37          1.50         0.69 o                         
  -4   4   8          0.58          0.82         0.56 o                         
  -3   4   8          0.08         -0.31         1.05 o                         
  -2   4   8          0.01         -0.32         0.52 o                         
  -1   4   8          3.30          2.43         0.75 o                         
   0   4   8         13.35         12.02         0.98 o                         
   1   4   8         12.50         13.80         1.06 o                         
   2   4   8          2.87          2.34         0.88 o                         
   3   4   8        196.72        209.83         4.60 o                         
   4   4   8          2.90          2.46         0.62 o                         
   5   4   8          3.29          3.70         0.77 o                         
   6   4   8          0.57          0.44         0.76 o                         
   7   4   8          0.97         -0.21         1.13 o                         
  -3   5   8          0.69         -0.81         1.75 o                         
  -2   5   8          0.25          1.20         1.79 o                         
  -1   5   8          0.23         -0.39         2.00 o                         
 -11   0   9         10.80         10.54         1.26 o                         
  -9   0   9         51.40         48.90         1.64 o                         
  -7   0   9          7.62          7.99         0.81 o                         
  -5   0   9        160.56        174.80         2.50 o                         
  -3   0   9        154.09        139.01         1.69 o                         
  -1   0   9        958.43       1018.90         9.91 o                         
   1   0   9          0.35          0.36         0.19 o                         
   3   0   9       3614.23       3763.64        34.40 o                         
   5   0   9          8.25          5.73         1.19 o                         
   7   0   9          1.01          0.19         0.73 o                         
   9   0   9         54.38         53.80         1.83 o                         
  11   0   9         24.97         27.81         2.04 o                         
  13   0   9          0.59         -0.87         1.84 o                         
 -12   1   9          7.04          5.89         1.00 o                         
 -11   1   9         14.19         16.82         1.15 o                         
 -10   1   9          2.34          1.92         0.81 o                         
  -9   1   9        110.60        101.49         1.99 o                         
  -8   1   9         20.19         17.03         0.93 o                         
  -7   1   9          3.67          2.07         0.47 o                         
  -6   1   9        355.09        375.22         3.60 o                         
  -5   1   9        112.17        120.72         2.31 o                         
  -4   1   9          1.05          1.11         0.29 o                         
  -3   1   9         39.58         35.29         0.82 o                         
  -2   1   9        133.37        146.70         1.68 o                         
  -1   1   9        539.56        590.78         5.55 o                         
   0   1   9        316.12        334.35         3.54 o                         
   1   1   9        280.77        290.34         4.01 o                         
   2   1   9        161.30        157.28         1.41 o                         
   3   1   9       1692.68       1700.61        10.91 o                         
   4   1   9        781.34        789.56         6.36 o                         
   5   1   9        105.76        108.28         1.81 o                         
   6   1   9          9.91         12.05         1.27 o                         
   7   1   9         39.89         29.61         1.33 o                         
   8   1   9          1.99          2.31         1.06 o                         
   9   1   9          5.85          4.60         0.93 o                         
  10   1   9          0.66          0.40         1.06 o                         
  11   1   9          8.87          7.93         2.32 o                         
  12   1   9          1.36          0.58         1.75 o                         
 -12   2   9          5.57          3.14         1.26 o                         
 -11   2   9          1.95          1.50         1.05 o                         
 -10   2   9         22.73         21.40         1.55 o                         
  -9   2   9          5.75          4.21         0.85 o                         
  -8   2   9         11.47         13.50         0.94 o                         
  -7   2   9         65.07         68.28         1.62 o                         
  -6   2   9          3.98          3.33         0.54 o                         
  -5   2   9          1.84          1.49         0.48 o                         
  -4   2   9         40.91         30.62         1.22 o                         
  -3   2   9         36.80         35.62         2.90 o                         
  -2   2   9          5.59          4.98         0.54 o                         
  -1   2   9        194.94        207.73         2.64 o                         
   0   2   9        829.84        838.56         5.60 o                         
   1   2   9        182.42        172.49         1.67 o                         
   2   2   9         10.00         12.05         0.50 o                         
   3   2   9         16.02         18.03         0.58 o                         
   4   2   9         38.88         33.43         0.79 o                         
   5   2   9          8.38          9.39         0.62 o                         
   6   2   9          1.02          0.63         0.65 o                         
   7   2   9        107.02         96.71         2.38 o                         
   8   2   9          8.77          7.42         0.88 o                         
   9   2   9         35.13         35.41         2.26 o                         
  10   2   9          1.33          2.06         1.19 o                         
  11   2   9         15.39         19.42         2.92 o                         
 -11   3   9          1.10          1.04         1.10 o                         
 -10   3   9          0.47         -0.72         0.98 o                         
  -9   3   9          9.98         11.53         1.17 o                         
  -8   3   9         40.96         36.31         1.57 o                         
  -7   3   9          5.42          5.08         0.77 o                         
  -6   3   9          0.25          0.67         0.48 o                         
  -5   3   9        127.28        145.70         2.62 o                         
  -4   3   9         10.88         12.47         0.77 o                         
  -3   3   9          5.05          5.02         0.56 o                         
  -2   3   9          6.89          8.83         2.44 o                         
  -1   3   9          0.13          0.91         0.34 o                         
   0   3   9        164.61        155.41         1.64 o                         
   1   3   9        378.17        382.34         3.22 o                         
   2   3   9          2.41          1.33         0.31 o                         
   3   3   9          5.09          4.87         0.42 o                         
   4   3   9          3.79          4.07         0.55 o                         
   5   3   9          5.01          4.20         0.52 o                         
   6   3   9         50.59         46.13         1.23 o                         
   7   3   9          9.41          6.56         0.86 o                         
   8   3   9         10.33         11.65         2.32 o                         
   9   3   9          0.91          3.91         1.93 o                         
  10   3   9          6.39          4.95         2.05 o                         
  -8   4   9          1.00          3.33         2.09 o                         
  -7   4   9          4.26          3.84         0.90 o                         
  -6   4   9         61.69         72.53         3.30 o                         
  -5   4   9         15.94         17.33         0.83 o                         
  -4   4   9          8.55          5.76         0.81 o                         
  -3   4   9          0.82          2.12         1.14 o                         
  -2   4   9          0.29          0.25         0.98 o                         
  -1   4   9          0.02         -0.70         0.70 o                         
   0   4   9          0.01         -0.65         0.65 o                         
   1   4   9          5.70          5.23         0.83 o                         
   2   4   9          0.99          0.83         0.83 o                         
   3   4   9        133.97        143.81         4.13 o                         
   4   4   9          2.30          3.38         0.62 o                         
   5   4   9          6.81          6.06         0.68 o                         
   6   4   9          0.00         -0.36         0.74 o                         
   7   4   9          0.37          0.39         1.22 o                         
  -1   5   9          5.03          4.07         2.12 o                         
 -12   0  10          1.46          1.42         1.25 o                         
 -10   0  10         11.36          9.69         1.21 o                         
  -8   0  10         86.38         79.53         1.94 o                         
  -6   0  10          3.62          5.21         0.59 o                         
  -4   0  10        128.84        152.70         1.99 o                         
  -2   0  10       3100.93       3067.54        24.07 o                         
   0   0  10       3042.66       3199.94        35.09 o                         
   2   0  10       1604.65       1653.75        15.83 o                         
   4   0  10         52.22         56.33         2.25 o                         
   6   0  10        163.10        164.20         6.40 o                         
   8   0  10         91.37         78.02         1.90 o                         
  10   0  10          4.06          3.20         1.06 o                         
  12   0  10          0.32         -0.28         1.75 o                         
 -12   1  10         20.56         22.13         1.32 o                         
 -11   1  10          0.19         -0.48         0.72 o                         
 -10   1  10         24.36         18.71         1.00 o                         
  -9   1  10         49.41         36.87         1.37 o                         
  -8   1  10        100.06         86.97         1.68 o                         
  -7   1  10         30.15         30.21         0.94 o                         
  -6   1  10        136.97        139.98         2.06 o                         
  -5   1  10        123.38        131.50         1.84 o                         
  -4   1  10        213.71        211.09         3.16 o                         
  -3   1  10        239.55        238.68         2.56 o                         
  -2   1  10          1.59          1.79         0.22 o                         
  -1   1  10        138.32        129.44         1.93 o                         
   0   1  10         45.85         44.51         1.55 o                         
   1   1  10          2.14          2.03         0.23 o                         
   2   1  10         13.13         13.72         0.47 o                         
   3   1  10        166.13        178.89         2.00 o                         
   4   1  10        520.76        507.45         4.25 o                         
   5   1  10        110.36        115.11         1.90 o                         
   6   1  10         81.88         82.92         2.15 o                         
   7   1  10         43.10         38.93         1.17 o                         
   8   1  10         35.71         24.66         1.47 o                         
   9   1  10         46.84         45.11         1.83 o                         
  10   1  10          1.00          1.66         1.05 o                         
  11   1  10          7.18          6.07         1.33 o                         
  12   1  10          0.00          1.45         1.89 o                         
 -12   2  10          2.47          1.89         1.10 o                         
 -11   2  10          2.99          2.06         1.07 o                         
 -10   2  10          7.75          4.37         1.01 o                         
  -9   2  10         13.36         16.01         1.12 o                         
  -8   2  10          0.25         -0.49         0.80 o                         
  -7   2  10          1.11          1.60         0.63 o                         
  -6   2  10         16.03         15.12         0.90 o                         
  -5   2  10        107.87        106.27         2.18 o                         
  -4   2  10        228.49        250.33         3.87 o                         
  -3   2  10          0.23          0.08         0.51 o                         
  -2   2  10         32.27         32.66         0.82 o                         
  -1   2  10        256.96        260.40         3.66 o                         
   0   2  10       2603.52       2675.82        16.05 o                         
   1   2  10        129.35        108.29         1.44 o                         
   2   2  10        490.71        506.77         5.67 o                         
   3   2  10          0.04         -0.17         0.30 o                         
   4   2  10         23.57         20.45         0.65 o                         
   5   2  10          1.65          0.34         0.44 o                         
   6   2  10          9.21          8.19         0.69 o                         
   7   2  10          0.27          2.19         0.60 o                         
   8   2  10        103.40        102.21         2.48 o                         
   9   2  10          6.49          5.95         1.82 o                         
  10   2  10          0.12          0.01         1.13 o                         
  11   2  10          0.95          0.50         1.25 o                         
 -11   3  10          8.02          8.89         1.36 o                         
 -10   3  10          0.27          0.55         0.96 o                         
  -9   3  10          8.64         11.07         0.98 o                         
  -8   3  10         75.02         76.43         2.49 o                         
  -7   3  10          4.73          3.27         1.63 o                         
  -6   3  10         10.31          9.60         0.96 o                         
  -5   3  10        257.06        285.31         3.92 o                         
  -4   3  10         23.90         20.79         0.92 o                         
  -3   3  10          3.12          3.35         0.51 o                         
  -2   3  10          0.02         -1.04         1.04 o                         
  -1   3  10         24.72         24.29         0.70 o                         
   0   3  10         62.45         65.80         1.39 o                         
   1   3  10         93.58         87.52         1.28 o                         
   2   3  10          4.85          4.58         0.41 o                         
   3   3  10         14.94         15.64         0.60 o                         
   4   3  10          0.15         -0.52         0.52 o                         
   5   3  10          7.62          6.12         0.58 o                         
   6   3  10         17.12         14.62         0.79 o                         
   7   3  10          0.04         -0.13         0.78 o                         
   8   3  10         38.48         37.71         2.40 o                         
   9   3  10         35.20         33.26         3.50 o                         
  10   3  10          3.49          5.15         2.05 o                         
  -8   4  10          5.64          6.10         1.67 o                         
  -7   4  10          6.69          6.68         1.35 o                         
  -6   4  10         63.20         61.21         2.71 o                         
  -5   4  10          5.78          6.40         0.75 o                         
  -4   4  10          6.30          5.92         1.16 o                         
  -3   4  10          0.98          0.43         0.22 o                         
  -2   4  10         10.15          9.76         1.71 o                         
  -1   4  10         13.13         16.93         2.60 o                         
   0   4  10          3.00          4.09         0.78 o                         
   1   4  10          3.99          3.96         0.80 o                         
   2   4  10          5.72          4.46         0.59 o                         
   3   4  10          0.56          1.52         0.65 o                         
   4   4  10          5.80          4.22         0.79 o                         
   5   4  10          0.84          0.81         0.55 o                         
   6   4  10          0.23          0.32         0.83 o                         
 -11   0  11        127.63        127.31         3.63 o                         
  -9   0  11         21.36         19.83         1.26 o                         
  -7   0  11        107.49        129.34         2.41 o                         
  -5   0  11        459.41        536.97         8.66 o                         
  -3   0  11        208.09        210.90         3.53 o                         
  -1   0  11        158.22        154.53         3.22 o                         
   1   0  11        205.95        193.49         3.28 o                         
   3   0  11       2321.92       2535.89        23.92 o                         
   5   0  11        135.11        143.22         3.84 o                         
   7   0  11         71.50         75.16         2.15 o                         
   9   0  11          0.00         -0.02         0.82 o                         
  11   0  11          1.95          2.84         1.24 o                         
  13   0  11          5.03          4.49         2.09 o                         
 -12   1  11          0.83          0.35         0.81 o                         
 -11   1  11          3.10          3.20         0.77 o                         
 -10   1  11          1.72          2.11         0.66 o                         
  -9   1  11         10.27         10.17         0.85 o                         
  -8   1  11         12.79          9.94         0.71 o                         
  -7   1  11         80.95         87.04         1.98 o                         
  -6   1  11          0.73          0.68         0.42 o                         
  -5   1  11        218.44        255.81         2.84 o                         
  -4   1  11        663.08        663.74         6.62 o                         
  -3   1  11        600.74        626.45         5.44 o                         
  -2   1  11         52.54         51.93         0.88 o                         
  -1   1  11       2364.47       2478.97        19.99 o                         
   0   1  11       1361.84       1392.46        13.73 o                         
   1   1  11         21.51         26.86         0.75 o                         
   2   1  11        242.06        262.13         2.30 o                         
   3   1  11         26.85         24.87         0.72 o                         
   4   1  11         45.88         51.71         1.10 o                         
   5   1  11        122.41        136.43         2.11 o                         
   6   1  11         23.57         24.20         0.98 o                         
   7   1  11          0.42          0.37         0.52 o                         
   8   1  11         76.74         68.61         1.62 o                         
   9   1  11          0.44          1.03         0.81 o                         
  10   1  11          6.29          8.33         1.43 o                         
  11   1  11          3.19          1.99         1.53 o                         
  12   1  11         18.60         24.52         3.01 o                         
 -12   2  11          0.61         -0.30         1.68 o                         
 -11   2  11          1.32          2.52         0.99 o                         
 -10   2  11          0.05          0.23         0.89 o                         
  -9   2  11        320.75        317.96         7.78 o                         
  -8   2  11          9.61         12.19         0.99 o                         
  -7   2  11          1.16         -0.03         0.64 o                         
  -6   2  11          1.12          1.82         0.58 o                         
  -5   2  11          4.78          5.32         0.72 o                         
  -4   2  11          4.80          7.07         1.15 o                         
  -3   2  11         14.46         13.83         0.71 o                         
  -2   2  11        100.42        107.25         2.60 o                         
  -1   2  11         77.13         77.36         1.44 o                         
   0   2  11          6.18          6.04         0.39 o                         
   1   2  11        134.87        132.63         1.67 o                         
   2   2  11         82.53         79.34         2.65 o                         
   3   2  11         60.99         59.29         1.43 o                         
   4   2  11         79.47         76.86         1.66 o                         
   5   2  11         10.98          9.74         0.61 o                         
   6   2  11         43.08         47.60         1.33 o                         
   7   2  11         68.99         66.88         1.94 o                         
   8   2  11         20.39         27.76         1.57 o                         
   9   2  11          0.52          0.28         1.28 o                         
  10   2  11          1.55          2.19         1.19 o                         
  11   2  11          8.04          8.40         2.37 o                         
 -11   3  11          0.49          1.01         1.05 o                         
 -10   3  11          0.06          0.90         0.98 o                         
  -9   3  11          1.47          1.45         0.73 o                         
  -8   3  11         50.76         54.76         2.13 o                         
  -7   3  11          2.41          1.93         0.91 o                         
  -6   3  11          7.47          6.06         0.72 o                         
  -5   3  11        125.46        131.42         2.51 o                         
  -4   3  11         16.50         18.09         0.90 o                         
  -3   3  11          5.83          5.59         0.66 o                         
  -2   3  11          7.50          7.48         1.43 o                         
  -1   3  11         38.32         33.15         0.87 o                         
   0   3  11         51.25         50.29         1.02 o                         
   1   3  11          0.38          1.05         0.38 o                         
   2   3  11          3.28          2.56         0.40 o                         
   3   3  11         60.79         60.25         1.97 o                         
   4   3  11          0.20         -0.40         0.46 o                         
   5   3  11          0.67         -0.04         0.39 o                         
   6   3  11          0.15          0.63         0.51 o                         
   7   3  11          1.11          1.59         0.74 o                         
   8   3  11         35.36         40.59         4.24 o                         
   9   3  11         23.24         22.20         3.22 o                         
  10   3  11          2.44          1.08         1.96 o                         
  -8   4  11          3.59          3.84         1.61 o                         
  -7   4  11          3.66          5.33         1.89 o                         
  -6   4  11         22.19         23.07         1.40 o                         
  -5   4  11          6.36          5.51         0.71 o                         
  -4   4  11          0.06          0.86         0.65 o                         
  -3   4  11         11.32          9.97         0.45 o                         
  -2   4  11          4.50          4.58         1.25 o                         
  -1   4  11         35.89         38.52         1.95 o                         
   0   4  11         10.06         10.35         1.17 o                         
   1   4  11          5.22          3.70         1.10 o                         
   2   4  11         25.18         20.85         0.87 o                         
   3   4  11         16.29         14.36         0.95 o                         
   4   4  11         20.54         21.59         1.20 o                         
   5   4  11          4.25          4.08         0.60 o                         
   6   4  11          1.70          3.66         1.08 o                         
 -12   0  12          7.55          5.40         1.16 o                         
 -10   0  12         17.68         13.17         1.05 o                         
  -8   0  12          7.53          7.27         0.89 o                         
  -6   0  12        272.92        322.13         4.00 o                         
  -4   0  12         48.56         49.44         1.20 o                         
  -2   0  12          7.14          5.49         0.39 o                         
   0   0  12       1106.90       1142.08        13.33 o                         
   2   0  12        397.13        376.35         4.77 o                         
   4   0  12         74.64         79.31         2.71 o                         
   6   0  12        250.46        237.55         4.58 o                         
   8   0  12         42.10         36.56         1.69 o                         
  10   0  12          0.24          0.12         0.84 o                         
  12   0  12         21.07         26.87         2.90 o                         
 -12   1  12          0.11         -0.04         0.82 o                         
 -11   1  12          1.12         -0.53         0.72 o                         
 -10   1  12         44.45         39.00         1.35 o                         
  -9   1  12          3.47          3.80         0.58 o                         
  -8   1  12         55.62         48.17         1.26 o                         
  -7   1  12          5.36          5.05         0.58 o                         
  -6   1  12        148.26        151.50         4.02 o                         
  -5   1  12        449.52        474.94         5.14 o                         
  -4   1  12         93.19        101.98         1.38 o                         
  -3   1  12         80.40         82.34         1.13 o                         
  -2   1  12         30.48         29.18         1.08 o                         
  -1   1  12        772.39        850.24         7.86 o                         
   0   1  12          3.95         23.81         3.98 o                         
   1   1  12         40.34         33.40         0.74 o                         
   2   1  12         10.07         18.17         0.62 o                         
   3   1  12        273.47        295.57         2.50 o                         
   4   1  12         79.68         73.72         1.34 o                         
   5   1  12          4.89          5.21         0.52 o                         
   6   1  12          7.24          6.01         0.65 o                         
   7   1  12          2.26          1.82         0.54 o                         
   8   1  12         24.41         26.22         1.10 o                         
   9   1  12          2.44          2.32         0.87 o                         
  10   1  12         20.90         21.81         2.06 o                         
  11   1  12          2.85          4.79         1.38 o                         
  12   1  12         43.79         57.54         4.03 o                         
 -12   2  12          1.54          2.81         1.84 o                         
 -11   2  12          0.13         -0.22         0.92 o                         
 -10   2  12          3.01          2.74         0.91 o                         
  -9   2  12          5.04          7.69         1.17 o                         
  -8   2  12         27.37         25.02         1.26 o                         
  -7   2  12         10.69         10.78         0.88 o                         
  -6   2  12          3.65          3.93         1.06 o                         
  -5   2  12         15.07         13.55         0.94 o                         
  -4   2  12         88.16         88.55         3.77 o                         
  -3   2  12          0.84          1.02         0.46 o                         
  -2   2  12         36.52         50.04         1.17 o                         
  -1   2  12          0.98          2.32         0.29 o                         
   0   2  12          4.47          6.03         0.34 o                         
   1   2  12          6.84          6.90         0.45 o                         
   2   2  12         20.69         22.79         0.75 o                         
   3   2  12        191.72        177.56         3.85 o                         
   4   2  12        662.78        653.84         4.85 o                         
   5   2  12          7.81          6.13         0.62 o                         
   6   2  12          7.75          7.30         0.68 o                         
   7   2  12         15.93         16.97         0.96 o                         
   8   2  12         89.02         88.01         2.47 o                         
   9   2  12          3.55          4.00         1.28 o                         
  10   2  12          1.23          0.51         1.24 o                         
  11   2  12          0.02         -0.37         1.84 o                         
 -11   3  12          6.01          7.58         1.29 o                         
 -10   3  12          0.03          0.35         0.92 o                         
  -9   3  12         13.01         12.37         1.28 o                         
  -8   3  12         19.53         22.11         1.18 o                         
  -7   3  12          9.23          7.92         0.99 o                         
  -6   3  12          0.76          1.21         0.73 o                         
  -5   3  12         32.83         37.69         1.39 o                         
  -4   3  12          1.55          0.91         0.59 o                         
  -3   3  12          3.98          2.99         0.60 o                         
  -2   3  12         21.69         23.17         1.93 o                         
  -1   3  12          0.07         -0.19         0.33 o                         
   0   3  12         11.94         12.79         0.64 o                         
   1   3  12         77.46         77.17         1.60 o                         
   2   3  12         43.09         44.56         1.05 o                         
   3   3  12        384.45        407.45         4.18 o                         
   4   3  12          3.13          2.86         0.91 o                         
   5   3  12          9.62          7.74         0.54 o                         
   6   3  12          0.18          0.63         0.53 o                         
   7   3  12          0.53          0.64         0.81 o                         
   8   3  12         15.13         11.48         1.78 o                         
   9   3  12         13.45          9.13         2.55 o                         
  10   3  12          0.34          0.37         2.02 o                         
  -8   4  12          1.74          1.22         1.43 o                         
  -7   4  12          8.99         13.45         1.78 o                         
  -6   4  12         22.45         23.06         2.43 o                         
  -5   4  12         12.35          9.67         1.15 o                         
  -4   4  12          0.07          0.42         0.64 o                         
  -3   4  12          1.33          0.78         0.37 o                         
  -2   4  12          0.46          0.28         0.38 o                         
  -1   4  12         13.48         10.40         0.76 o                         
   0   4  12         22.86         22.72         2.24 o                         
   1   4  12          6.54          3.76         0.64 o                         
   2   4  12          9.58         10.21         1.93 o                         
   3   4  12          0.87          1.19         0.74 o                         
   4   4  12          1.55          1.70         0.82 o                         
   5   4  12          0.36         -0.69         1.13 o                         
 -11   0  13         19.64         21.01         1.33 o                         
  -9   0  13        169.90        147.45         3.34 o                         
  -7   0  13          2.47          1.75         0.54 o                         
  -5   0  13        288.62        323.57         4.35 o                         
  -3   0  13        141.20        149.31         2.15 o                         
  -1   0  13        508.13        507.92         5.74 o                         
   1   0  13         28.37         30.46         1.14 o                         
   3   0  13        305.39        319.10         4.48 o                         
   5   0  13        220.80        223.81         3.48 o                         
   7   0  13         25.53         26.30         1.22 o                         
   9   0  13          4.51          4.84         0.88 o                         
  11   0  13         57.85         76.86         4.65 o                         
  13   0  13          0.92          3.24         1.89 o                         
 -12   1  13          2.15          1.08         0.85 o                         
 -11   1  13          5.24          4.98         0.86 o                         
 -10   1  13         14.16         12.96         0.88 o                         
  -9   1  13          0.26          0.22         0.50 o                         
  -8   1  13          0.29          0.34         0.54 o                         
  -7   1  13         22.04         23.74         1.04 o                         
  -6   1  13          1.07          0.78         0.40 o                         
  -5   1  13        396.82        395.72         4.98 o                         
  -4   1  13        155.23        132.36         1.63 o                         
  -3   1  13         36.61         29.25         0.66 o                         
  -2   1  13         41.96         40.73         3.07 o                         
  -1   1  13        156.23        155.04         4.02 o                         
   0   1  13        218.21        226.03         2.72 o                         
   1   1  13        650.81        640.59         5.06 o                         
   2   1  13          8.88         10.52         0.66 o                         
   3   1  13        139.72        136.08         1.72 o                         
   4   1  13        168.02        173.75         2.18 o                         
   5   1  13          0.17         -0.29         0.45 o                         
   6   1  13          6.65          5.46         0.75 o                         
   7   1  13         38.12         28.07         1.05 o                         
   8   1  13         51.81         47.49         1.39 o                         
   9   1  13         37.31         35.16         1.46 o                         
  10   1  13          1.23          3.33         1.03 o                         
  11   1  13         18.78         21.96         2.15 o                         
  12   1  13          0.01          1.68         1.84 o                         
 -12   2  13          5.42          9.11         2.02 o                         
 -11   2  13          0.26          0.40         0.91 o                         
 -10   2  13          4.92          2.16         1.37 o                         
  -9   2  13         39.55         34.17         2.21 o                         
  -8   2  13         11.27         10.03         0.83 o                         
  -7   2  13          0.20         -0.86         0.86 o                         
  -6   2  13         16.26         16.34         1.72 o                         
  -5   2  13        170.90        182.08         3.15 o                         
  -4   2  13        110.04        116.17         2.22 o                         
  -3   2  13        140.76        144.39         2.00 o                         
  -2   2  13         52.03         58.36         1.08 o                         
  -1   2  13        232.12        263.00         3.27 o                         
   0   2  13         21.72         23.25         0.68 o                         
   1   2  13         30.27         34.56         1.32 o                         
   2   2  13         16.16         17.98         0.86 o                         
   3   2  13          9.84          8.09         0.79 o                         
   4   2  13         84.78         91.32         1.77 o                         
   5   2  13          8.02          8.91         0.68 o                         
   6   2  13          0.54         -0.30         0.53 o                         
   7   2  13          4.78          2.99         0.75 o                         
   8   2  13          8.32          9.13         0.85 o                         
   9   2  13         38.54         48.58         2.65 o                         
  10   2  13          0.44          0.98         1.27 o                         
 -11   3  13          1.20          1.54         1.44 o                         
 -10   3  13         12.89         13.32         2.19 o                         
  -9   3  13          0.00          0.11         0.79 o                         
  -8   3  13         25.73         27.89         2.59 o                         
  -7   3  13         15.83         15.75         1.38 o                         
  -6   3  13         30.48         34.06         1.52 o                         
  -5   3  13          4.10          4.31         0.71 o                         
  -4   3  13         23.19         24.76         1.12 o                         
  -3   3  13         11.85          9.41         0.81 o                         
  -2   3  13        129.38        142.11         2.58 o                         
  -1   3  13         48.69         52.77         0.96 o                         
   0   3  13        195.41        185.31         2.83 o                         
   1   3  13          2.87          2.76         0.53 o                         
   2   3  13         57.02         58.46         1.22 o                         
   3   3  13        293.11        300.45         3.58 o                         
   4   3  13          8.32          7.57         0.72 o                         
   5   3  13          4.60          3.37         0.53 o                         
   6   3  13          0.03         -0.14         0.47 o                         
   7   3  13          1.66          1.16         0.69 o                         
   8   3  13          9.65         12.15         1.50 o                         
   9   3  13          8.11         10.19         2.69 o                         
  -8   4  13          0.91         -0.76         1.50 o                         
  -7   4  13          2.50          4.38         2.59 o                         
  -6   4  13          0.08         -0.66         0.77 o                         
  -5   4  13          1.43          0.31         0.77 o                         
  -4   4  13          0.10          0.21         0.72 o                         
  -3   4  13          0.05          0.03         0.49 o                         
  -2   4  13          0.85         -0.01         0.44 o                         
  -1   4  13         23.10         18.33         0.73 o                         
   0   4  13         69.53         57.35         1.48 o                         
   1   4  13         26.49         21.98         1.03 o                         
   2   4  13         44.19         39.36         2.30 o                         
   3   4  13          6.71          5.27         0.88 o                         
   4   4  13          0.71          0.30         1.06 o                         
   5   4  13          0.13         -0.18         1.08 o                         
 -12   0  14          4.98          1.34         1.01 o                         
 -10   0  14         48.87         46.67         1.73 o                         
  -8   0  14         35.80         23.22         1.16 o                         
  -6   0  14        252.74        259.67         3.52 o                         
  -4   0  14        405.42        399.11         4.42 o                         
  -2   0  14        973.28       1072.37        12.68 o                         
   0   0  14         19.84         27.45         1.08 o                         
   2   0  14          3.70          1.47         0.92 o                         
   4   0  14         11.39         14.04         0.91 o                         
   6   0  14        114.20        115.05         2.52 o                         
   8   0  14        461.93        428.45         7.48 o                         
  10   0  14          0.46          0.64         0.96 o                         
  12   0  14          1.71          0.99         1.82 o                         
 -12   1  14          0.74          1.38         0.99 o                         
 -11   1  14          1.51          1.68         0.83 o                         
 -10   1  14          0.96         -0.18         0.64 o                         
  -9   1  14         49.51         44.50         1.31 o                         
  -8   1  14         82.75         76.88         1.72 o                         
  -7   1  14          0.06          0.10         0.44 o                         
  -6   1  14          3.16          3.12         0.51 o                         
  -5   1  14         28.33         29.89         0.94 o                         
  -4   1  14        418.41        418.43         3.52 o                         
  -3   1  14         12.51         14.12         0.94 o                         
  -2   1  14         97.67         99.59         2.81 o                         
  -1   1  14         38.41         42.40         1.22 o                         
   0   1  14        909.27       1035.26         8.51 o                         
   1   1  14        221.11        187.02         2.09 o                         
   2   1  14        228.19        242.41         2.61 o                         
   3   1  14         98.75        107.29         1.59 o                         
   4   1  14         34.96         35.19         0.79 o                         
   5   1  14          1.28         -0.56         0.56 o                         
   6   1  14          7.80          9.58         0.68 o                         
   7   1  14        100.26         76.57         1.67 o                         
   8   1  14         12.82         13.83         0.88 o                         
   9   1  14          0.06         -0.61         0.71 o                         
  10   1  14          6.43          8.52         1.29 o                         
  11   1  14          0.03          0.62         1.54 o                         
  12   1  14         12.03         17.87         2.67 o                         
 -12   2  14          7.81          9.48         2.05 o                         
 -11   2  14         10.87         11.24         1.32 o                         
 -10   2  14          0.49          0.21         0.84 o                         
  -9   2  14         10.59          9.31         1.16 o                         
  -8   2  14          0.08         -0.62         0.71 o                         
  -7   2  14          1.04          1.22         0.74 o                         
  -6   2  14         10.02          6.05         0.72 o                         
  -5   2  14        630.62        648.53         9.60 o                         
  -4   2  14         62.76         60.66         1.26 o                         
  -3   2  14        114.09        121.34         1.67 o                         
  -2   2  14          3.70          4.14         0.52 o                         
  -1   2  14         19.68         21.87         0.86 o                         
   0   2  14        104.36        104.61         1.81 o                         
   1   2  14          1.74          1.59         0.54 o                         
   2   2  14          0.00         -0.33         0.45 o                         
   3   2  14          2.82          3.47         0.60 o                         
   4   2  14        456.51        452.80         3.95 o                         
   5   2  14         21.13         21.11         1.00 o                         
   6   2  14          0.22          0.41         0.63 o                         
   7   2  14         17.33         13.29         0.92 o                         
   8   2  14          1.71          1.11         0.89 o                         
   9   2  14          0.04         -0.32         1.10 o                         
  10   2  14         16.09         14.85         1.82 o                         
 -10   3  14          3.02          4.26         1.08 o                         
  -9   3  14          9.43          8.93         1.12 o                         
  -8   3  14          1.70          1.62         0.87 o                         
  -7   3  14          0.19         -0.37         0.78 o                         
  -6   3  14         72.20         77.47         2.52 o                         
  -5   3  14         26.36         26.77         1.12 o                         
  -4   3  14         29.53         31.39         1.25 o                         
  -3   3  14          4.33          6.42         0.77 o                         
  -2   3  14          5.49          3.48         0.45 o                         
  -1   3  14        193.02        194.43         2.01 o                         
   0   3  14        126.66        125.06         2.12 o                         
   1   3  14          3.04          1.19         0.43 o                         
   2   3  14          7.03          7.20         0.57 o                         
   3   3  14        114.18        114.22         1.97 o                         
   4   3  14          1.13          0.98         0.49 o                         
   5   3  14         20.49         18.48         1.72 o                         
   6   3  14          4.63          4.82         0.66 o                         
   7   3  14          0.43          0.85         0.80 o                         
   9   3  14          7.63          7.38         2.53 o                         
  -7   4  14          6.64          7.25         1.77 o                         
  -6   4  14          4.15          4.46         0.92 o                         
  -5   4  14          0.57         -0.82         0.82 o                         
  -4   4  14          0.43         -0.27         1.09 o                         
  -3   4  14         27.65         28.28         1.12 o                         
  -2   4  14          1.02          0.91         0.54 o                         
  -1   4  14          0.21          0.26         0.49 o                         
   0   4  14          5.42          4.29         0.58 o                         
   1   4  14         23.18         18.85         0.77 o                         
   2   4  14         38.09         31.79         1.45 o                         
   3   4  14          1.34          1.52         1.08 o                         
   4   4  14          0.26         -0.83         1.01 o                         
 -11   0  15         12.61         10.70         1.07 o                         
  -9   0  15         63.52         52.44         2.06 o                         
  -7   0  15         65.98         69.00         2.53 o                         
  -5   0  15        213.42        197.88         2.90 o                         
  -3   0  15        579.01        610.29         5.99 o                         
  -1   0  15       3092.95       3508.69        32.17 o                         
   1   0  15        173.09        164.24         3.73 o                         
   3   0  15        422.82        392.94         5.31 o                         
   5   0  15          2.54          2.40         0.65 o                         
   7   0  15        108.55         92.82         1.80 o                         
   9   0  15         32.02         27.31         1.22 o                         
  11   0  15          2.99          3.17         1.63 o                         
 -12   1  15          1.59          2.30         1.54 o                         
 -11   1  15         11.86          6.77         0.99 o                         
 -10   1  15         29.43         22.88         1.16 o                         
  -9   1  15         25.62         19.99         1.00 o                         
  -8   1  15          0.70          0.95         0.57 o                         
  -7   1  15         14.35         16.37         0.92 o                         
  -6   1  15          1.64          1.83         0.88 o                         
  -5   1  15          0.78          1.04         0.38 o                         
  -4   1  15         31.04         24.77         0.71 o                         
  -3   1  15          3.23          3.34         0.47 o                         
  -2   1  15        270.56        286.00         3.75 o                         
  -1   1  15          8.43          7.73         0.72 o                         
   0   1  15         10.19          8.65         0.41 o                         
   1   1  15         22.63         20.75         0.69 o                         
   2   1  15         72.83         69.69         1.12 o                         
   3   1  15        325.11        315.54         3.62 o                         
   4   1  15         12.85         10.57         1.01 o                         
   5   1  15         15.31         14.34         0.63 o                         
   6   1  15         43.33         38.53         1.15 o                         
   7   1  15         27.80         17.47         0.98 o                         
   8   1  15         40.86         37.90         1.49 o                         
   9   1  15          2.67          1.15         0.75 o                         
  10   1  15          0.09         -0.29         1.02 o                         
  12   1  15          8.45         11.89         2.25 o                         
 -12   2  15          0.57         -0.28         1.43 o                         
 -11   2  15          2.68          3.76         1.39 o                         
 -10   2  15          0.27         -0.06         0.81 o                         
  -9   2  15          0.06          0.01         0.80 o                         
  -8   2  15          5.38          4.36         0.94 o                         
  -7   2  15          3.87          2.62         1.22 o                         
  -6   2  15         41.91         42.94         1.38 o                         
  -5   2  15        932.90        977.44         8.29 o                         
  -4   2  15         44.15         48.16         0.97 o                         
  -3   2  15          5.59          4.53         0.37 o                         
  -2   2  15         85.31         92.52         2.35 o                         
  -1   2  15        107.69        118.61         2.12 o                         
   0   2  15          3.60          2.75         0.47 o                         
   1   2  15         74.31         80.41         1.66 o                         
   2   2  15         17.79         15.33         0.82 o                         
   3   2  15        151.03        143.84         2.04 o                         
   4   2  15        115.53        117.08         2.41 o                         
   5   2  15          0.55         -0.29         0.51 o                         
   6   2  15         49.74         47.38         1.41 o                         
   7   2  15          4.45          2.77         0.72 o                         
   8   2  15          2.64          1.89         1.01 o                         
   9   2  15          0.05         -1.12         1.13 o                         
  10   2  15          3.63          4.61         1.39 o                         
 -11   3  15          0.75          0.00         1.43 o                         
 -10   3  15          0.65         -0.53         1.38 o                         
  -9   3  15          5.13          5.60         1.53 o                         
  -8   3  15          1.58          1.59         0.80 o                         
  -7   3  15          0.17         -0.15         0.76 o                         
  -6   3  15        142.02        144.96         2.96 o                         
  -5   3  15         40.86         40.60         1.66 o                         
  -4   3  15         66.80         66.96         1.54 o                         
  -3   3  15         17.07         17.05         1.04 o                         
  -2   3  15          9.49          9.89         0.87 o                         
  -1   3  15          5.94          5.08         0.41 o                         
   0   3  15         79.51         81.51         1.33 o                         
   1   3  15          0.59          0.00         0.41 o                         
   2   3  15         15.88         14.49         0.73 o                         
   3   3  15         12.23         12.69         1.15 o                         
   4   3  15          5.86          4.90         0.77 o                         
   5   3  15          0.10         -0.05         0.75 o                         
   6   3  15         11.03          8.97         0.61 o                         
   7   3  15          1.24          0.64         0.68 o                         
   9   3  15          4.79          4.81         2.48 o                         
  -7   4  15          0.92         -0.23         1.43 o                         
  -6   4  15         10.97          7.24         1.35 o                         
  -5   4  15          0.60          0.55         0.90 o                         
  -4   4  15          0.07         -0.59         0.74 o                         
  -3   4  15          9.43          7.16         1.05 o                         
  -2   4  15         30.37         29.55         1.40 o                         
  -1   4  15         17.91         21.14         1.19 o                         
   0   4  15          1.83          2.09         0.58 o                         
   1   4  15         18.26         14.08         0.95 o                         
   2   4  15          0.84         -0.14         1.01 o                         
   3   4  15          4.48          5.96         0.89 o                         
   4   4  15          0.35         -0.71         1.13 o                         
 -12   0  16          0.06         -0.62         1.52 o                         
 -10   0  16         23.37         23.60         1.33 o                         
  -8   0  16        237.43        218.93         3.54 o                         
  -6   0  16        488.93        519.05         6.66 o                         
  -4   0  16         17.82         15.47         1.07 o                         
  -2   0  16         19.93         21.38         1.64 o                         
   0   0  16        777.36        750.79         7.75 o                         
   2   0  16          7.34          5.89         1.40 o                         
   4   0  16        519.43        512.67         6.91 o                         
   6   0  16          0.07         -0.59         0.65 o                         
   8   0  16          3.07          3.92         0.67 o                         
  10   0  16         27.04         26.99         1.35 o                         
 -12   1  16          1.12          2.55         1.52 o                         
 -11   1  16          7.42          7.66         1.46 o                         
 -10   1  16          1.46          1.75         0.73 o                         
  -9   1  16          2.67          2.81         0.62 o                         
  -8   1  16          4.39          2.50         0.77 o                         
  -7   1  16          0.24          0.24         0.48 o                         
  -6   1  16         26.61         26.89         1.11 o                         
  -5   1  16        254.10        270.78         2.75 o                         
  -4   1  16         86.40         70.72         1.38 o                         
  -3   1  16        272.48        281.85         3.88 o                         
  -2   1  16        109.29        132.67         2.31 o                         
  -1   1  16        368.71        399.69         6.34 o                         
   0   1  16        413.64        404.39         3.91 o                         
   1   1  16        142.52        138.58         1.80 o                         
   2   1  16         50.44         48.77         1.23 o                         
   3   1  16          3.83          2.14         0.51 o                         
   4   1  16        293.91        283.26         2.64 o                         
   5   1  16         19.16         15.81         0.66 o                         
   6   1  16         20.01         18.44         0.75 o                         
   7   1  16         29.59         24.07         0.89 o                         
   8   1  16         19.72         18.82         1.21 o                         
   9   1  16          4.57          4.48         1.09 o                         
  10   1  16          4.11          3.00         1.18 o                         
  12   1  16          0.04         -0.28         1.70 o                         
 -12   2  16          6.54         10.05         1.96 o                         
 -11   2  16          0.06          0.06         0.94 o                         
 -10   2  16          1.21          0.25         0.83 o                         
  -9   2  16         10.58         10.33         1.63 o                         
  -8   2  16          0.39         -0.50         0.74 o                         
  -7   2  16          0.25          0.27         0.61 o                         
  -6   2  16          9.07          9.80         0.73 o                         
  -5   2  16          0.60          3.35         0.85 o                         
  -4   2  16          2.80          3.21         0.43 o                         
  -3   2  16         44.47         41.31         1.35 o                         
  -2   2  16         14.84         12.52         0.76 o                         
  -1   2  16         28.07         29.28         0.97 o                         
   0   2  16         42.33         42.77         1.05 o                         
   1   2  16         83.89         91.80         1.61 o                         
   2   2  16         30.31         27.84         1.42 o                         
   3   2  16        243.25        244.62         2.51 o                         
   4   2  16          0.55          0.07         0.64 o                         
   5   2  16          0.17         -0.48         0.55 o                         
   6   2  16          0.01          0.02         0.60 o                         
   7   2  16         25.37         21.92         1.10 o                         
   8   2  16          7.13          9.38         1.21 o                         
   9   2  16          0.40         -0.32         1.01 o                         
  10   2  16          2.31          1.17         1.45 o                         
 -10   3  16          0.03         -1.37         1.37 o                         
  -9   3  16         32.60         40.09         3.60 o                         
  -8   3  16          0.05         -0.02         0.76 o                         
  -7   3  16          2.41          1.92         0.77 o                         
  -6   3  16         95.99        102.94         3.43 o                         
  -5   3  16          0.01         -0.16         0.55 o                         
  -4   3  16         13.20         13.18         0.74 o                         
  -3   3  16          0.48          0.68         0.35 o                         
  -2   3  16         10.70         13.51         0.73 o                         
  -1   3  16          3.43          4.95         0.53 o                         
   0   3  16          2.40          3.51         0.57 o                         
   1   3  16          0.50         -0.34         0.56 o                         
   2   3  16         22.30         19.83         0.98 o                         
   3   3  16          4.69          4.52         0.72 o                         
   4   3  16          0.02          0.01         0.53 o                         
   5   3  16          2.57          3.68         0.84 o                         
   6   3  16          5.75          5.61         1.28 o                         
   7   3  16         67.34         83.29         2.79 o                         
  -7   4  16          0.00         -0.23         1.43 o                         
  -6   4  16          0.07         -0.08         1.16 o                         
  -5   4  16          3.25          3.30         1.26 o                         
  -4   4  16          3.96          2.55         0.79 o                         
  -3   4  16          0.45         -0.09         0.82 o                         
  -2   4  16         56.24         56.25         2.11 o                         
  -1   4  16         28.11         25.24         1.38 o                         
   0   4  16          0.02         -0.64         0.64 o                         
   1   4  16          8.64          6.51         0.87 o                         
   2   4  16          0.16          0.23         0.73 o                         
   3   4  16          1.97          2.88         0.78 o                         
   4   4  16          0.27         -0.55         1.31 o                         
 -11   0  17          4.91          6.65         0.98 o                         
  -9   0  17         25.11         23.73         1.50 o                         
  -7   0  17        349.22        360.92         6.47 o                         
  -5   0  17        390.14        412.25         5.69 o                         
  -3   0  17          0.67         -0.37         0.39 o                         
  -1   0  17        337.37        376.85        12.60 o                         
   1   0  17        275.31        268.55         3.05 o                         
   3   0  17        215.98        214.22         4.30 o                         
   5   0  17         39.98         38.69         2.15 o                         
   7   0  17         83.15         72.38         1.86 o                         
   9   0  17          0.64          0.02         0.62 o                         
  11   0  17          7.12          7.13         1.73 o                         
 -12   1  17          9.10         13.62         2.21 o                         
 -11   1  17          0.09          0.10         0.73 o                         
 -10   1  17         11.77         11.53         0.95 o                         
  -9   1  17        112.71        109.78         2.02 o                         
  -8   1  17         38.02         43.91         1.40 o                         
  -7   1  17         51.57         50.60         1.45 o                         
  -6   1  17         64.96         65.99         1.72 o                         
  -5   1  17        137.38        148.48         1.78 o                         
  -4   1  17          3.81          2.68         0.43 o                         
  -3   1  17          5.32          3.45         0.45 o                         
  -2   1  17        207.91        230.49         3.01 o                         
  -1   1  17          1.29          2.29         0.53 o                         
   0   1  17          2.37          3.27         0.24 o                         
   1   1  17         41.30         34.15         0.86 o                         
   2   1  17         22.99         19.16         0.74 o                         
   3   1  17        343.28        333.30         3.85 o                         
   4   1  17        757.17        765.59         6.14 o                         
   5   1  17          0.03         -0.14         0.37 o                         
   6   1  17          4.33          1.67         0.45 o                         
   7   1  17         16.48         14.39         0.88 o                         
   8   1  17         17.24         18.40         1.09 o                         
   9   1  17         17.99         15.97         1.16 o                         
  10   1  17          1.16          0.95         1.04 o                         
  11   1  17         15.21         22.11         2.60 o                         
 -11   2  17          0.08          1.17         1.40 o                         
 -10   2  17          0.41          1.06         1.24 o                         
  -9   2  17          6.50          8.21         1.06 o                         
  -8   2  17          3.26          2.64         0.79 o                         
  -7   2  17          6.18          7.49         0.71 o                         
  -6   2  17          3.34          5.33         0.87 o                         
  -5   2  17        192.39        201.61         3.00 o                         
  -4   2  17         77.47         81.11         1.24 o                         
  -3   2  17         36.10         34.94         1.57 o                         
  -2   2  17         46.86         49.22         1.42 o                         
  -1   2  17         13.21         12.80         0.76 o                         
   0   2  17          7.06          7.03         0.55 o                         
   1   2  17          1.07          1.18         0.46 o                         
   2   2  17         75.22         72.70         1.34 o                         
   3   2  17        638.21        646.16         5.77 o                         
   4   2  17         14.32         13.60         0.95 o                         
   5   2  17         20.41         20.91         1.42 o                         
   6   2  17          9.04          8.54         0.80 o                         
   7   2  17          0.79          0.57         0.42 o                         
   8   2  17          7.26          8.92         1.17 o                         
   9   2  17          0.00         -0.25         0.92 o                         
  10   2  17          0.01          0.87         1.63 o                         
 -10   3  17          7.85         10.22         3.34 o                         
  -9   3  17          0.21          0.67         1.23 o                         
  -8   3  17          4.29          4.81         0.86 o                         
  -7   3  17          0.57          0.93         0.73 o                         
  -6   3  17         17.18         17.44         1.13 o                         
  -5   3  17          6.59          5.15         0.59 o                         
  -4   3  17          0.00         -0.27         0.40 o                         
  -3   3  17          5.85          4.65         0.73 o                         
  -2   3  17          0.65          0.10         0.44 o                         
  -1   3  17         11.67         12.06         0.66 o                         
   0   3  17         13.92         12.57         0.86 o                         
   1   3  17          0.69         -0.71         0.71 o                         
   2   3  17         54.53         52.74         1.66 o                         
   3   3  17         21.99         22.67         1.56 o                         
   4   3  17          7.68          7.39         0.77 o                         
   5   3  17          0.00         -0.87         0.87 o                         
   6   3  17         38.00         39.47         2.45 o                         
   7   3  17          0.00          2.11         1.41 o                         
  -7   4  17          4.98          7.64         1.96 o                         
  -6   4  17          1.70          1.29         1.36 o                         
  -5   4  17          0.25          1.29         1.77 o                         
  -4   4  17          1.14          0.67         0.94 o                         
  -3   4  17          0.20          0.48         1.01 o                         
  -2   4  17          6.05          7.89         1.36 o                         
  -1   4  17         10.91          9.62         1.50 o                         
   0   4  17          4.79          1.31         0.70 o                         
   1   4  17          1.71          1.07         0.71 o                         
   2   4  17          0.06         -0.16         0.75 o                         
   3   4  17          0.16         -0.32         0.76 o                         
   4   4  17          0.55          0.21         1.29 o                         
 -12   0  18          8.07         12.40         2.30 o                         
 -10   0  18         36.95         24.74         1.55 o                         
  -8   0  18         12.21         11.12         1.62 o                         
  -6   0  18          1.27          0.53         0.69 o                         
  -4   0  18        531.21        517.60         6.51 o                         
  -2   0  18          1.76          0.87         0.69 o                         
   0   0  18        252.34        298.09         4.32 o                         
   2   0  18          3.79          1.11         0.88 o                         
   4   0  18          0.23          0.40         0.61 o                         
   6   0  18         11.96          8.28         1.20 o                         
   8   0  18          0.74          1.61         0.60 o                         
  10   0  18          0.01          0.40         0.80 o                         
 -12   1  18          3.54          2.83         1.52 o                         
 -11   1  18          5.69          5.19         0.82 o                         
 -10   1  18          0.00         -0.58         0.66 o                         
  -9   1  18          4.30          6.31         1.02 o                         
  -8   1  18         39.33         39.51         1.86 o                         
  -7   1  18         34.78         38.89         1.43 o                         
  -6   1  18        381.16        396.85         5.26 o                         
  -5   1  18        873.20        880.04         6.63 o                         
  -4   1  18          0.00         -0.18         0.42 o                         
  -3   1  18          9.47         10.62         0.59 o                         
  -2   1  18        105.84        103.62         1.58 o                         
  -1   1  18          2.17          2.00         0.37 o                         
   0   1  18         89.08        102.93         2.06 o                         
   1   1  18         11.75         13.54         0.60 o                         
   2   1  18         71.58         65.93         1.32 o                         
   3   1  18        318.22        325.54         3.84 o                         
   4   1  18        372.63        378.97         4.52 o                         
   5   1  18          9.42          6.75         0.72 o                         
   6   1  18          0.72          0.95         0.43 o                         
   7   1  18         20.74         17.97         0.81 o                         
   8   1  18         41.81         35.31         1.28 o                         
   9   1  18          5.38          5.46         0.72 o                         
  10   1  18          0.64          0.58         1.54 o                         
  11   1  18          6.96         14.68         2.32 o                         
 -11   2  18          0.02         -0.65         0.97 o                         
 -10   2  18          0.45          0.58         0.87 o                         
  -9   2  18          0.03          0.02         0.76 o                         
  -8   2  18          4.28          4.90         0.89 o                         
  -7   2  18          0.16          0.10         0.52 o                         
  -6   2  18         75.03         80.30         1.91 o                         
  -5   2  18          7.37          8.67         0.64 o                         
  -4   2  18         37.11         33.62         1.11 o                         
  -3   2  18          7.72          7.78         0.79 o                         
  -2   2  18         31.27         34.13         0.94 o                         
  -1   2  18          0.19          1.32         0.33 o                         
   0   2  18         21.01         17.31         0.77 o                         
   1   2  18         26.60         26.23         0.95 o                         
   2   2  18         28.78         25.22         0.72 o                         
   3   2  18        223.34        225.98         2.81 o                         
   4   2  18         24.42         25.30         1.07 o                         
   5   2  18         84.05         79.26         2.12 o                         
   6   2  18         24.65         23.17         1.10 o                         
   7   2  18          7.25          7.24         1.10 o                         
   8   2  18          6.50          6.63         1.25 o                         
   9   2  18          8.38          6.19         1.08 o                         
  10   2  18          7.82          8.74         1.98 o                         
 -10   3  18         17.28         23.99         2.19 o                         
  -9   3  18          3.55          2.74         1.51 o                         
  -8   3  18          1.59          1.20         1.12 o                         
  -7   3  18          5.22          4.57         0.77 o                         
  -6   3  18         11.51         12.53         1.00 o                         
  -5   3  18          3.44          2.41         0.48 o                         
  -4   3  18          0.45          0.02         0.64 o                         
  -3   3  18        168.75        188.41         3.60 o                         
  -2   3  18          0.99          1.12         0.48 o                         
  -1   3  18         29.02         24.86         1.14 o                         
   0   3  18          1.01          0.91         0.56 o                         
   1   3  18          4.84          4.04         0.65 o                         
   2   3  18         56.44         57.51         1.82 o                         
   3   3  18          1.12          0.82         0.51 o                         
   4   3  18         51.85         53.65         1.42 o                         
   5   3  18          0.18         -0.04         0.76 o                         
   6   3  18         20.57         20.74         1.99 o                         
   7   3  18         14.74         15.38         1.85 o                         
  -6   4  18          0.90          1.13         1.38 o                         
  -5   4  18          0.56         -0.87         1.98 o                         
  -4   4  18          3.37          1.63         1.17 o                         
  -3   4  18          1.71          0.35         1.10 o                         
  -2   4  18          1.06          0.83         1.13 o                         
  -1   4  18          9.89          8.91         0.97 o                         
   0   4  18         14.28         12.66         1.17 o                         
   1   4  18          2.71          3.28         0.94 o                         
   2   4  18          0.85          1.00         0.83 o                         
   3   4  18          5.32          4.81         1.38 o                         
   4   4  18          1.08         -0.23         1.31 o                         
 -11   0  19          0.48         -0.38         1.04 o                         
  -9   0  19         21.34         18.45         2.46 o                         
  -7   0  19        169.14        170.28         4.33 o                         
  -5   0  19        147.26        145.24         3.71 o                         
  -3   0  19        106.25        113.28         2.40 o                         
  -1   0  19         10.32         13.02         1.73 o                         
   1   0  19        562.78        513.36         7.60 o                         
   3   0  19        133.42        126.52         5.64 o                         
   5   0  19         33.21         30.46         1.50 o                         
   7   0  19        170.59        144.07         3.98 o                         
   9   0  19         10.86         14.52         1.15 o                         
 -12   1  19          0.94          0.85         1.52 o                         
 -11   1  19          5.42          9.15         1.87 o                         
 -10   1  19          0.14          0.43         0.75 o                         
  -9   1  19         33.98         28.11         1.11 o                         
  -8   1  19         34.21         33.87         1.34 o                         
  -7   1  19         11.95         11.49         0.81 o                         
  -6   1  19        108.05        112.52         2.40 o                         
  -5   1  19        383.81        387.00         3.69 o                         
  -4   1  19         11.15          9.14         0.58 o                         
  -3   1  19          0.43          0.40         0.42 o                         
  -2   1  19          0.86          0.07         0.35 o                         
  -1   1  19        123.35        143.94         2.58 o                         
   0   1  19          4.25          3.44         0.27 o                         
   1   1  19         31.59         30.77         0.86 o                         
   2   1  19          0.03         -0.46         0.46 o                         
   3   1  19        418.74        422.23         4.32 o                         
   4   1  19         10.10         10.29         0.83 o                         
   5   1  19         18.76         20.69         0.92 o                         
   6   1  19         42.90         36.04         1.10 o                         
   7   1  19         32.00         30.04         1.10 o                         
   8   1  19         23.86         23.44         1.01 o                         
   9   1  19          4.62          2.81         0.83 o                         
  10   1  19          9.61         14.91         2.21 o                         
 -10   2  19         21.23         21.84         1.54 o                         
  -9   2  19         16.87         17.47         1.34 o                         
  -8   2  19         78.71         93.80         2.67 o                         
  -7   2  19          6.59          6.10         0.70 o                         
  -6   2  19        283.32        294.28         5.54 o                         
  -5   2  19         71.99         76.56         1.66 o                         
  -4   2  19         95.57         93.08         1.97 o                         
  -3   2  19          6.54          7.52         0.82 o                         
  -2   2  19          1.11          0.29         0.52 o                         
  -1   2  19         20.34         14.74         0.58 o                         
   0   2  19         51.29         48.01         1.22 o                         
   1   2  19          0.52         -0.49         0.54 o                         
   2   2  19          1.60          0.66         0.62 o                         
   3   2  19        315.41        331.06         3.61 o                         
   4   2  19          5.57          2.97         0.71 o                         
   5   2  19         28.84         29.72         1.37 o                         
   6   2  19          0.17         -0.61         0.63 o                         
   7   2  19         13.28         15.95         1.38 o                         
   8   2  19         10.91         11.49         2.65 o                         
   9   2  19          0.09         -0.69         1.06 o                         
  10   2  19          2.83          4.95         1.82 o                         
 -10   3  19          0.06          0.15         2.17 o                         
  -9   3  19          0.00         -1.38         1.38 o                         
  -8   3  19          0.23         -0.29         1.21 o                         
  -7   3  19          0.78          0.45         1.03 o                         
  -6   3  19          3.70          2.05         0.85 o                         
  -5   3  19         26.11         21.55         1.97 o                         
  -4   3  19          2.05          2.27         0.70 o                         
  -3   3  19          2.71          1.05         0.72 o                         
  -2   3  19         41.44         38.60         1.12 o                         
  -1   3  19         31.12         29.71         1.18 o                         
   0   3  19          3.80          3.69         0.68 o                         
   1   3  19          4.96          2.98         0.83 o                         
   2   3  19         19.94         18.47         1.01 o                         
   3   3  19         16.86         19.34         0.90 o                         
   4   3  19         35.13         32.05         1.49 o                         
   5   3  19          0.90         -0.12         0.83 o                         
   6   3  19         11.90          8.74         2.55 o                         
   7   3  19         19.43         24.38         2.18 o                         
   8   3  19          3.25          3.62         1.38 o                         
  -6   4  19          0.07         -0.71         1.43 o                         
  -4   4  19          7.25          7.94         1.61 o                         
  -3   4  19          0.01         -0.18         1.17 o                         
  -2   4  19          3.67          4.63         1.16 o                         
  -1   4  19          2.83          1.33         0.76 o                         
   0   4  19          8.51          8.16         0.99 o                         
   1   4  19          0.01         -0.78         0.78 o                         
   2   4  19          0.05          0.82         0.84 o                         
   3   4  19          4.19          5.18         1.61 o                         
   4   4  19          0.43          0.48         1.31 o                         
 -10   0  20          3.50          0.89         1.18 o                         
  -8   0  20         37.74         40.65         1.85 o                         
  -6   0  20        181.92        191.49         3.27 o                         
  -4   0  20        652.59        649.90         7.86 o                         
  -2   0  20        273.99        318.21         7.63 o                         
   0   0  20        288.31        299.47         5.32 o                         
   2   0  20       1039.86       1058.05        15.06 o                         
   4   0  20        224.31        230.94         8.47 o                         
   6   0  20         27.88         31.06         1.18 o                         
   8   0  20         27.83         25.94         1.15 o                         
  10   0  20          0.19         -0.39         1.07 o                         
 -12   1  20          2.06          4.49         1.63 o                         
 -11   1  20          0.62         -0.06         0.73 o                         
 -10   1  20          0.03         -0.07         0.72 o                         
  -9   1  20         67.24         73.26         1.67 o                         
  -8   1  20         67.49         64.20         1.70 o                         
  -7   1  20          6.72          3.18         0.80 o                         
  -6   1  20         70.93         72.71         1.77 o                         
  -5   1  20        204.66        216.97         2.58 o                         
  -4   1  20          3.67          2.80         0.66 o                         
  -3   1  20          7.13          6.48         0.64 o                         
  -2   1  20         13.25         14.56         0.64 o                         
  -1   1  20         49.07         56.52         2.02 o                         
   0   1  20          5.52          3.98         0.42 o                         
   1   1  20         81.24         86.25         1.50 o                         
   2   1  20         47.74         44.30         1.23 o                         
   3   1  20        286.63        284.91         3.39 o                         
   4   1  20         93.92         92.92         2.31 o                         
   5   1  20          0.00         -0.03         0.64 o                         
   6   1  20          0.00         -0.13         0.41 o                         
   7   1  20          0.14         -0.46         0.52 o                         
   8   1  20          1.88          1.03         0.53 o                         
   9   1  20          4.06          1.96         0.90 o                         
  10   1  20          1.01          2.65         1.59 o                         
 -10   2  20          0.15          1.30         0.88 o                         
  -9   2  20          9.74         11.44         1.18 o                         
  -8   2  20          0.52          0.83         0.73 o                         
  -7   2  20          6.35          5.33         0.70 o                         
  -6   2  20        178.82        182.48         2.64 o                         
  -5   2  20         15.82         18.69         0.95 o                         
  -4   2  20          1.07          0.59         0.57 o                         
  -3   2  20          7.75          7.41         1.02 o                         
  -2   2  20         53.25         54.27         2.06 o                         
  -1   2  20        210.62        193.69         2.14 o                         
   0   2  20         50.13         55.62         1.36 o                         
   1   2  20         38.78         42.57         1.23 o                         
   2   2  20         47.46         43.96         1.72 o                         
   3   2  20         38.66         37.02         1.13 o                         
   4   2  20         29.18         33.80         1.19 o                         
   5   2  20         43.69         43.14         1.61 o                         
   6   2  20          3.36          2.75         0.79 o                         
   7   2  20         13.64         15.78         1.38 o                         
   8   2  20          0.55         -0.24         0.98 o                         
   9   2  20         11.18         14.22         2.23 o                         
  10   2  20          5.03          3.77         1.77 o                         
 -10   3  20          6.94          8.48         1.68 o                         
  -9   3  20          3.65          4.32         1.45 o                         
  -8   3  20          1.28         -1.50         1.50 o                         
  -7   3  20          0.66         -0.30         1.09 o                         
  -6   3  20          0.43          0.28         1.15 o                         
  -5   3  20         18.43         15.00         1.32 o                         
  -4   3  20          0.43         -0.38         0.71 o                         
  -3   3  20          0.07          0.81         0.60 o                         
  -2   3  20         53.35         50.05         1.27 o                         
  -1   3  20         29.54         27.86         1.19 o                         
   0   3  20          3.65          2.51         0.66 o                         
   1   3  20          1.56          1.48         0.62 o                         
   2   3  20          0.13         -0.68         0.68 o                         
   3   3  20         15.47         16.09         0.88 o                         
   4   3  20          0.00          0.23         0.76 o                         
   5   3  20         13.60         15.39         1.24 o                         
   6   3  20          3.46          3.46         1.38 o                         
   7   3  20          1.23          0.73         1.23 o                         
   8   3  20          0.07          1.11         1.33 o                         
  -6   4  20          3.23          2.19         1.52 o                         
  -4   4  20          0.25          0.62         1.31 o                         
  -3   4  20          0.68          0.97         1.51 o                         
  -2   4  20         25.52         22.95         2.40 o                         
  -1   4  20          0.06          1.03         0.77 o                         
   0   4  20          7.02          6.43         0.97 o                         
   1   4  20          0.19         -0.54         0.86 o                         
   2   4  20          9.53         12.81         1.98 o                         
   3   4  20          4.10          5.04         1.50 o                         
   4   4  20          5.13          7.06         1.79 o                         
 -11   0  21         19.25         19.97         1.61 o                         
  -9   0  21        133.58        135.63         7.95 o                         
  -7   0  21        263.96        271.77         4.60 o                         
  -5   0  21         14.34         15.89         1.13 o                         
  -3   0  21          0.57         -0.04         0.54 o                         
  -1   0  21         43.93         49.37         3.22 o                         
   1   0  21         45.21         44.17         1.57 o                         
   3   0  21       1368.59       1390.58        19.06 o                         
   5   0  21          0.64         -0.06         0.49 o                         
   7   0  21          0.92          0.99         0.72 o                         
   9   0  21          5.21          3.16         0.84 o                         
 -12   1  21          1.48          1.68         1.50 o                         
 -11   1  21          0.58         -0.28         1.12 o                         
 -10   1  21          1.36          2.77         0.72 o                         
  -9   1  21          6.30          7.43         0.74 o                         
  -8   1  21          0.86          0.66         0.81 o                         
  -7   1  21         89.25         94.54         2.43 o                         
  -6   1  21          9.31          9.06         0.92 o                         
  -5   1  21        349.52        362.74         3.60 o                         
  -4   1  21         23.19         22.04         0.83 o                         
  -3   1  21          0.30         -0.47         0.47 o                         
  -2   1  21          8.40          5.92         0.51 o                         
  -1   1  21        160.69        174.51         3.52 o                         
   0   1  21        211.62        209.12         2.08 o                         
   1   1  21        128.36        130.22         2.04 o                         
   2   1  21        104.86         99.68         1.79 o                         
   3   1  21         49.03         45.98         1.35 o                         
   4   1  21          0.63          0.36         0.60 o                         
   5   1  21         16.12         16.09         1.01 o                         
   6   1  21          2.96          2.39         0.72 o                         
   7   1  21          2.51          3.38         0.58 o                         
   8   1  21          8.17          8.36         0.71 o                         
   9   1  21          1.10          0.28         1.61 o                         
  10   1  21          0.61          2.35         1.63 o                         
 -10   2  21         39.72         41.07         2.26 o                         
  -9   2  21          0.04          0.19         0.72 o                         
  -8   2  21         12.11         16.35         1.76 o                         
  -7   2  21          0.52          0.92         0.70 o                         
  -6   2  21          1.84          4.68         0.86 o                         
  -5   2  21          0.13          0.06         0.62 o                         
  -4   2  21          6.72          4.05         0.65 o                         
  -3   2  21         21.48         20.11         0.80 o                         
  -2   2  21          0.93         -0.16         0.55 o                         
  -1   2  21          5.54          3.49         0.41 o                         
   0   2  21        101.43        104.48         2.68 o                         
   1   2  21          0.88          0.36         0.59 o                         
   2   2  21        138.79        136.89         2.32 o                         
   3   2  21          8.92          9.60         0.74 o                         
   4   2  21          0.18         -0.54         0.54 o                         
   5   2  21          0.01         -0.13         0.62 o                         
   6   2  21         28.34         24.90         1.38 o                         
   7   2  21         15.39         16.43         1.46 o                         
   8   2  21         10.29         12.45         1.40 o                         
   9   2  21          0.62          1.06         1.40 o                         
  -9   3  21          0.94         -0.16         1.35 o                         
  -8   3  21          1.13          1.03         1.26 o                         
  -7   3  21          0.50          0.95         1.24 o                         
  -6   3  21          2.82          2.37         1.18 o                         
  -5   3  21         16.90         17.39         1.17 o                         
  -4   3  21          0.27         -0.59         0.59 o                         
  -3   3  21         19.49         18.87         1.08 o                         
  -2   3  21         43.96         44.88         1.21 o                         
  -1   3  21          0.17         -0.61         0.68 o                         
   0   3  21          1.85          1.99         0.84 o                         
   1   3  21         17.31         18.27         1.04 o                         
   2   3  21          0.02         -0.48         0.48 o                         
   3   3  21          0.47          2.64         1.36 o                         
   4   3  21          7.66          7.07         1.25 o                         
   5   3  21          3.56          2.69         0.91 o                         
   6   3  21         37.63         38.16         2.68 o                         
   7   3  21          5.32          5.07         1.51 o                         
  -4   4  21          2.48          3.50         1.43 o                         
  -3   4  21         13.92         12.63         1.89 o                         
  -2   4  21          9.23          6.92         1.68 o                         
  -1   4  21          2.46          4.61         1.29 o                         
   0   4  21          0.00          1.30         1.07 o                         
   1   4  21          0.02          0.69         1.27 o                         
   2   4  21          3.97          3.13         1.56 o                         
   3   4  21          0.36          0.51         1.40 o                         
 -10   0  22          0.40          1.75         1.26 o                         
  -8   0  22        108.06         96.56         3.59 o                         
  -6   0  22        353.23        387.51         5.81 o                         
  -4   0  22         34.11         35.09         1.43 o                         
  -2   0  22          1.82         -0.48         0.87 o                         
   0   0  22          1.67          0.62         0.57 o                         
   2   0  22        340.42        340.93        11.06 o                         
   4   0  22       1176.67       1145.19        54.90 o                         
   6   0  22          1.14          1.33         0.60 o                         
   8   0  22          1.78          1.11         0.63 o                         
 -11   1  22          0.35         -0.32         1.08 o                         
 -10   1  22         10.31          8.68         1.00 o                         
  -9   1  22          8.49          7.91         0.92 o                         
  -8   1  22         14.66         14.87         1.22 o                         
  -7   1  22          0.01         -0.79         0.79 o                         
  -6   1  22         42.28         44.76         1.49 o                         
  -5   1  22          0.65          2.09         0.72 o                         
  -4   1  22         34.51         40.69         1.50 o                         
  -3   1  22          1.64          1.65         0.52 o                         
  -2   1  22         20.65         20.70         0.98 o                         
  -1   1  22         77.94         73.24         1.79 o                         
   0   1  22          0.53          0.37         0.29 o                         
   1   1  22        196.80        204.36         3.28 o                         
   2   1  22        139.42        142.26         2.17 o                         
   3   1  22        432.76        449.11         4.66 o                         
   4   1  22          1.45          0.94         0.67 o                         
   5   1  22        122.06        116.52         2.87 o                         
   6   1  22          0.49          0.34         0.69 o                         
   7   1  22         15.35         16.05         0.88 o                         
   8   1  22          5.98         10.42         0.95 o                         
   9   1  22          0.23          0.83         1.63 o                         
 -10   2  22         25.24         26.73         1.91 o                         
  -9   2  22          4.60          4.71         1.39 o                         
  -8   2  22          9.40         10.30         0.91 o                         
  -7   2  22         17.10         15.36         2.53 o                         
  -6   2  22         10.05         10.51         1.07 o                         
  -5   2  22          5.03          4.39         0.79 o                         
  -4   2  22          2.35          1.79         0.55 o                         
  -3   2  22         47.92         48.88         1.46 o                         
  -2   2  22          4.93          2.90         0.77 o                         
  -1   2  22         28.54         27.75         1.06 o                         
   0   2  22          1.42          1.13         0.28 o                         
   1   2  22         30.62         31.71         1.15 o                         
   2   2  22         21.49         19.91         1.00 o                         
   3   2  22         32.64         31.12         1.35 o                         
   4   2  22         11.96         11.75         0.80 o                         
   5   2  22         30.69         30.66         1.13 o                         
   6   2  22          9.06          6.35         1.05 o                         
   7   2  22         39.51         50.60         2.26 o                         
   8   2  22          0.17         -1.07         1.07 o                         
   9   2  22          0.66         -0.25         1.38 o                         
  -9   3  22          1.93          1.75         1.47 o                         
  -8   3  22         10.95         16.51         2.12 o                         
  -7   3  22          0.79         -0.02         1.22 o                         
  -6   3  22          3.65          5.99         1.31 o                         
  -5   3  22          2.62          3.02         0.76 o                         
  -4   3  22          2.55          2.61         0.58 o                         
  -3   3  22          0.87          0.07         0.62 o                         
  -2   3  22          8.63          8.68         0.69 o                         
  -1   3  22          2.42          3.35         0.70 o                         
   0   3  22         16.80         18.37         1.07 o                         
   1   3  22          0.20          0.07         0.67 o                         
   2   3  22          1.02          0.75         0.69 o                         
   3   3  22          0.53         -0.32         0.80 o                         
   4   3  22          0.02         -0.72         0.86 o                         
   5   3  22         11.98         10.33         1.79 o                         
   6   3  22          3.85          4.71         2.99 o                         
   7   3  22          3.55          4.81         1.60 o                         
  -4   4  22          0.00         -0.46         1.47 o                         
  -3   4  22          0.65          0.90         1.31 o                         
  -2   4  22          2.48          2.46         1.50 o                         
  -1   4  22          0.56         -0.46         1.36 o                         
   0   4  22          1.64          6.12         1.86 o                         
   1   4  22          1.45          0.48         1.36 o                         
   2   4  22          2.19          2.55         1.45 o                         
  -9   0  23          0.80          1.20         1.91 o                         
  -7   0  23          0.76          0.08         1.03 o                         
  -5   0  23       1091.32       1162.57        12.88 o                         
  -3   0  23          4.16          2.62         1.16 o                         
  -1   0  23         15.21         10.73         1.15 o                         
   1   0  23          1.18         -0.54         0.92 o                         
   3   0  23         45.82         42.77         2.59 o                         
   5   0  23          0.40          0.44         0.79 o                         
   7   0  23          3.64          4.36         0.72 o                         
   9   0  23          1.83          2.55         1.89 o                         
 -10   1  23          1.42          1.62         0.86 o                         
  -9   1  23          0.04          0.72         0.71 o                         
  -8   1  23         82.10         91.53         2.43 o                         
  -7   1  23         27.60         24.06         1.38 o                         
  -6   1  23        203.94        213.40         2.96 o                         
  -5   1  23         32.04         33.88         1.06 o                         
  -4   1  23        156.49        175.03         2.26 o                         
  -3   1  23         20.20         18.06         0.82 o                         
  -2   1  23         77.68         78.44         1.80 o                         
  -1   1  23         23.31         15.14         0.93 o                         
   0   1  23          0.80          0.34         0.34 o                         
   1   1  23        140.93        143.05         2.28 o                         
   2   1  23        101.80        110.11         1.91 o                         
   3   1  23        381.90        397.66         7.93 o                         
   4   1  23          5.88          4.53         0.70 o                         
   5   1  23          1.07          1.08         1.15 o                         
   6   1  23          0.76          0.83         0.71 o                         
   7   1  23          1.02         -0.08         0.75 o                         
   8   1  23          0.58          0.96         0.78 o                         
   9   1  23          0.18         -0.83         1.68 o                         
 -10   2  23          0.24          1.61         1.23 o                         
  -9   2  23          2.66          0.90         1.12 o                         
  -8   2  23          5.06          5.86         1.16 o                         
  -7   2  23          0.04         -1.00         1.00 o                         
  -6   2  23          0.32         -0.22         0.75 o                         
  -5   2  23          1.10          2.98         0.63 o                         
  -4   2  23          5.27          4.71         0.50 o                         
  -3   2  23          9.33         10.11         0.63 o                         
  -2   2  23         20.73         15.20         4.53 o                         
  -1   2  23         44.63         36.37         0.99 o                         
   0   2  23         75.18         75.87         1.76 o                         
   1   2  23         42.24         43.25         1.34 o                         
   2   2  23          1.45         -0.04         0.64 o                         
   3   2  23          0.00         -0.58         0.72 o                         
   4   2  23         26.76         22.69         1.01 o                         
   5   2  23          5.91          5.12         0.82 o                         
   6   2  23          0.13         -0.35         0.90 o                         
   7   2  23          7.89          9.58         1.31 o                         
   8   2  23          5.69          2.58         1.36 o                         
   9   2  23          0.40          2.35         1.50 o                         
  -9   3  23          6.14          5.73         1.63 o                         
  -8   3  23          3.44          3.66         1.39 o                         
  -7   3  23          2.61          4.52         1.40 o                         
  -6   3  23          0.19         -0.89         1.25 o                         
  -5   3  23          6.78          6.57         0.90 o                         
  -4   3  23          3.30          2.79         0.74 o                         
  -3   3  23          0.10         -0.01         0.64 o                         
  -2   3  23         26.48         25.01         1.50 o                         
  -1   3  23          0.04         -0.29         0.71 o                         
   0   3  23          5.31          4.89         0.79 o                         
   1   3  23          1.03          0.48         0.68 o                         
   2   3  23          0.14         -0.73         0.73 o                         
   3   3  23         33.45         29.07         1.56 o                         
   4   3  23          2.51          2.46         0.89 o                         
   5   3  23          3.45          1.34         1.54 o                         
   6   3  23          9.90         12.19         4.70 o                         
   7   3  23          4.57          5.11         1.58 o                         
  -4   4  23          0.19         -1.45         1.66 o                         
  -3   4  23          5.11          4.49         1.66 o                         
  -2   4  23          4.79          7.57         1.79 o                         
  -1   4  23          0.37          0.48         1.36 o                         
   0   4  23          0.23         -0.76         1.31 o                         
   1   4  23          0.24          0.25         1.50 o                         
   2   4  23         10.02         10.21         1.96 o                         
 -10   0  24          1.68          0.44         2.14 o                         
  -8   0  24          8.94          4.84         1.26 o                         
  -6   0  24         56.57         58.95         2.08 o                         
  -4   0  24         16.77         12.62         1.01 o                         
  -2   0  24         33.87         31.22         2.03 o                         
   0   0  24         51.67         49.62         1.77 o                         
   2   0  24        199.07        216.33         5.59 o                         
   4   0  24         92.47         96.42         3.92 o                         
   6   0  24          0.75          2.17         0.58 o                         
   8   0  24          3.66          4.44         1.12 o                         
 -10   1  24          0.61          1.46         1.11 o                         
  -9   1  24          6.79          5.71         1.01 o                         
  -8   1  24          0.08          0.00         0.78 o                         
  -7   1  24         12.96         11.31         1.06 o                         
  -6   1  24         61.28         61.10         1.57 o                         
  -5   1  24         44.62         39.80         1.26 o                         
  -4   1  24         85.13         96.82         1.65 o                         
  -3   1  24          0.10         -0.42         0.73 o                         
  -2   1  24          0.03         -0.15         0.65 o                         
  -1   1  24        152.00        135.75         2.18 o                         
   0   1  24          6.47          7.17         0.43 o                         
   1   1  24         30.46         29.94         1.04 o                         
   2   1  24        191.22        191.19         2.63 o                         
   3   1  24         25.94         28.19         1.14 o                         
   4   1  24          3.77          2.00         0.70 o                         
   5   1  24          0.89         -0.03         1.08 o                         
   6   1  24         21.41         23.54         1.25 o                         
   7   1  24         21.01         19.70         1.26 o                         
   8   1  24          4.59          3.14         1.18 o                         
   9   1  24         17.17         17.44         2.46 o                         
 -10   2  24          3.03          2.76         2.02 o                         
  -9   2  24         56.56         60.09         2.60 o                         
  -8   2  24          0.18          0.67         1.03 o                         
  -7   2  24          1.12          0.35         0.94 o                         
  -6   2  24          1.50          0.63         0.95 o                         
  -5   2  24          0.17         -0.09         0.51 o                         
  -4   2  24          4.12          3.39         0.44 o                         
  -3   2  24         38.80         39.28         0.96 o                         
  -2   2  24         86.99         77.83         2.79 o                         
  -1   2  24         13.72          9.42         0.55 o                         
   0   2  24          0.77          0.82         0.60 o                         
   1   2  24          0.01         -0.26         0.66 o                         
   2   2  24          3.84          2.07         0.64 o                         
   3   2  24          6.36          5.61         0.90 o                         
   4   2  24          9.10         10.66         0.93 o                         
   5   2  24          5.00          5.87         0.99 o                         
   6   2  24          3.86          2.40         1.09 o                         
   7   2  24         19.00         19.56         1.84 o                         
   8   2  24          8.00         10.51         1.86 o                         
  -9   3  24          0.14         -1.10         1.43 o                         
  -8   3  24          4.84          5.01         1.48 o                         
  -7   3  24          0.00         -1.37         1.37 o                         
  -6   3  24          3.58          2.73         1.11 o                         
  -5   3  24          3.50          5.00         1.42 o                         
  -4   3  24          0.14          0.94         0.93 o                         
  -3   3  24          1.43          1.51         0.75 o                         
  -2   3  24         64.80         61.40         3.38 o                         
  -1   3  24         22.15         20.96         1.34 o                         
   0   3  24         36.89         37.82         2.51 o                         
   1   3  24          9.84         11.98         0.98 o                         
   2   3  24         25.63         26.72         1.69 o                         
   3   3  24          1.66          3.26         0.88 o                         
   4   3  24          7.12          7.04         1.45 o                         
   5   3  24          0.43         -0.18         1.45 o                         
   6   3  24          8.26         13.91         2.48 o                         
  -3   4  24          8.71         11.43         2.07 o                         
  -2   4  24          0.78         -0.25         1.50 o                         
  -1   4  24          0.05         -1.24         1.36 o                         
   0   4  24          0.79          0.53         1.47 o                         
  -9   0  25          4.21          2.48         1.84 o                         
  -7   0  25         10.49         12.21         1.42 o                         
  -5   0  25        599.85        617.76         8.04 o                         
  -3   0  25          0.06         -0.41         0.74 o                         
  -1   0  25          5.77          4.08         0.92 o                         
   1   0  25        415.85        433.67         6.21 o                         
   3   0  25        232.93        250.66         6.29 o                         
   5   0  25         13.61         16.61         2.85 o                         
   7   0  25          3.51          5.67         1.23 o                         
   9   0  25          2.76          7.04         2.42 o                         
 -10   1  25         33.71         31.29         3.20 o                         
  -9   1  25          1.39          0.36         0.98 o                         
  -8   1  25          0.21          0.51         0.81 o                         
  -7   1  25         11.96         10.98         1.02 o                         
  -6   1  25         38.05         40.68         1.32 o                         
  -5   1  25          1.58          0.75         0.65 o                         
  -4   1  25         40.44         44.00         1.29 o                         
  -3   1  25         16.70         15.21         1.16 o                         
  -2   1  25          0.07         -0.27         0.95 o                         
  -1   1  25         44.97         36.59         1.23 o                         
   0   1  25         59.85         55.55         0.89 o                         
   1   1  25          0.76          0.57         0.48 o                         
   2   1  25         41.26         40.40         1.58 o                         
   3   1  25         95.84        101.10         2.01 o                         
   4   1  25        109.07        118.45         2.86 o                         
   5   1  25          0.04         -0.67         1.15 o                         
   6   1  25          2.56          1.01         0.85 o                         
   7   1  25         10.47         14.25         1.38 o                         
   8   1  25          3.50          4.51         1.70 o                         
   9   1  25          2.64          5.18         1.93 o                         
  -9   2  25          0.00          0.99         1.15 o                         
  -8   2  25          0.73          0.22         0.99 o                         
  -7   2  25          3.61          2.72         1.03 o                         
  -6   2  25         14.70         18.56         1.43 o                         
  -5   2  25          8.66          8.01         0.49 o                         
  -4   2  25          2.65          3.21         0.45 o                         
  -3   2  25          0.07         -0.39         0.48 o                         
  -2   2  25        151.87        142.49         2.57 o                         
  -1   2  25         25.72         29.92         1.16 o                         
   0   2  25        119.89        120.01         2.21 o                         
   1   2  25          2.69          2.24         0.68 o                         
   2   2  25          0.23          0.07         0.65 o                         
   3   2  25         23.00         22.08         1.25 o                         
   4   2  25          0.87          0.72         0.64 o                         
   5   2  25          0.31         -0.74         0.74 o                         
   6   2  25         11.84         10.09         1.21 o                         
   7   2  25          1.03          0.71         1.28 o                         
   8   2  25         11.64         21.14         2.39 o                         
  -8   3  25          2.31          2.73         1.39 o                         
  -7   3  25         10.57         13.54         2.17 o                         
  -6   3  25          3.64          4.44         2.78 o                         
  -5   3  25          8.82         12.09         1.35 o                         
  -4   3  25          4.48          3.88         1.11 o                         
  -3   3  25         10.49          8.85         0.92 o                         
  -2   3  25          2.76          1.84         0.71 o                         
  -1   3  25          0.12          0.60         0.72 o                         
   0   3  25          6.96          6.42         0.91 o                         
   1   3  25          4.48          3.41         0.81 o                         
   2   3  25          4.90          5.66         0.86 o                         
   3   3  25          3.98          8.07         1.61 o                         
   4   3  25          0.98          1.10         1.52 o                         
   5   3  25          0.30         -0.96         1.47 o                         
   6   3  25          0.60          2.27         1.46 o                         
  -8   0  26         33.26         38.18         2.26 o                         
  -6   0  26         34.91         41.15         2.12 o                         
  -4   0  26          9.49          7.08         0.90 o                         
  -2   0  26         28.85         27.19         2.37 o                         
   0   0  26         10.83         12.87         1.09 o                         
   2   0  26        284.70        282.70         6.74 o                         
   4   0  26          0.03         -1.27         1.98 o                         
   6   0  26          5.49          7.65         1.73 o                         
   8   0  26         15.07         24.64         2.99 o                         
 -10   1  26          8.45         10.40         2.32 o                         
  -9   1  26          7.67         11.11         1.44 o                         
  -8   1  26         10.65         12.23         1.21 o                         
  -7   1  26          0.66         -0.51         0.80 o                         
  -6   1  26         29.71         31.73         1.44 o                         
  -5   1  26         22.22         24.87         1.07 o                         
  -4   1  26         58.92         58.51         1.75 o                         
  -3   1  26         34.13         30.41         1.31 o                         
  -2   1  26         19.20         15.53         1.05 o                         
  -1   1  26         19.45         15.60         0.72 o                         
   0   1  26         42.69         41.64         0.78 o                         
   1   1  26         41.69         38.08         1.37 o                         
   2   1  26          0.35          0.06         0.52 o                         
   3   1  26         60.12         60.98         1.81 o                         
   4   1  26         72.66         74.16         3.26 o                         
   5   1  26          5.71          5.68         0.96 o                         
   6   1  26          0.11         -0.80         0.86 o                         
   7   1  26         44.12         57.19         2.23 o                         
   8   1  26          1.23          1.27         1.54 o                         
   9   1  26          1.39          3.27         1.79 o                         
  -9   2  26          4.53          5.96         2.02 o                         
  -8   2  26          4.77          5.63         1.21 o                         
  -7   2  26          0.06          1.05         0.96 o                         
  -6   2  26          0.04         -0.71         1.07 o                         
  -5   2  26          0.31          0.35         0.44 o                         
  -4   2  26          0.44          0.87         0.43 o                         
  -3   2  26          0.51          0.21         0.47 o                         
  -2   2  26         21.99         21.13         0.85 o                         
  -1   2  26         45.60         41.12         1.35 o                         
   0   2  26          3.76          3.65         0.70 o                         
   1   2  26          0.64          0.63         0.62 o                         
   2   2  26          3.67          2.66         0.74 o                         
   3   2  26          1.38          1.93         1.00 o                         
   4   2  26         28.04         26.86         1.29 o                         
   5   2  26         22.61         26.59         1.54 o                         
   6   2  26         15.52         14.51         2.10 o                         
   7   2  26         14.51         21.55         2.21 o                         
  -8   3  26          2.24          1.30         1.41 o                         
  -7   3  26          1.94          0.87         1.40 o                         
  -6   3  26          6.14          7.65         1.58 o                         
  -5   3  26          2.74          2.50         1.25 o                         
  -4   3  26          0.57          1.37         1.23 o                         
  -3   3  26         27.22         27.77         1.37 o                         
  -2   3  26          5.37          6.56         0.90 o                         
  -1   3  26          1.19          1.01         0.78 o                         
   0   3  26         12.36         10.16         1.29 o                         
   1   3  26          1.35          1.61         0.75 o                         
   2   3  26          3.62          3.28         1.06 o                         
   3   3  26          3.26          4.47         1.42 o                         
   4   3  26          0.02          0.78         1.24 o                         
   5   3  26          2.96         -1.59         1.59 o                         
  -9   0  27          7.37          8.19         2.46 o                         
  -7   0  27          0.95          0.81         1.56 o                         
  -5   0  27         35.83         35.39         2.96 o                         
  -3   0  27        105.20         99.81         4.64 o                         
  -1   0  27         56.73         52.91         2.95 o                         
   1   0  27         12.63         15.04         1.83 o                         
   3   0  27        443.78        438.39        13.03 o                         
   5   0  27          2.80          2.32         2.07 o                         
   7   0  27          7.68         12.67         2.30 o                         
 -10   1  27          3.14          4.44         2.05 o                         
  -9   1  27          0.64         -0.70         1.11 o                         
  -8   1  27          0.20         -0.20         1.06 o                         
  -7   1  27          9.05         10.27         1.01 o                         
  -6   1  27         18.01         18.90         1.20 o                         
  -5   1  27         22.77         24.00         1.83 o                         
  -4   1  27          1.56          0.56         0.78 o                         
  -3   1  27          5.63          4.44         1.12 o                         
  -2   1  27         60.03         56.46         2.04 o                         
  -1   1  27          0.12         -0.44         0.44 o                         
   0   1  27         18.48         15.55         0.59 o                         
   1   1  27          1.84          0.93         0.47 o                         
   2   1  27          3.40          1.95         0.72 o                         
   3   1  27         46.48         52.63         3.03 o                         
   4   1  27         66.65         67.05         2.10 o                         
   5   1  27          5.51          5.28         0.99 o                         
   6   1  27          0.06         -0.44         0.89 o                         
   7   1  27         16.17         20.45         2.37 o                         
   8   1  27          2.60          5.27         1.79 o                         
   9   1  27          3.91          7.32         2.00 o                         
  -9   2  27          0.47          0.55         1.73 o                         
  -8   2  27          0.75         -1.04         1.46 o                         
  -7   2  27          6.21          6.22         1.18 o                         
  -6   2  27          0.76          0.88         0.93 o                         
  -5   2  27        106.46        118.17         2.90 o                         
  -4   2  27         22.10         25.01         0.88 o                         
  -3   2  27          0.88          0.76         0.48 o                         
  -2   2  27         26.52         22.45         1.09 o                         
  -1   2  27          0.91          0.20         0.62 o                         
   0   2  27         21.53         22.64         1.09 o                         
   1   2  27         14.64         15.28         0.97 o                         
   2   2  27          4.75          4.54         0.89 o                         
   3   2  27          5.34          4.75         1.16 o                         
   4   2  27         22.61         22.92         1.22 o                         
   5   2  27         10.15          9.21         1.01 o                         
   6   2  27         25.68         32.26         3.16 o                         
  -7   3  27          0.20          0.90         1.32 o                         
  -6   3  27          3.56          5.27         1.47 o                         
  -4   3  27          0.15          0.41         1.91 o                         
  -3   3  27          5.73          7.40         1.35 o                         
  -2   3  27          4.10          5.39         0.87 o                         
  -1   3  27          0.94         -0.58         0.78 o                         
   0   3  27          2.77          2.67         0.91 o                         
   1   3  27          0.82          0.70         1.05 o                         
   2   3  27          3.95          7.13         1.24 o                         
   3   3  27          0.08         -1.31         3.14 o                         
   4   3  27          0.38          1.40         1.42 o                         
   5   3  27          0.01          1.04         1.45 o                         
  -8   0  28         27.12         29.97         2.30 o                         
  -6   0  28        167.42        171.41         4.32 o                         
  -4   0  28          0.26         -0.18         1.15 o                         
  -2   0  28          0.08          0.26         0.58 o                         
   0   0  28         26.28         26.93         1.44 o                         
   2   0  28          1.72          3.20         2.09 o                         
   4   0  28          5.19          6.30         2.19 o                         
   6   0  28         24.13         30.49         1.99 o                         
   8   0  28         11.66         12.21         2.48 o                         
 -10   1  28          3.02          0.30         1.84 o                         
  -9   1  28          7.67          5.68         1.96 o                         
  -8   1  28          7.88          8.00         1.23 o                         
  -7   1  28          1.07          1.70         0.77 o                         
  -6   1  28         52.53         55.13         1.84 o                         
  -5   1  28        111.70        113.68         3.11 o                         
  -4   1  28         14.96         12.10         1.27 o                         
  -3   1  28         11.67          9.53         1.12 o                         
  -2   1  28         19.65         18.55         1.14 o                         
  -1   1  28          1.03          0.91         0.43 o                         
   0   1  28          1.04          0.52         0.24 o                         
   1   1  28          6.45          5.60         0.55 o                         
   2   1  28          9.04          6.28         1.43 o                         
   3   1  28         10.80         11.64         1.05 o                         
   4   1  28         46.11         49.92         1.87 o                         
   5   1  28          0.41         -0.01         0.85 o                         
   6   1  28          6.53          6.11         1.10 o                         
   7   1  28          3.76          2.28         1.45 o                         
   8   1  28          2.89          0.51         1.63 o                         
  -9   2  28          0.47          1.10         1.73 o                         
  -8   2  28          2.25          1.25         1.11 o                         
  -7   2  28          0.03         -0.20         1.02 o                         
  -6   2  28          3.07          5.58         1.24 o                         
  -5   2  28          5.52          6.37         0.76 o                         
  -4   2  28         17.90         21.22         0.90 o                         
  -3   2  28          9.65          9.76         1.09 o                         
  -2   2  28         16.31         13.10         0.92 o                         
  -1   2  28          8.35          9.09         0.81 o                         
   0   2  28         11.18          8.85         1.77 o                         
   1   2  28         17.34         17.02         1.23 o                         
   2   2  28          5.99          7.51         1.02 o                         
   3   2  28          0.36          1.09         1.15 o                         
   4   2  28         11.87         13.21         1.04 o                         
   5   2  28          4.39          1.65         1.26 o                         
   6   2  28          5.16         12.86         2.60 o                         
  -7   3  28          2.17          2.39         1.36 o                         
  -6   3  28          4.90          6.71         1.64 o                         
  -3   3  28         26.59         29.20         1.92 o                         
  -2   3  28          0.08         -0.95         1.06 o                         
  -1   3  28          6.17          3.36         1.17 o                         
   0   3  28          0.94          0.72         1.09 o                         
   1   3  28          0.36         -0.38         1.00 o                         
   2   3  28          5.17          5.54         1.55 o                         
   3   3  28          1.87          1.35         1.81 o                         
   4   3  28          6.65          7.36         2.36 o                         
  -7   0  29          7.11          8.08         1.89 o                         
  -5   0  29          4.34          1.06         0.88 o                         
  -3   0  29         51.60         43.86         1.94 o                         
  -1   0  29        150.58        148.27         7.56 o                         
   1   0  29          0.09          0.28         0.75 o                         
   3   0  29          3.22          2.58         1.79 o                         
   5   0  29         11.32         14.17         2.92 o                         
   7   0  29         39.17         48.13         3.82 o                         
  -9   1  29          4.53          4.35         1.96 o                         
  -8   1  29          0.49          0.68         1.03 o                         
  -7   1  29          1.43          0.65         0.95 o                         
  -6   1  29          2.66          2.79         0.98 o                         
  -5   1  29         85.24         93.55         3.24 o                         
  -4   1  29          0.86          0.06         1.00 o                         
  -3   1  29          0.02          1.42         0.72 o                         
  -2   1  29         82.43         80.75         2.69 o                         
  -1   1  29         19.72         15.36         0.86 o                         
   0   1  29         31.14         30.87         0.75 o                         
   1   1  29          0.88         -0.07         0.47 o                         
   2   1  29         20.55         19.97         1.16 o                         
   3   1  29          5.17          6.04         0.94 o                         
   4   1  29          0.01          0.25         0.81 o                         
   5   1  29         16.50         23.16         1.45 o                         
   6   1  29          1.06          1.03         1.20 o                         
   7   1  29          6.28          7.04         1.77 o                         
  -9   2  29          0.72          0.55         1.68 o                         
  -8   2  29          1.61         -0.48         1.59 o                         
  -7   2  29          4.63          3.73         1.10 o                         
  -6   2  29          4.16          5.15         1.14 o                         
  -5   2  29          0.01         -0.11         0.58 o                         
  -4   2  29         30.43         30.44         1.17 o                         
  -3   2  29         13.13         12.52         1.23 o                         
  -2   2  29          0.64          0.16         0.63 o                         
  -1   2  29          0.04         -0.74         0.75 o                         
   0   2  29          0.48          0.58         0.75 o                         
   1   2  29          8.28          8.74         1.06 o                         
   2   2  29         10.98         13.16         1.21 o                         
   3   2  29         91.87        102.57         3.42 o                         
   4   2  29          0.81          0.69         1.19 o                         
   5   2  29          1.58          1.55         1.46 o                         
  -6   3  29          3.27          5.10         1.45 o                         
  -4   3  29          0.07         -0.28         1.41 o                         
  -3   3  29          1.32          0.33         1.27 o                         
  -2   3  29          8.62          6.94         1.25 o                         
  -1   3  29          4.89          4.39         1.18 o                         
   0   3  29          2.40          1.77         1.19 o                         
   1   3  29          2.04          1.87         1.05 o                         
   2   3  29          2.92          5.19         1.61 o                         
   3   3  29          5.89          9.16         1.89 o                         
   4   3  29          3.07          4.05         1.63 o                         
  -8   0  30          0.06          0.21         1.33 o                         
  -6   0  30         17.55         11.57         1.36 o                         
  -4   0  30         10.73          6.62         2.76 o                         
  -2   0  30         47.76         45.53         1.80 o                         
   0   0  30         25.71         20.64         1.53 o                         
   2   0  30         48.53         51.83         4.44 o                         
   4   0  30         31.79         26.20         3.54 o                         
   6   0  30          7.23         14.01         2.35 o                         
  -7   1  30          1.22          1.39         0.99 o                         
  -6   1  30          0.01         -0.95         0.95 o                         
  -5   1  30          0.63          0.52         0.98 o                         
  -4   1  30          6.22          4.75         1.37 o                         
  -3   1  30          3.76          3.49         1.04 o                         
  -2   1  30         27.36         21.59         1.00 o                         
  -1   1  30          4.41          2.31         0.50 o                         
   0   1  30          0.53          0.35         0.63 o                         
   1   1  30         25.09         24.86         0.90 o                         
   2   1  30         14.08         11.72         0.80 o                         
   3   1  30         55.56         58.41         1.89 o                         
   4   1  30          2.41          0.84         0.83 o                         
   5   1  30          0.07          0.72         1.03 o                         
   6   1  30         17.40         21.00         2.28 o                         
  -7   2  30          9.12          4.53         2.25 o                         
  -6   2  30          9.73         10.25         1.83 o                         
  -5   2  30          6.01          6.49         1.32 o                         
  -4   2  30         32.36         33.64         1.53 o                         
  -3   2  30          4.42          3.64         0.85 o                         
  -2   2  30          0.06         -0.53         0.64 o                         
  -1   2  30          0.96         -0.03         0.64 o                         
   0   2  30          1.10          0.23         0.75 o                         
   1   2  30          0.44          1.17         1.12 o                         
   2   2  30          0.34         -1.19         1.46 o                         
   3   2  30          7.92          4.71         1.51 o                         
   4   2  30          5.33          4.50         1.35 o                         
   5   2  30          0.02          0.35         1.84 o                         
  -6   3  30          4.34          7.02         1.65 o                         
  -4   3  30          0.24         -0.74         1.34 o                         
  -3   3  30          1.83          0.88         1.64 o                         
  -2   3  30          5.35          9.54         1.79 o                         
  -1   3  30         17.29         18.01         2.63 o                         
   0   3  30          0.30         -0.57         1.43 o                         
   1   3  30          0.02         -0.79         1.38 o                         
   2   3  30          2.18          3.20         1.60 o                         
   3   3  30          9.88         14.17         2.04 o                         
  -7   0  31          5.52          6.78         1.26 o                         
  -5   0  31         35.72         36.10         2.35 o                         
  -3   0  31          6.78          6.03         1.10 o                         
  -1   0  31          3.85          4.60         1.10 o                         
   3   0  31          9.02         13.30         2.69 o                         
   7   0  31         32.16         36.53         3.38 o                         
  -7   1  31          6.07          8.18         1.72 o                         
  -6   1  31         17.49         19.74         2.67 o                         
  -5   1  31         66.57         66.09         2.48 o                         
  -4   1  31          2.18          1.51         0.90 o                         
  -3   1  31         21.49         16.10         1.49 o                         
  -2   1  31          3.69          5.38         0.77 o                         
  -1   1  31          1.94          1.69         0.50 o                         
   0   1  31          0.03         -0.26         0.65 o                         
   1   1  31          0.84          1.05         0.46 o                         
   2   1  31         17.54         14.77         1.49 o                         
   3   1  31         12.01         10.30         1.04 o                         
   4   1  31          1.35          2.48         0.87 o                         
   5   1  31          2.53          2.61         1.17 o                         
  -6   2  31          0.73         -0.41         1.39 o                         
  -5   2  31          9.61          7.96         1.41 o                         
  -4   2  31          0.49          0.71         0.92 o                         
  -3   2  31          2.54          3.68         0.77 o                         
  -2   2  31          0.06          0.72         0.66 o                         
  -1   2  31          5.81          7.61         0.84 o                         
   0   2  31          1.69          0.48         0.68 o                         
   1   2  31          0.13         -0.45         0.82 o                         
   2   2  31          6.27          4.35         1.22 o                         
   3   2  31         26.10         27.42         3.09 o                         
   4   2  31         17.01         21.49         3.06 o                         
  -4   3  31          0.07         -1.56         1.56 o                         
  -3   3  31          3.11          2.01         1.42 o                         
  -2   3  31          6.80          7.48         1.78 o                         
  -1   3  31          5.70         11.20         1.81 o                         
   0   3  31          2.00          1.18         1.49 o                         
   1   3  31          1.67          2.36         1.66 o                         
   2   3  31          2.91          2.98         1.54 o                         
  -6   0  32          3.03          1.68         0.93 o                         
  -4   0  32          3.35          2.14         0.85 o                         
  -2   0  32         53.77         53.94         2.25 o                         
   0   0  32         15.54         12.69         1.97 o                         
   2   0  32          4.79          5.91         2.32 o                         
   6   0  32          3.28          5.75         2.16 o                         
  -6   1  32          1.29          0.65         0.93 o                         
  -5   1  32          2.08          2.32         1.01 o                         
  -4   1  32          0.00         -0.21         1.24 o                         
  -3   1  32          2.44          0.11         1.29 o                         
  -2   1  32          1.90          2.10         0.98 o                         
  -1   1  32         16.60         23.51         1.35 o                         
   0   1  32          0.16         -0.35         0.71 o                         
   1   1  32          3.78          3.16         0.73 o                         
   2   1  32         27.29         27.16         1.38 o                         
   3   1  32          0.00          0.85         0.82 o                         
   4   1  32          4.15          4.03         2.25 o                         
  -5   2  32          7.09          7.84         2.43 o                         
  -4   2  32          0.51         -0.39         1.82 o                         
  -3   2  32          0.80         -0.26         0.69 o                         
  -2   2  32          3.19          2.48         0.73 o                         
  -1   2  32          1.76          1.81         0.71 o                         
   0   2  32          1.31          1.38         0.70 o                         
   1   2  32          1.11          0.29         0.86 o                         
   2   2  32          1.05         -0.43         1.19 o                         
   3   2  32          6.81          6.42         2.21 o                         
   4   2  32         26.65         29.38         3.36 o                         
  -4   3  32          3.54          2.88         1.47 o                         
  -3   3  32          0.74         -0.49         1.75 o                         
  -2   3  32          8.76          8.06         1.84 o                         
  -1   3  32         20.36         27.79         3.24 o                         
   0   3  32          0.81         -1.03         1.71 o                         
   1   3  32          1.89          2.65         1.92 o                         
  -5   0  33          1.60          2.34         0.94 o                         
  -3   0  33          0.04          0.60         0.67 o                         
  -1   0  33         15.44         12.50         1.40 o                         
   1   0  33         18.88         25.24         3.68 o                         
  -6   1  33          4.50          2.12         1.27 o                         
  -5   1  33          0.01         -0.18         0.89 o                         
  -4   1  33          0.79          0.49         0.94 o                         
  -3   1  33          1.47          1.39         0.96 o                         
  -2   1  33          9.14          8.66         1.32 o                         
  -1   1  33         25.21         26.40         1.82 o                         
   0   1  33          7.03          3.01         1.06 o                         
   1   1  33         19.28         23.49         1.72 o                         
   2   1  33          7.15          6.75         1.68 o                         
   3   1  33         44.98         50.82         4.44 o                         
   4   1  33          4.81          7.38         2.53 o                         
  -5   2  33         19.68         29.05         3.57 o                         
  -4   2  33          0.70          0.39         1.77 o                         
  -3   2  33          1.19          1.14         0.87 o                         
  -2   2  33          0.30          0.74         0.70 o                         
  -1   2  33          0.07          0.50         0.71 o                         
   0   2  33          0.01         -0.93         0.93 o                         
   1   2  33          0.16          0.02         0.89 o                         
   2   2  33          0.02          1.84         1.79 o                         
   3   2  33         13.79         19.02         2.88 o                         
   4   2  33          0.10          1.04         1.98 o                         
  -2   3  33          0.07         -0.81         1.98 o                         
  -4   0  34          0.18         -0.39         0.94 o                         
  -2   0  34         81.07         76.37         2.19 o                         
   0   0  34         21.37         16.63         2.97 o                         
  -5   1  34          2.05          2.07         1.40 o                         
  -4   1  34          2.45          3.19         1.06 o                         
  -3   1  34          6.74          5.33         0.92 o                         
  -2   1  34          2.28          0.01         0.98 o                         
  -1   1  34          0.14         -0.23         1.04 o                         
   0   1  34          0.04         -0.83         0.99 o                         
   1   1  34          3.17          1.87         1.06 o                         
   3   1  34          9.62         19.60         3.13 o                         
  -4   2  34          0.30          1.17         1.82 o                         
  -3   2  34          2.35          2.19         1.32 o                         
  -2   2  34          2.28          3.20         1.23 o                         
  -1   2  34          0.00         -0.10         0.91 o                         
   0   2  34          0.58          0.40         1.29 o                         
   1   2  34          0.93          1.54         1.26 o                         
   2   2  34         29.88         38.35         3.54 o                         
   3   2  34          0.05          0.35         1.77 o                         
  -3   0  35          0.13          0.12         1.10 o                         
  -1   0  35          0.19          0.46         1.93 o                         
  -4   1  35          0.15          0.26         0.95 o                         
  -3   1  35          0.11          0.51         0.97 o                         
  -2   1  35          9.17         16.34         6.26 o                         
  -1   1  35          7.29          7.02         1.86 o                         
   0   1  35          4.74          5.87         1.73 o                         
   3   1  35          2.44          3.27         2.44 o                         
  -3   2  35          0.78          0.37         1.75 o                         
  -2   2  35         26.34         32.32         3.52 o                         
  -1   2  35         15.54         19.07         2.83 o                         
   0   2  35          8.46          8.57         1.48 o                         
   1   2  35          4.65          3.84         1.29 o                         
   2   2  35          0.07          0.64         1.93 o                         
   3   2  35          1.67          2.02         1.98 o                         
  -5   1  36          5.56         11.50         2.48 o                         
  -4   1  36          4.98          7.32         2.09 o                         
  -3   1  36          0.76          0.30         1.59 o                         
  -2   1  36          2.16          1.73         1.59 o                         
   2   1  36          0.01          0.39         2.37 o                         
  -2   2  36         23.09         37.20         3.68 o                         
  -1   2  36          7.36          8.70         2.28 o                         
   0   2  36          0.41         -1.36         1.82 o                         
   2   2  36          2.85          0.97         1.98 o                         
  -5   1  37          0.20          1.77         1.98 o                         
  -4   1  37          1.85          2.99         1.89 o                         
  -3   1  37          0.32         -0.62         1.68 o                         
  -1   2  37         21.58         25.51         3.20 o                         
                                                                                
